# Supplementary material for: NSD2 is a conserved driver of metastatic prostate cancer progression
Source: Nat Commun. 2018 Dec 5;9:5201. doi: 10.1038/s41467-018-07511-4 (PMC6281610; doi:10.1038/s41467-018-07511-4)
Supplement: Supplementary file 3 — Supplementary Data 1 [file 41467_2018_7511_MOESM3_ESM.xlsx]

## Sheet: Lung vs NPKpremet
Dataset 1A: Differential gene expression signature, NPK lung mets vs NPK pre-met (p<0.05)
Mouse entrez	Symbol	t-statistics	p-value
14696	Gnb4	20	1.42e-11
15248	Hic1	19.3	4.59e-11
57905	Isy1	18.4	1.12e-10
18073	Nid1	17.7	4.89e-10
21677	Tead2	17.4	7.72e-11
22418	Wnt5a	16.9	1.05e-10
68428	Steap3	16.7	2.56e-10
12934	Dpysl2	16.5	5.18e-10
214305	Hhipl1	16.3	9.77e-10
18164	Nptx1	15.9	2.48e-08
69617	Pitrm1	15.8	3.06e-10
244745	Dpy19l1	15.8	5.3e-10
18669	Abcb1b	15.7	2.77e-08
22352	Vim	15.5	2.09e-07
237360	Adamts14	15.5	3.45e-10
21417	Zeb1	15.4	4.81e-08
12321	Calu	14.8	1.44e-09
16010	Igfbp4	14.5	1.33e-09
20440	St6gal1	14.4	7.36e-09
58207	Slc43a3	14.4	1.77e-09
68498	Tspan11	14	1.3e-09
226432	Ipo9	14	2.3e-09
68588	Cthrc1	14	1.31e-09
211548	Nomo1	13.9	1.24e-08
280411	Lix1l	13.9	2.44e-09
235041	Kank2	13.8	2.8e-08
76969	Chst1	13.8	1.95e-08
68262	Agpat4	13.8	1.89e-09
74761	Mxra8	13.7	2.97e-09
72179	Fbxl2	13.7	4.33e-09
13732	Emp3	13.6	5.38e-09
12064	Bdnf	13.5	1.56e-08
171580	Mical1	13.4	1.6e-06
69786	Tprkb	13.3	9.02e-08
17252	Rdh11	13.3	2.56e-09
15364	Hmga2	13.3	5.18e-08
56526	2017-09-06	13.1	3.05e-09
18858	Pmp22	13.1	8.41e-09
70083	Metrn	13.1	4.49e-09
13003	Vcan	13	3.77e-09
17532	Mras	13	1.26e-07
52906	Ahi1	13	8.09e-09
52398	2017-09-11	12.9	8.61e-09
19275	Ptprn	12.9	2.07e-07
17918	Myo5a	12.9	1.13e-08
17387	Mmp14	12.9	5.45e-08
232187	Smyd5	12.8	8.69e-08
18542	Pcolce	12.8	1.9e-08
14733	Gpc1	12.8	2.91e-08
12833	Col6a1	12.8	1.86e-07
22142	Tuba1a	12.7	2.04e-08
21827	Thbs3	12.7	6.64e-09
54637	Praf2	12.7	4.86e-09
107449	Unc5b	12.6	1.61e-06
106298	Rrn3	12.6	5.38e-09
71918	Zcchc24	12.5	5.44e-08
170736	Parvb	12.5	9.44e-09
218454	Lhfpl2	12.5	2.58e-07
18671	Abcb1a	12.4	2.85e-07
209630	Frmd4a	12.3	2.28e-08
18606	Enpp2	12.3	6.69e-09
12834	Col6a2	12.3	2.91e-08
14661	Glud1	12.2	5.78e-08
232679	Zc3hc1	12.1	1.57e-08
73827	Tmem198b	12.1	1.93e-07
20019	Polr1a	12.1	9.13e-07
68794	Flnc	12.1	2.01e-08
22379	Fmnl3	12	5.56e-08
66455	Cnpy4	11.9	1.92e-08
72661	Serp2	11.8	3.08e-08
71145	Scara5	11.8	1.14e-06
234356	Csgalnact1	11.7	2.94e-08
98660	Atp1a2	11.7	3.77e-08
20346	Sema3a	11.6	1.75e-08
238505	Mtr	11.6	5.19e-08
66725	Lrrk2	11.6	8.04e-07
69554	Klhdc2	11.6	3.63e-08
26385	Grk6	11.6	6.09e-06
56505	Ruvbl1	11.5	5.57e-08
58998	Pvrl3	11.5	1.78e-07
22240	Dpysl3	11.5	2.84e-07
69719	Cad	11.5	4.21e-08
13196	Asap1	11.5	2.81e-08
229877	Rap1gds1	11.4	4.19e-08
279653	Pcdh19	11.4	7.74e-07
67468	Mmd	11.4	3.55e-07
11732	Ank	11.4	1.27e-07
240185	9430020K01Rik	11.4	2.08e-08
20362	2017-09-08	11.3	2.85e-08
16206	Lrig1	11.3	2.4e-08
382571	Kcnf1	11.3	2.01e-08
78558	Htra3	11.3	2.53e-08
73379	Dcbld2	11.3	3.12e-08
22750	Zfp9	11.2	1.14e-07
67784	Plxnd1	11.2	6.29e-08
93706	Pcdhgc3	11.2	7.37e-08
16416	Itgb3	11.2	2.34e-08
20855	Stc1	11.1	2.67e-08
20198	S100a4	11.1	9.69e-08
18186	Nrp1	11.1	2.4e-07
64704	Htra2	11.1	8.69e-08
215280	Wipf1	11	6.91e-07
22225	Usp5	11	3.02e-08
24051	Sgcb	11	3.17e-06
56442	Serinc1	11	8.87e-08
108927	Lhfp	11	6.68e-07
71519	Cyp2u1	11	3.24e-08
20613	Snai1	10.9	7.1e-08
19270	Ptprg	10.9	4.17e-08
15117	Has2	10.9	3.24e-08
11544	Adprh	10.9	7.48e-07
72649	Tmem209	10.8	4.33e-07
13852	Stx2	10.8	4.77e-08
75646	Rai14	10.8	9.69e-08
16852	Lgals1	10.8	9.25e-08
414801	Itprip	10.8	7.63e-08
74241	Chpf	10.8	7.93e-07
12313	Calm1	10.8	4.43e-08
101401	Adamts9	10.8	3.77e-08
66435	Uggt2	10.7	4.13e-07
67888	Tmem100	10.7	3.03e-07
56363	Tmeff2	10.7	1.42e-07
243362	Stard13	10.7	1.05e-07
80294	Pofut2	10.7	5.94e-08
64540	Tspan4	10.6	8.6e-08
11520	Plin2	10.6	1.17e-07
16950	Loxl3	10.6	8.43e-08
105847	Lmf2	10.6	4.54e-08
16885	Limk1	10.6	5.13e-08
56693	Crtap	10.6	4.9e-08
208647	Creb3l2	10.6	4.56e-08
20901	Strap	10.5	1.2e-06
58859	Efemp2	10.5	5.95e-08
67180	Yipf5	10.4	5.58e-08
19414	Rasa3	10.4	2.8e-06
27055	Fkbp9	10.4	2.74e-07
66934	Dsn1	10.4	6.9e-08
54667	Atp8b2	10.4	1.35e-07
66854	Trim35	10.3	3.65e-07
69938	Scrn1	10.3	1.73e-06
109270	Prr5	10.3	2.69e-07
17965	Nbl1	10.3	1.43e-07
73442	Hspa12a	10.3	7.47e-08
56320	Dbn1	10.3	2.99e-06
21366	Slc6a6	10.2	1.57e-07
210376	Mtmr9	10.2	1.1e-07
12519	Cd80	10.2	8.17e-08
11606	Agt	10.2	9.99e-08
18008	Nes	10.1	2.51e-07
16971	Lrp1	10.1	7.05e-07
16425	Itih2	10.1	7.37e-07
228846	D630003M21Rik	10.1	8.96e-08
235505	Cd109	10.1	9.05e-08
23797	Akt3	10.1	2.02e-07
64009	Syne1	10	5.35e-07
14231	Fkbp7	10	9.95e-08
83675	Bicc1	10	1.49e-07
11568	Aebp1	10	8.8e-07
320174	A830082K12Rik	10	8.97e-08
217333	Trim47	9.99	1.61e-07
22235	Ugdh	9.96	1.44e-07
12831	Col5a1	9.96	1.1e-06
64138	Ctsz	9.93	1.58e-07
12361	Cask	9.92	8.7e-07
19240	Tmsb10	9.87	3.99e-07
18612	Etv4	9.85	6.4e-07
18187	Nrp2	9.84	2.14e-06
16891	Lipg	9.78	2.22e-07
71709	Syde1	9.76	1.87e-06
24066	Spry4	9.74	1.24e-06
17692	Msl3	9.74	3.65e-07
56150	Mad2l1	9.73	1.4e-06
320078	Olfml2b	9.72	1.4e-07
171463	Il17rd	9.72	1.42e-06
67054	Paics	9.71	1.69e-07
20498	Slc12a4	9.69	4.23e-06
13617	Ednra	9.67	1.69e-07
13730	Emp1	9.66	2.5e-06
218952	Fermt2	9.65	4.04e-07
225020	Fez2	9.6	2.29e-06
17698	Msn	9.59	1.22e-06
14423	Galnt1	9.59	4.73e-06
232086	Tmem150a	9.58	6.77e-07
58186	Rad18	9.58	1.38e-06
16161	Il12rb1	9.57	9.35e-07
21858	Timp2	9.54	2.29e-06
269033	4930503L19Rik	9.54	4.3e-07
16402	Itga5	9.52	2.1e-06
14118	Fbn1	9.52	1.09e-06
50995	Uba2	9.5	1.34e-06
232341	Wnk1	9.47	3.15e-07
64297	Gprc5b	9.47	2.26e-07
13855	Epn2	9.46	6.66e-06
12585	Cdr2	9.46	6.39e-07
19285	Ptrf	9.42	3.88e-07
109624	Cald1	9.38	1.38e-06
245631	Mum1l1	9.37	9.93e-06
71409	Fmnl2	9.37	2.09e-07
102595	Plekho2	9.36	2.54e-07
234967	Slc36a4	9.31	2.89e-07
326618	Tpm4	9.26	2.46e-07
58223	Mmp19	9.26	1.99e-06
67533	Ppfibp1	9.25	2.89e-07
240888	Gpr161	9.25	1.02e-06
20469	Sipa1	9.24	2.56e-07
12826	Col4a1	9.24	3.8e-07
13555	E2f1	9.23	8.01e-07
75796	Cdyl2	9.23	1.2e-05
494504	Apcdd1	9.22	2.59e-07
22154	Tubb5	9.19	9.75e-07
105298	Epdr1	9.18	9.62e-06
227059	Slc39a10	9.17	3.51e-07
19347	Dennd5a	9.17	1.93e-06
54609	Ubqln2	9.16	4.43e-07
53381	Prdx4	9.14	6.2e-07
18811	Prl2c2	9.12	3.04e-07
19084	Prkar1a	9.12	5.43e-06
226075	Glis3	9.11	9.13e-07
11821	Aprt	9.1	3.6e-06
21933	Tnfrsf10b	9.05	1.35e-06
102644	Oaf	9	6.7e-07
235527	Plscr4	8.97	3.55e-06
545389	Cep170	8.97	9.29e-07
73230	Bmper	8.94	3.68e-07
54608	Abhd2	8.94	5.35e-07
68808	1110046J04Rik	8.9	4.17e-07
244864	Layn	8.89	1.16e-06
70699	Nup205	8.88	1.09e-06
11477	Acvr1	8.88	1.34e-06
223593	E430025E21Rik	8.86	2.99e-06
12827	Col4a2	8.85	5.29e-07
71914	Antxr2	8.84	4.23e-07
231912	Katnal1	8.83	4.35e-07
14163	Fgd1	8.83	9.67e-07
382014	Ano8	8.83	2.07e-06
319622	Itpripl2	8.81	4.43e-07
77446	Heg1	8.81	6.92e-07
11785	Apbb1	8.79	1.26e-06
11739	Slc25a4	8.78	5.49e-06
12890	Cplx2	8.78	4.56e-07
218544	Sgtb	8.77	1.65e-06
320727	Ipo8	8.74	9.01e-07
18483	Palm	8.73	1.46e-05
217893	Pacs2	8.73	5.86e-07
73690	Glipr1	8.71	6.14e-07
72056	1810055G02Rik	8.71	2.56e-06
330267	Thsd7a	8.7	9.98e-07
67374	Jam2	8.7	1.77e-06
13406	Dmp1	8.7	2.23e-06
18972	Pold2	8.69	1.9e-06
73916	Ift57	8.69	8.56e-06
97064	Wwtr1	8.68	9.37e-07
13865	Nr2f1	8.67	5.54e-06
17161	Maoa	8.65	6.49e-07
14261	Fmo1	8.61	3.47e-06
21814	Tgfbr3	8.6	6.9e-07
79202	Tnfrsf22	8.59	8.74e-07
20720	Serpine2	8.58	6.04e-07
14225	Fkbp1a	8.57	1.2e-05
237107	Gnl3l	8.56	8.68e-07
18294	Ogg1	8.52	1.7e-06
215690	Nav1	8.52	2.61e-06
52653	Nudcd2	8.51	6.93e-07
20539	Slc7a5	8.5	1.14e-06
17974	Nck2	8.48	1e-05
12466	Cct6a	8.48	4.3e-06
320705	Bend6	8.48	4.34e-06
171167	Fut10	8.46	7.88e-06
19057	Ppp3cc	8.44	2.8e-06
218476	Gcnt4	8.4	9.46e-07
77552	Shisa4	8.37	3.32e-06
105722	Ano6	8.36	1.08e-05
52639	Wipi1	8.35	7e-06
101867	Rrp8	8.35	1.07e-06
20135	Rrm2	8.35	9.63e-07
68298	Ncapd2	8.35	1.13e-06
67454	Ikbip	8.34	1.14e-05
13345	Twist2	8.33	1.32e-06
14489	Mtpn	8.32	1.44e-06
277328	Trpa1	8.31	4.83e-05
442834	D830031N03Rik	8.31	9.22e-07
11826	Aqp1	8.31	8.98e-07
22341	Vegfc	8.3	2.09e-06
20652	Soat1	8.3	1.28e-06
213053	Slc39a14	8.3	3.22e-05
320938	Tnpo3	8.28	9.54e-07
20937	Suv39h1	8.28	2.85e-05
70025	Acot7	8.27	9.95e-07
13612	Edil3	8.26	9.94e-07
54124	Cks1b	8.26	9.46e-07
268396	Sh3pxd2b	8.25	1.3e-06
69956	Ptcd3	8.25	1.66e-05
78610	Uvrag	8.22	1.06e-06
75687	Fam65a	8.22	2.09e-05
12544	Cdc45	8.22	2.07e-06
71973	Rbpms2	8.2	4.09e-06
67065	Polr3d	8.2	7.39e-06
12549	Arhgap31	8.2	1.69e-05
107029	Me2	8.19	1.24e-06
269713	Clip2	8.17	1.09e-06
320244	Ttll5	8.16	7.55e-06
140559	Igsf8	8.16	1.12e-06
338362	Ust	8.15	1.13e-06
21803	Tgfb1	8.15	1.46e-06
50917	Galns	8.15	1.07e-05
18521	Pcbp2	8.12	2.58e-06
192176	Flna	8.11	1.56e-05
11771	Ap2a1	8.11	2.77e-06
213673	9530068E07Rik	8.1	1.22e-06
234865	Nup133	8.09	1.6e-06
19348	Kif20a	8.07	2.26e-06
72141	Adpgk	8.06	7.91e-06
20964	Syn1	8.05	2.18e-06
73390	Msl3l2	8.03	1.32e-06
23892	Grem1	8.02	3.99e-05
27404	Abca8b	8.02	2.18e-05
74104	Abcb6	8	9.23e-06
14803	Grid1	7.99	4.64e-05
23943	Esyt1	7.97	1.54e-06
21413	Tcf4	7.96	1.31e-05
17703	Msx3	7.96	1.4e-05
216456	Gls2	7.96	1.64e-06
74513	Neto2	7.95	1.53e-05
13830	Stom	7.94	1.78e-06
15185	Hdac6	7.94	1.61e-05
107746	Rapgef1	7.93	1.04e-05
13194	Ddb1	7.92	3.22e-05
16515	Kcnj12	7.91	1.61e-06
22247	Umps	7.89	3.23e-06
207592	Tbc1d16	7.89	1.65e-06
70021	Nt5dc2	7.89	2.51e-06
12389	Cav1	7.89	1.88e-06
192216	Tmem47	7.87	1.48e-05
17129	Smad5	7.87	1.97e-06
320119	Rps6kc1	7.87	1.78e-06
16579	Kifap3	7.86	4.31e-06
54409	Ramp2	7.85	6.15e-06
209773	Dennd2a	7.85	6.63e-05
11733	Ank1	7.85	7.8e-06
17392	Mmp3	7.84	3.38e-05
63959	Slc29a1	7.83	1.76e-06
54338	Slc23a2	7.83	2.08e-06
69908	Rab3b	7.83	2.45e-06
110920	Hspa13	7.83	1.83e-06
11749	Anxa6	7.83	4.09e-06
73692	2410089E03Rik	7.83	8.79e-06
110379	Sec13	7.82	2.48e-06
60527	Fads3	7.82	2.18e-06
243372	Zfp775	7.81	2.46e-06
83767	Wasf1	7.81	1.81e-06
74122	Tmem43	7.81	1.97e-06
19662	Rbp4	7.8	2.04e-06
223864	Rapgef3	7.8	5.23e-06
17216	Mcm2	7.8	2.58e-05
320878	Mical2	7.79	5.55e-06
69737	Ttl	7.78	1.89e-06
20334	Sec23a	7.78	1.66e-05
71592	Pogk	7.78	3.08e-06
66223	Mrpl35	7.78	3.9e-06
237253	Lrp11	7.78	2.31e-06
15116	Has1	7.77	5.63e-06
104156	Etv5	7.77	3.07e-06
213895	Bms1	7.77	2.3e-05
73296	Rhobtb3	7.74	7.99e-06
80986	Ckap2	7.74	7.99e-06
73173	Pcdh18	7.73	2.36e-06
17384	Mmp10	7.73	2.07e-06
224897	Dpp9	7.73	3.14e-06
17313	Mgp	7.7	3.53e-06
20389	Sftpc	7.69	5.84e-05
18301	Fxyd5	7.67	2.38e-06
75590	Dusp9	7.67	2.21e-05
108686	Ccdc88a	7.66	2.33e-06
67602	Necap1	7.65	1.04e-05
259300	Ehd2	7.65	2.71e-05
20509	Slc19a1	7.64	8.1e-06
19092	Prkg2	7.64	1.14e-05
16506	Kcnd1	7.63	1.56e-05
50790	Acsl4	7.63	2.26e-05
24001	Tiam2	7.62	1.46e-05
76614	Immt	7.62	9.35e-06
19384	Ran	7.61	8.14e-06
50915	Grb14	7.61	3.06e-06
11534	Adk	7.61	3.78e-06
72461	Prcp	7.6	3.19e-06
18029	Nfic	7.6	4.33e-06
264134	Ttc26	7.59	5.21e-06
59092	Pcbp4	7.59	9.08e-06
74412	Gle1	7.58	8.91e-06
16211	Kpnb1	7.57	4.24e-06
71974	Prmt3	7.56	4.41e-05
16412	Itgb1	7.56	4.6e-06
329739	Fam102b	7.56	3.02e-06
239188	Enox1	7.56	1.36e-05
21423	Tcf3	7.55	2.7e-06
17427	Mns1	7.55	4.56e-06
68166	Spire1	7.54	1.92e-05
17181	Matn2	7.54	2.81e-06
170439	Elovl6	7.54	2.84e-06
16328	Cep250	7.54	3e-06
103964	Try5	7.53	1.35e-05
56463	Snd1	7.53	2.73e-06
67057	Yaf2	7.52	8.21e-06
234463	Tmem184c	7.52	4.64e-06
110109	Nop2	7.52	3.81e-06
15284	Hlx	7.52	2.8e-06
219072	Haus4	7.52	1.07e-05
109711	Actn1	7.52	3.51e-06
210992	Lpcat1	7.51	8.52e-06
14254	Flt1	7.5	4.16e-06
14230	Fkbp10	7.49	3.69e-06
53625	B3gnt2	7.49	5.61e-06
67433	Ccdc127	7.48	1.38e-05
26360	Angptl2	7.47	1.68e-05
239337	Adamts12	7.46	2.51e-05
26433	Plod3	7.45	4.81e-06
230162	Zfp189	7.44	3.17e-06
26356	Ing1	7.44	4.81e-06
111173	Erc1	7.44	3.46e-06
224829	Trerf1	7.43	3.26e-06
195727	Nhs	7.43	6.06e-05
226519	Lamc1	7.42	3.3e-06
15903	Id3	7.42	5.33e-06
20249	Scd1	7.4	2.55e-05
26427	Creb3l1	7.4	3.8e-06
99326	Garnl3	7.39	5.12e-06
14086	Fscn1	7.39	3.98e-05
103677	Smg6	7.38	2.5e-05
109212	Fam64a	7.38	3.57e-06
15258	Hipk2	7.37	2.06e-05
68519	Eml1	7.36	3.59e-06
16323	Inhba	7.35	3.76e-06
11636	Ak1	7.34	8.12e-06
27221	Chaf1a	7.33	4.45e-06
20296	Ccl2	7.33	3.71e-06
209683	Ttc28	7.31	1.17e-05
106572	Rab31	7.31	3.5e-05
50490	Nox4	7.31	8.89e-06
236792	Mmgt1	7.31	3.92e-05
21944	Tnfsf12	7.3	3.97e-06
20163	Rsu1	7.3	4.48e-06
85031	Pla1a	7.3	4.18e-06
67437	Ssr3	7.29	2.56e-05
59126	Nek6	7.29	5.14e-06
30795	Fkbp3	7.29	4.15e-06
269060	Dagla	7.29	8.44e-05
246710	Rhobtb2	7.28	6.01e-06
263803	Pkn3	7.28	2.67e-05
18537	Pcmt1	7.28	8.04e-06
15529	Sdc2	7.26	2.47e-05
70435	Inf2	7.26	1.08e-05
102693	Phldb1	7.25	4.92e-06
93688	Klhl1	7.25	5.2e-06
28035	Usp39	7.24	8.16e-05
100604	Lrrc8c	7.24	7.44e-06
13385	Dlg4	7.24	4.5e-06
80286	Tusc3	7.23	8.12e-05
19735	Rgs2	7.23	3.68e-05
208228	Mob3a	7.23	4.9e-06
320452	P4ha3	7.22	4.74e-06
15112	Hao1	7.22	6.42e-06
14739	S1pr2	7.21	4.65e-06
67943	Mesdc2	7.21	2.58e-05
14235	Foxm1	7.21	1.76e-05
22628	Ywhag	7.2	6.77e-06
66616	Snx9	7.2	6.33e-06
50720	Sacs	7.2	1.92e-05
353172	Gars	7.2	7.22e-05
16889	Lipa	7.19	1.17e-05
80517	Herpud2	7.19	4.94e-06
70683	Utp20	7.18	5.14e-06
20516	Slc20a2	7.18	3.08e-05
268297	Scml4	7.18	4.84e-06
14173	Fgf2	7.18	4.77e-06
21676	Tead1	7.17	5.8e-06
50523	Lats2	7.17	5.5e-06
104721	Ddx1	7.17	5.88e-05
107272	Psat1	7.16	2.4e-05
106512	Gpsm3	7.16	6.14e-06
50496	E2f6	7.16	3.07e-05
381990	Zbtb2	7.15	1.33e-05
20416	Shc1	7.15	5.88e-05
66870	Serbp1	7.15	3.16e-05
11767	Ap1m1	7.15	4.7e-05
11600	Angpt1	7.15	5.85e-05
399558	Flrt2	7.14	2.63e-05
208440	Dip2c	7.14	5.14e-06
71699	Slc41a3	7.13	2.51e-05
16777	Lamb1	7.13	8.17e-06
20737	Spn	7.12	9.63e-06
213469	Lgi3	7.12	2.27e-05
13008	Csrp2	7.12	3.46e-05
237988	Cdr2l	7.12	0.000133
108147	Atic	7.12	1.75e-05
58996	Arhgap23	7.12	1.42e-05
71900	Tmem106b	7.11	2.39e-05
67223	Rrp15	7.11	7.12e-05
18795	Plcb1	7.11	5.47e-06
21906	Otop1	7.11	5.22e-06
237400	Mex3d	7.11	5.29e-06
94352	Loxl2	7.1	7.3e-06
13629	Eef2	7.1	8.59e-05
269941	Chsy1	7.09	1.44e-05
12490	Cd34	7.09	9.97e-05
433904	Ociad2	7.08	9.19e-06
13400	Dmpk	7.07	5.61e-05
217410	Trib2	7.06	5.86e-06
12153	Bmp1	7.06	4.94e-05
108655	Foxp1	7.05	1.67e-05
26432	Plod2	7.04	6.02e-06
30853	Mlf2	7.04	1.2e-05
170643	Kirrel	7.04	8.58e-05
76448	Ppp1r18	7.03	1.22e-05
117591	Slc2a9	7.02	2.18e-05
54673	Sh3glb1	7.02	5.85e-05
18763	Pkd1	7.02	6.06e-06
260315	Nav3	7.02	1e-05
24136	Zeb2	7.01	2.33e-05
68427	Slc39a13	7.01	9.74e-06
330171	Kctd10	7.01	2.16e-05
12468	Cct7	7.01	7.39e-06
13589	Mapre1	7	1.4e-05
73668	Ttc21b	6.98	9.1e-06
67553	Gstcd	6.98	1.48e-05
23871	Ets1	6.98	2.49e-05
16905	Lmna	6.97	6.87e-06
22022	Tpst2	6.94	6.29e-05
56367	Scoc	6.94	6.92e-06
217721	Mfsd7c	6.94	3.16e-05
77220	Tmem200a	6.93	9.73e-06
108679	Cops8	6.93	1.97e-05
118453	Mmp28	6.92	7.2e-06
319909	Ism1	6.92	0.000106
432442	Akap7	6.92	8.54e-06
11792	Apex1	6.9	2.72e-05
67951	Tubb6	6.89	9.81e-06
103199	Fig4	6.88	1.43e-05
53867	Col5a3	6.88	3.13e-05
12159	Bmp4	6.88	0.000141
67269	Agtpbp1	6.88	1.24e-05
13518	Dst	6.87	8.72e-06
229521	Syt11	6.86	2.41e-05
215114	Hip1	6.86	8e-06
21894	Tln1	6.85	7.97e-06
18718	Pip4k2a	6.85	8.67e-06
211323	Nrg1	6.85	8.41e-06
12835	Col6a3	6.85	4.83e-05
109674	Ampd2	6.85	3.79e-05
58911	Sumf1	6.84	2.23e-05
19660	Rbp2	6.84	1.76e-05
69675	Pxdn	6.84	0.000147
17896	Myl4	6.84	4.51e-05
20853	Stau1	6.83	1.17e-05
18475	Pafah1b2	6.82	8.97e-06
17912	Myo1b	6.82	8.45e-06
72720	Zfp248	6.81	1.18e-05
68743	Anln	6.81	1.06e-05
83435	Plekha3	6.8	4.32e-05
16593	Klc1	6.8	1.61e-05
231997	Fkbp14	6.8	7.53e-05
68644	Abhd14a	6.8	2.26e-05
208898	Unc13c	6.79	1.24e-05
23983	Pcbp1	6.79	1.27e-05
18516	Pbx3	6.79	0.000111
50791	Magi2	6.79	3.54e-05
245527	Eda2r	6.79	8.97e-06
12832	Col5a2	6.79	8.7e-06
18933	Prrx1	6.78	2.79e-05
70417	Megf10	6.78	2.37e-05
15115	Hars	6.77	0.000106
20678	Sox5	6.76	1.72e-05
20387	Sftpa1	6.76	0.000176
52055	Rab11fip5	6.76	2.81e-05
17876	Myef2	6.76	9.82e-06
18844	Plxna1	6.75	1.05e-05
69656	Pir	6.75	9.36e-06
13361	Dhfr	6.75	9.44e-06
20306	Ccl7	6.74	2.48e-05
12293	Cacna2d1	6.74	3.01e-05
77057	Ston1	6.73	4.88e-05
14758	Gpm6b	6.73	1.05e-05
328232	Gfod1	6.73	2.35e-05
208659	Fam20a	6.73	5.19e-05
12183	Bpgm	6.73	0.000101
19227	Pthlh	6.72	3.32e-05
18007	Neo1	6.7	3.28e-05
18647	Cdk14	6.7	1.05e-05
102920	Cenpi	6.69	1.09e-05
14465	Gata6	6.68	6.81e-05
104884	Tdp1	6.67	3.47e-05
13809	Enpep	6.66	3.76e-05
12492	Scarb2	6.64	1.97e-05
70779	Prdm5	6.64	1.15e-05
236733	Usp11	6.63	1.5e-05
53626	Insm1	6.63	0.000181
320394	Cenpt	6.63	1.28e-05
73490	Mipol1	6.62	1.69e-05
11519	Add2	6.62	0.000105
20442	St3gal1	6.61	1.2e-05
22785	Slc30a4	6.61	2.16e-05
19262	Ptpra	6.61	3.39e-05
76477	Pcolce2	6.61	0.00012
14000	Drosha	6.61	9.78e-05
246154	Vasn	6.6	0.000114
104027	Synpo	6.6	1.2e-05
270906	Prr11	6.6	1.18e-05
13655	Egr3	6.6	2.88e-05
233060	Zfp382	6.59	1.63e-05
235315	Rnf214	6.59	6.47e-05
72747	Ttc39c	6.58	1.67e-05
76788	Klhdc10	6.58	1.38e-05
13429	Dnm1	6.58	6.42e-05
66964	Golt1b	6.56	6.01e-05
75914	Exoc6b	6.56	1.38e-05
59028	Rcl1	6.54	1.81e-05
330695	Ctxn1	6.53	1.54e-05
12825	Col3a1	6.53	1.53e-05
12822	Col18a1	6.52	4.79e-05
107895	Mgat5	6.51	1.41e-05
66929	Asf1b	6.51	1.88e-05
53421	Sec61a1	6.5	1.42e-05
70361	Lman1	6.5	1.4e-05
50794	Klf13	6.5	6.66e-05
72630	Hspa12b	6.5	2.76e-05
14806	Grik2	6.5	0.000124
245474	Dkc1	6.5	0.000101
67442	Retsat	6.49	7.67e-05
23984	Pde10a	6.49	0.000122
234582	Ccdc102a	6.49	5.17e-05
107239	Carns1	6.49	3.08e-05
20540	Slc7a7	6.48	7.79e-05
20196	S100a13	6.48	1.59e-05
14268	Fn1	6.48	2.51e-05
108062	Cstf2	6.48	4.33e-05
12631	Cfl1	6.48	3.3e-05
68119	Cmtm3	6.47	6.5e-05
18764	Pkd2	6.46	1.83e-05
100503460	Gm19705	6.46	1.58e-05
20410	Sorbs3	6.45	5.08e-05
16923	Sh2b3	6.45	1.62e-05
20388	Sftpb	6.45	0.000254
329165	Abi2	6.45	7.27e-05
319555	Nwd1	6.44	2.69e-05
67665	Dctn4	6.44	0.000153
21809	Tgfb3	6.42	2.07e-05
18642	Pfkm	6.42	0.000143
235661	Dync1li1	6.41	3.42e-05
76220	6530402F18Rik	6.41	3.57e-05
22192	Ube2m	6.4	6.34e-05
218232	Ptpdc1	6.4	1.74e-05
21807	Tsc22d1	6.39	1.69e-05
67203	Nde1	6.39	2.74e-05
94275	Maged1	6.39	7.78e-05
433926	Lrrc8b	6.39	1.89e-05
59031	Chst12	6.39	2.94e-05
70661	Sik3	6.37	5.93e-05
12661	Chl1	6.37	2.3e-05
110532	Adarb1	6.37	3.02e-05
110074	Dut	6.36	1.93e-05
98170	Tmem132a	6.35	2.11e-05
69159	Rhebl1	6.35	1.94e-05
107508	Eprs	6.35	5.91e-05
66521	Rwdd1	6.34	0.000103
75292	Prkd3	6.34	2.81e-05
110829	Lims1	6.34	1.89e-05
100041480	Gm9833	6.33	5.4e-05
11747	Anxa5	6.33	3.33e-05
21804	Tgfb1i1	6.32	4.42e-05
80905	Polh	6.32	5.99e-05
18432	Mybbp1a	6.32	0.00014
26931	Ppp2r5c	6.31	5.58e-05
228859	Fitm2	6.31	1.99e-05
12798	Cnn2	6.31	8.88e-05
276846	Pigs	6.3	7.71e-05
320165	Tacc1	6.29	3.32e-05
20910	Stxbp1	6.29	2.1e-05
242202	Pde5a	6.29	0.000101
214639	4930486L24Rik	6.29	0.000114
67902	Sumf2	6.28	3.57e-05
11848	Rhoa	6.28	0.000167
75746	Morc4	6.28	0.000139
15500	Hsf2	6.28	2.05e-05
14182	Fgfr1	6.28	3.82e-05
16795	Large	6.27	0.000291
12151	Bmi1	6.27	2.99e-05
100213	Rusc2	6.26	0.000166
67073	Pi4k2b	6.26	0.000117
54604	Pcnx	6.26	3.45e-05
18105	Nqo2	6.25	0.000154
15213	Hey1	6.25	0.000131
19159	Cyth3	6.25	0.00024
226844	Mfsd7b	6.24	0.00011
11883	Arsa	6.24	2.51e-05
22217	Usp12	6.23	3.26e-05
69716	Trip13	6.23	9.95e-05
69071	Tmem97	6.23	2.36e-05
104718	Ttc7b	6.22	0.000102
109246	Tspan9	6.22	2.44e-05
66131	Tipin	6.22	0.000103
320554	Tcp11l1	6.22	2.62e-05
217340	Rnf157	6.22	0.000116
72324	Plxdc1	6.22	0.000184
19305	Pex5	6.22	8.79e-05
108797	Mex3b	6.22	2.7e-05
225659	Cep76	6.22	0.000159
218294	Cdc14b	6.22	2.26e-05
19376	Rab34	6.21	3.2e-05
623279	Dok6	6.2	9.17e-05
13401	Dmwd	6.2	2.79e-05
232987	B9d2	6.2	4.11e-05
69202	Ptms	6.18	5.22e-05
100678	Psph	6.17	8.13e-05
116870	Mta1	6.17	2.46e-05
74239	Iqce	6.17	2.74e-05
214931	Fbxl16	6.17	0.000328
77116	Mtmr2	6.16	6.12e-05
70356	St13	6.15	3.2e-05
20133	Rrm1	6.15	7.66e-05
64451	Dip2a	6.15	2.84e-05
11352	Abl2	6.15	2.54e-05
20444	St3gal2	6.14	0.000101
67465	Sf3a1	6.14	0.000155
16574	Kif5c	6.14	6.24e-05
20822	Trove2	6.13	8.43e-05
19124	Procr	6.13	2.69e-05
14431	Gamt	6.13	0.000136
13712	Elk1	6.13	2.68e-05
20204	Prrx2	6.12	0.000194
72017	Cyb5r1	6.12	4.17e-05
11641	Akap2	6.12	2.77e-05
11474	Actn3	6.12	3.56e-05
78512	3300005D01Rik	6.12	0.000297
14853	Gspt2	6.11	2.95e-05
12168	Bmpr2	6.11	3.95e-05
21961	Tns1	6.1	8.45e-05
17524	Mpp1	6.1	9.45e-05
226922	Kcnq5	6.09	3.65e-05
15387	Hnrnpk	6.09	4.63e-05
69538	Antxr1	6.09	7.46e-05
68875	Tmcc2	6.08	2.92e-05
17254	Slc3a2	6.08	3.97e-05
73720	Cst6	6.08	3.46e-05
214901	Chtf18	6.08	3.27e-05
56745	C1qtnf1	6.08	3.07e-05
319581	Xkr5	6.07	6.58e-05
117160	Ttyh2	6.06	2.94e-05
101809	Spred3	6.06	3.54e-05
16800	Arhgef2	6.06	2.99e-05
22690	Zfp28	6.05	3.57e-05
234875	Ttc13	6.05	0.000175
215436	Slc35e3	6.05	3.12e-05
74370	Rptor	6.05	6.08e-05
13032	Ctsc	6.05	8.86e-05
20501	Slc16a1	6.04	3.23e-05
71805	Nup93	6.04	0.000309
75786	Ckap5	6.04	3.08e-05
103080	2017-09-10	6.03	8.93e-05
76877	Rab36	6.03	5.37e-05
18611	Pea15a	6.03	0.000208
108961	E2f8	6.03	9.83e-05
77951	Cyp20a1	6.03	0.000248
70827	Trak2	6.02	3.18e-05
101739	Psip1	6.02	3.6e-05
71738	Mamdc2	6.02	5.1e-05
67920	Mak16	6.02	3.72e-05
218977	Dlgap5	6.02	0.000148
63993	Slc5a7	6.01	0.000342
83398	Ndst3	6.01	3.82e-05
234549	Heatr3	6.01	0.000158
68567	Cgref1	6.01	8.74e-05
223739	5031439G07Rik	6.01	7.26e-05
12632	Cfl2	6	8.46e-05
235330	Ttc12	5.99	0.000216
21937	Tnfrsf1a	5.99	0.00035
14673	Gna12	5.99	4.39e-05
71492	Bbs7	5.99	3.7e-05
72119	Tpx2	5.98	4.25e-05
235442	Rab8b	5.98	3.42e-05
68304	Kdelc2	5.98	0.000334
64296	Abhd8	5.98	5.56e-05
216049	Zfp365	5.96	4.79e-05
21857	Timp1	5.96	0.000223
16775	Lama4	5.96	5.54e-05
28109	D10Wsu102e	5.96	0.000238
78611	Btbd19	5.96	4.41e-05
216964	Trp53i13	5.95	4.66e-05
68539	Tmem109	5.95	0.000138
140579	Elmo2	5.95	4.97e-05
66143	Eef1e1	5.95	9.72e-05
66471	Anp32e	5.95	3.91e-05
20449	St8sia1	5.94	0.00025
19362	Rad51ap1	5.94	4.33e-05
56473	Fads2	5.94	9.29e-05
16977	Lrrc23	5.93	0.000225
75751	Ipo4	5.93	6.22e-05
208691	Eif5a2	5.93	3.71e-05
13640	Efna5	5.93	3.67e-05
20515	Slc20a1	5.92	3.75e-05
320825	Samd5	5.92	4.05e-05
15975	Ifnar1	5.92	8.47e-05
71323	Rassf8	5.9	9.77e-05
54598	Calcrl	5.9	0.000455
23821	Bace1	5.9	3.92e-05
77053	Sun1	5.89	4.83e-05
20454	St3gal5	5.88	4.2e-05
16973	Lrp5	5.88	7.4e-05
14852	Gspt1	5.88	5.53e-05
14678	Gnai2	5.88	0.000376
72750	Fam117b	5.88	0.000126
212898	Dse	5.88	4.18e-05
208084	Pif1	5.87	4.3e-05
18679	Phka1	5.87	4.93e-05
83396	Glis2	5.87	6.76e-05
26362	Axl	5.87	4.69e-05
78619	Zfp449	5.86	7.57e-05
16570	Kif3c	5.86	4.35e-05
270802	BC048403	5.86	6.69e-05
109929	Zbtb25	5.85	6.41e-05
80914	Uck2	5.85	0.000133
100039239	Gm2115	5.85	0.000117
328365	Zmiz1	5.84	4.81e-05
103733	Tubg1	5.84	4.34e-05
24059	Slco2a1	5.84	5.95e-05
13521	Slc26a2	5.84	5.74e-05
14417	Gad2	5.84	4.93e-05
27965	Spg21	5.83	0.000202
74777	Sepn1	5.83	0.000103
442801	Arhgef15	5.83	0.000411
76561	Snx7	5.82	4.47e-05
52033	Pbk	5.81	4.72e-05
381979	Brsk1	5.81	5.07e-05
327744	E130307A14Rik	5.79	4.76e-05
18227	Nr4a2	5.78	6.38e-05
67391	Fundc2	5.78	0.000176
14793	Cdca3	5.78	4.93e-05
226169	Pprc1	5.77	0.000109
17150	Mfap2	5.77	0.000538
12442	Ccnb2	5.77	4.83e-05
72599	Pdia5	5.76	8.45e-05
67557	Larp6	5.76	0.00019
70549	Tln2	5.75	6.02e-05
20932	Surf4	5.75	0.000104
380683	Sec14l3	5.75	0.000548
19272	Ptprk	5.75	8.21e-05
100710	Pds5b	5.75	0.00017
14561	Gdf11	5.75	5.78e-05
56228	Ube2j1	5.74	0.000361
225998	Rorb	5.74	5.54e-05
17261	Mef2d	5.74	5.88e-05
13874	Ereg	5.74	6.23e-05
94180	Acsbg1	5.74	0.000116
22762	Zfpm2	5.73	0.000104
14791	Emg1	5.73	0.000142
19248	Ptpn12	5.72	6.15e-05
217431	Nol10	5.72	0.000181
16413	Itgb1bp1	5.72	6.61e-05
15469	Prmt1	5.71	9.46e-05
228876	Zfp334	5.7	6.34e-05
216395	Tmem5	5.7	0.000104
20448	St6galnac4	5.7	7.54e-05
109042	Prkcdbp	5.7	5.77e-05
66075	Chchd3	5.7	5.59e-05
74569	Ttc17	5.69	5.95e-05
50492	Thop1	5.69	0.000371
104444	Rexo2	5.69	0.000188
16826	Ldb2	5.69	0.000315
233877	Kctd13	5.69	0.000109
64833	Acot10	5.69	0.000161
107528	Magee1	5.68	5.69e-05
78920	Dlst	5.68	0.000272
12819	Col15a1	5.68	0.000258
76499	Clasp2	5.68	0.000545
19328	Rab12	5.67	5.84e-05
14763	Gpr37	5.67	5.97e-05
382111	Susd5	5.66	0.000222
109054	Pfdn4	5.66	5.93e-05
15574	Hus1	5.66	0.00044
14911	Thumpd3	5.65	0.000137
72136	Chst14	5.65	6.7e-05
12443	Ccnd1	5.65	0.000177
72201	Otud6b	5.64	6.24e-05
230789	Fam76a	5.64	7.18e-05
106014	Fam19a5	5.64	0.00033
19158	Cyth2	5.64	9.1e-05
100043314	Tigit	5.63	7.72e-05
101943	Sf3b3	5.63	0.000207
30877	Gnl3	5.63	8.1e-05
21454	Tcp1	5.62	0.000357
16601	Klf9	5.62	6.39e-05
68713	Ifitm1	5.62	0.000119
215193	Diexf	5.62	8.4e-05
67886	Camsap2	5.62	0.000114
56350	Arl3	5.62	7.62e-05
217430	Pqlc3	5.61	6.54e-05
67149	Nkain1	5.61	7.04e-05
15366	Hmmr	5.61	0.000126
14062	F2r	5.61	0.000221
52585	Dhrs1	5.61	7.92e-05
68729	Trim37	5.6	0.000136
18102	Nme1	5.6	6.6e-05
74490	Mamstr	5.6	0.000242
241520	Fam171b	5.6	6.73e-05
20750	Spp1	5.59	6.87e-05
20340	Glg1	5.59	9.29e-05
22355	Vipr2	5.58	0.000167
67568	Mrfap1	5.58	0.00022
16502	Kcnc1	5.58	9.09e-05
226641	Atf6	5.58	7.34e-05
26921	Map4k4	5.57	0.000112
26912	Gcat	5.57	0.000133
76267	Fads1	5.57	0.000102
11761	Aox1	5.57	6.88e-05
19659	Rbp1	5.56	0.000505
66515	Cul7	5.56	0.000359
12367	Casp3	5.56	7.52e-05
56075	Pdss1	5.55	7.54e-05
56492	Cldn18	5.55	0.000449
72982	Tmem138	5.54	0.000422
70604	Dnajb14	5.54	0.000197
12469	Cct8	5.54	0.000209
224171	C330027C09Rik	5.54	7.35e-05
22627	Ywhae	5.53	0.000382
17215	Mcm3	5.52	0.00024
12476	Cd151	5.52	0.00036
76687	Spcs3	5.51	0.000185
14718	Got1	5.51	0.000782
235339	Dlat	5.51	7.87e-05
107932	Chd4	5.51	0.000144
22158	Tulp3	5.5	0.00011
68585	Rtn4	5.5	7.95e-05
108143	Taf9	5.49	0.000194
16651	Sspn	5.49	0.000123
320213	Senp5	5.49	0.000128
69608	Sec24d	5.49	8.71e-05
26934	Racgap1	5.49	7.91e-05
12330	Canx	5.49	0.000108
11432	Acp2	5.49	0.000205
57258	Xpo4	5.48	0.000131
387150	Mir132	5.48	0.000139
14634	Gli3	5.48	9.11e-05
13982	Esr1	5.48	9.24e-05
225995	D030056L22Rik	5.48	0.000472
72729	Cdc42se2	5.48	9.16e-05
22143	Tuba1b	5.47	9.7e-05
109648	Npy	5.47	0.000661
15530	Hspg2	5.47	0.000141
142682	Zcchc14	5.46	8.36e-05
71449	Mettl13	5.46	0.000183
71520	Grap	5.46	0.00045
52163	Camk1	5.46	0.000218
13498	Atn1	5.46	0.000132
56546	Sec1	5.45	0.000114
242819	Rundc3b	5.45	0.000354
269682	Golga3	5.45	8.62e-05
236266	Alms1	5.45	8.78e-05
74392	Specc1l	5.44	0.000205
16188	Il3ra	5.44	8.87e-05
68281	4930430F08Rik	5.44	0.000297
22401	Zmat3	5.43	0.000101
94214	Spock2	5.43	0.000167
56348	Hsd17b12	5.43	0.000364
54710	Hs3st3b1	5.43	0.000182
68337	Crip2	5.43	0.000114
29876	Clic4	5.43	9.19e-05
70546	Zdhhc2	5.42	0.00014
67220	Plekho1	5.42	9.56e-05
212307	Mapre2	5.42	0.000338
60321	Wbp11	5.41	0.000749
270685	Mthfd1l	5.41	0.000231
17174	Masp1	5.41	0.000109
13846	Ephb4	5.41	0.000254
108012	Ap1s2	5.41	0.000399
22793	Zyx	5.4	0.000228
56454	Aldh18a1	5.4	0.000101
226841	Vash2	5.39	0.000169
72043	Sulf2	5.39	0.000364
116914	Slc19a2	5.39	0.000153
225280	Ino80c	5.39	0.00041
14238	Foxf2	5.39	0.000598
12419	Cbx5	5.39	0.000168
12032	Bcan	5.39	9.55e-05
100503043	Armcx4	5.39	0.000302
22029	Traf1	5.38	0.000152
70769	Nolc1	5.38	0.00045
20272	Scn7a	5.37	0.000383
27374	Prmt5	5.37	0.000529
14270	Srgap2	5.36	0.000113
19357	Rad21	5.36	0.000182
17342	Mitf	5.36	0.000372
100418235	C130030K03Rik	5.36	0.000557
101602	AI467606	5.36	0.00014
66618	Snrnp27	5.35	0.000105
114715	Spred1	5.34	0.00012
107094	Rrp12	5.34	0.000338
231070	Insig1	5.34	0.000127
69923	Agk	5.34	0.000291
22402	Wisp1	5.32	0.000108
17112	Tm4sf1	5.32	0.000111
77630	Prdm8	5.32	0.000143
18223	Numbl	5.32	0.000157
17217	Mcm4	5.32	0.000364
71735	Lrwd1	5.32	0.000108
14314	Fstl1	5.32	0.000121
627110	Tubb2a-ps2	5.31	0.000152
71683	Gypc	5.31	0.000148
68837	Foxk2	5.31	0.000201
19317	Qk	5.3	0.000158
56494	Gosr2	5.3	0.000152
12527	Cd9	5.3	0.00087
244219	Zfp668	5.29	0.00019
107513	Ssr1	5.29	0.000117
20650	Sntb2	5.29	0.0002
330323	Fam188b	5.29	0.00025
107995	Cdc20	5.29	0.000152
73192	Xpot	5.28	0.000303
67705	1810058I24Rik	5.28	0.000187
20597	Smpd1	5.27	0.000452
67241	Smc6	5.27	0.000637
231327	Ppat	5.27	0.000122
23970	Pacsin2	5.27	0.000585
16985	Lsp1	5.27	0.000205
243897	Ggn	5.27	0.000123
72322	Xpo5	5.26	0.000121
27205	Podxl	5.26	0.000376
227699	Nup188	5.26	0.000129
387208	Mir212	5.26	0.00016
72640	Mex3a	5.26	0.000121
56811	Dkk2	5.26	0.000121
171171	Ntng2	5.25	0.000178
67619	Nob1	5.25	0.000363
56200	Ddx21	5.25	0.000517
66815	Ccdc109b	5.25	0.000128
71675	0610010F05Rik	5.25	0.000124
67059	Ola1	5.24	0.000155
12532	Cdc25c	5.24	0.000126
217258	Abca8a	5.24	0.000377
20873	Plk4	5.23	0.000174
16987	Lss	5.23	0.000159
68852	Lrrn4cl	5.23	0.000128
84652	Fam126a	5.23	0.000129
75705	Eif4b	5.23	0.000132
381306	BC055324	5.23	0.000169
216188	Aldh1l2	5.23	0.000135
223828	Pphln1	5.22	0.000133
14319	Fth1	5.22	0.000537
54394	Crlf3	5.22	0.000209
14187	Akr1b8	5.22	0.000153
22403	Wisp2	5.21	0.000586
14814	Grin2d	5.21	0.000668
66066	Gng11	5.21	0.000378
12974	Cs	5.21	0.000361
14605	Tsc22d3	5.2	0.000494
234069	Pcid2	5.2	0.000181
16004	Igf2r	5.2	0.000322
108058	Camk2d	5.2	0.000144
18209	Ntn3	5.19	0.000309
17231	Mcpt8	5.19	0.000766
100502766	Kifc1	5.19	0.000137
13713	Elk3	5.19	0.00014
53414	Bysl	5.19	0.000459
68010	Bambi	5.19	0.000428
11881	Arsb	5.19	0.000142
17127	Smad3	5.18	0.000139
215474	Sec22c	5.18	0.000264
217718	Nek9	5.18	0.000218
110033	Kif22	5.18	0.000143
12034	Phb2	5.17	0.000181
16172	Il17ra	5.17	0.000373
226861	Hhat	5.17	0.000153
68675	Fam172a	5.17	0.000146
66523	2810004N23Rik	5.17	0.000415
105787	Prkaa1	5.16	0.000732
100042480	Nhsl2	5.16	0.000266
74511	Lrrc17	5.16	0.00108
15526	Hspa9	5.16	0.000549
11516	Adcyap1	5.16	0.000795
14211	Smc2	5.15	0.000218
18595	Pdgfra	5.15	0.000812
72155	Cenpn	5.15	0.000292
217216	BC030867	5.15	0.000252
24015	Abce1	5.15	0.000164
245007	Zbtb38	5.14	0.000164
11853	Rhoc	5.14	0.000149
19076	Prim2	5.14	0.00105
18145	Npc1	5.14	0.000266
56524	Mpp6	5.14	0.000548
17386	Mmp13	5.14	0.000218
16563	Kif2a	5.14	0.000519
22715	Zfp57	5.13	0.000154
73674	Wdr75	5.13	0.000155
66235	Eif1ax	5.13	0.000233
74107	Cep55	5.13	0.000156
170625	Snx18	5.12	0.000241
546336	Prrg1	5.12	0.000544
13433	Dnmt1	5.12	0.000458
12615	Cenpa	5.12	0.000425
118452	Baalc	5.12	0.000172
20167	Rtn2	5.1	0.000167
114332	Lyve1	5.1	0.00066
546611	Klhl33	5.1	0.000314
228482	Arhgap11a	5.1	0.000233
232339	Ankrd26	5.1	0.000288
27801	Zdhhc8	5.09	0.00018
74617	Scpep1	5.09	0.000988
19672	Rcn1	5.09	0.000194
72575	C430049B03Rik	5.09	0.000319
21854	Timm17a	5.08	0.000174
237422	Ric8b	5.08	0.000181
234593	Ndrg4	5.08	0.000198
109731	Maob	5.08	0.000265
14234	Foxc2	5.08	0.000332
319520	Dusp4	5.08	0.000223
209446	Tfe3	5.07	0.000342
67276	Eri1	5.07	0.000417
13665	Eif2s1	5.07	0.000627
192193	Edem1	5.07	0.000635
12175	Bnip2	5.07	0.000177
19221	Ptgfrn	5.06	0.000519
270163	Myo9a	5.06	0.000202
66989	Kctd20	5.06	0.000182
241041	Gm4956	5.06	0.000909
13680	Ddx19a	5.06	0.000806
23834	Cdc6	5.06	0.000258
12193	Zfp36l2	5.05	0.000273
20588	Smarcc1	5.05	0.000366
18000	2017-09-02	5.05	0.000179
19263	Ptprb	5.05	0.000609
64655	Mrps22	5.05	0.000189
241846	Lsm14b	5.05	0.000493
71994	Cnn3	5.05	0.000483
73047	Camk2n2	5.05	0.00022
18015	Nf1	5.04	0.00037
53608	Map3k6	5.04	0.0002
12236	Bub1b	5.04	0.000192
72590	Ppme1	5.03	0.000345
74309	Osbp2	5.03	0.000845
50918	Myadm	5.03	0.000806
75847	Ispd	5.03	0.000198
59035	Carm1	5.03	0.000393
56078	Car5b	5.03	0.00031
192159	Prpf8	5.02	0.00021
66865	Pmpca	5.02	0.000191
108083	Pip4k2b	5.02	0.00021
11787	Apbb2	5.02	0.000307
75723	Amotl1	5.02	0.000587
329278	Tnn	5.01	0.000412
64010	Sav1	5.01	0.000305
240028	Lnpep	5.01	0.00052
319604	Fam168a	5.01	0.000195
22323	Vasp	5	0.00065
66074	Tmem167	5	0.000661
64291	Osbpl1a	5	0.000277
20602	Ncor2	5	0.000197
212377	Mms22l	5	0.000554
98238	Lrrc59	5	0.000554
226123	Morn4	4.99	0.000372
14042	Ext1	4.99	0.000326
20692	Sparc	4.98	0.000258
50524	Sall2	4.98	0.000213
212503	Paox	4.98	0.00052
15483	Hsd11b1	4.98	0.000236
12238	Commd3	4.98	0.000235
68724	Arl8a	4.98	0.000393
71361	Aifm2	4.98	0.000213
226747	Ahctf1	4.98	0.000286
16001	Igf1r	4.97	0.000248
14457	Gas7	4.97	0.000366
13191	Dctn1	4.97	0.000216
67177	Cdt1	4.97	0.000745
109113	Uhrf2	4.96	0.00022
353211	Prune2	4.96	0.000983
55983	Pdzrn3	4.96	0.000428
69587	Pcgf3	4.96	0.00071
18484	Pam	4.96	0.000518
68975	Med27	4.96	0.000297
18140	Uhrf1	4.95	0.000219
229285	Spg20	4.95	0.000242
20020	Polr2a	4.95	0.000251
208650	Cblb	4.95	0.000362
432530	Adcy1	4.95	0.000301
669149	Vmn2r88	4.94	0.000423
93686	Rbfox2	4.94	0.000218
353156	Egfl7	4.94	0.000943
68770	Phtf2	4.93	0.000662
74143	Opa1	4.93	0.000412
12955	Cryab	4.93	0.000448
21453	Tcof1	4.92	0.000629
212712	Satb2	4.92	0.000627
28028	Mrpl50	4.92	0.000376
210973	Kbtbd2	4.92	0.000724
109828	C7	4.92	0.00108
229613	6330549D23Rik	4.92	0.00023
110253	Triobp	4.91	0.000337
18596	Pdgfrb	4.91	0.000366
16201	Ilf3	4.91	0.000326
27357	Gyg	4.91	0.000673
100129	Gpr153	4.91	0.000392
271970	Arsj	4.91	0.000377
239027	Arhgap22	4.9	0.000621
67883	Uxs1	4.89	0.000999
18619	Penk	4.89	0.000368
12972	Cryz	4.89	0.000425
12617	Cenpc1	4.89	0.000411
27053	Asns	4.89	0.000531
73710	Tubb2b	4.88	0.000374
22017	Tpmt	4.88	0.000511
67623	Tm7sf3	4.88	0.000271
56274	Stk3	4.88	0.000438
53860	2017-09-09	4.88	0.000249
60345	Nrip2	4.88	0.000259
209176	Ido2	4.88	0.000273
13717	Eln	4.88	0.00141
319859	E030011O05Rik	4.88	0.000374
20614	Snap25	4.87	0.000299
68272	Rbm28	4.87	0.000636
17999	Nedd4	4.87	0.000259
17768	Mthfd2	4.87	0.000415
16193	Il6	4.87	0.000248
52120	Hgsnat	4.87	0.000274
140500	Acap3	4.87	0.000405
21983	Tpbg	4.86	0.000297
225115	Svil	4.86	0.00031
207565	Camkk2	4.86	0.000411
22327	Vbp1	4.85	0.000359
21877	Tk1	4.85	0.000371
14201	Fhl3	4.85	0.000301
75219	Dusp18	4.85	0.00129
78016	Ccdc150	4.85	0.000738
27878	Tada1	4.84	0.000265
67963	Npc2	4.84	0.000742
101240	Wdr91	4.83	0.000373
56452	Orc6	4.83	0.000621
71780	Isyna1	4.83	0.000998
13684	Eif4e	4.83	0.000449
12334	Capn2	4.83	0.00118
56068	Ammecr1	4.83	0.000366
72828	Ubash3b	4.82	0.000343
84094	Plvap	4.82	0.000853
68797	Pdgfrl	4.82	0.000456
226646	Ndufs2	4.82	0.000274
13690	Eif4g2	4.82	0.000304
171508	Creld1	4.82	0.000338
94353	Hmgn3	4.81	0.000278
107373	Fam111a	4.81	0.000344
52357	Wwc2	4.8	0.000568
223723	Ttll12	4.8	0.000435
110058	Syt17	4.8	0.00139
108037	Shmt2	4.8	0.000898
66373	Lsm5	4.8	0.0012
54138	Atxn10	4.8	0.000372
56456	Actl6a	4.8	0.00077
29869	Ulk2	4.79	0.000496
233744	Spon1	4.79	0.000381
226518	Nmnat2	4.79	0.000807
219135	Mtmr6	4.79	0.00106
78514	Arhgap10	4.79	0.00114
56878	Rbms1	4.78	0.000294
94227	Pi15	4.78	0.000428
74167	Nudt9	4.78	0.000696
17218	Mcm5	4.78	0.000325
22370	Vtn	4.77	0.000739
20844	Stam	4.77	0.000317
19334	Rab22a	4.77	0.00125
65099	Irak1bp1	4.77	0.000298
16195	Il6st	4.77	0.000324
107476	Acaca	4.77	0.000311
22200	Uba3	4.76	0.000612
101118	Tmem168	4.76	0.000883
16998	Ltbp3	4.76	0.000863
553127	Cxx1b	4.76	0.000315
104416	Bap1	4.76	0.000625
67647	4930523C07Rik	4.76	0.000739
52864	Slx4	4.75	0.000748
14299	Ncs1	4.75	0.000639
94062	Mrpl3	4.75	0.000854
216766	Gemin5	4.75	0.000777
70797	Ankib1	4.75	0.000395
232223	Txnrd3	4.74	0.000405
67980	Gnpda2	4.74	0.000735
13627	Eef1a1	4.74	0.000415
72315	Ccdc74a	4.74	0.000378
56737	Alg2	4.74	0.000695
17686	Msh3	4.73	0.000337
211577	Mrgprf	4.73	0.000797
71777	Ing3	4.73	0.000738
102866	Pls3	4.72	0.000327
213556	Plekhh2	4.72	0.00108
21743	Inmt	4.72	0.000551
81896	Ift122	4.72	0.00158
70358	Steap1	4.71	0.000505
20717	Serpina3m	4.71	0.000891
19274	Ptprm	4.71	0.000883
27226	Pla2g7	4.71	0.000388
101502	Hsd3b7	4.71	0.00171
14390	Gabpa	4.71	0.000406
246229	Bivm	4.71	0.000337
69325	1700012B09Rik	4.71	0.000946
22222	Ubr1	4.7	0.000357
68979	Nol11	4.7	0.00092
23939	Mapk7	4.7	0.000353
26558	Homer3	4.7	0.000356
67226	Tmem19	4.69	0.00158
75991	Slain2	4.69	0.000391
14020	Evi5	4.69	0.000351
66158	Cxx1a	4.69	0.00113
224697	Adamts10	4.69	0.00053
233813	Vwa3a	4.68	0.00134
20492	Slbp	4.68	0.000679
270669	Mbtps2	4.68	0.000556
76478	Haus8	4.68	0.000607
72007	Fndc3b	4.68	0.000505
14115	Fbln2	4.68	0.000381
105859	Csdc2	4.68	0.000537
72391	Cdkn3	4.68	0.000497
78895	Pus7l	4.67	0.000383
231329	Polr2b	4.67	0.000362
83431	Ndel1	4.67	0.000382
105501	Abhd4	4.67	0.0016
225348	Wdr36	4.66	0.00174
74016	Phf19	4.66	0.000825
65969	Cubn	4.66	0.00139
68014	Zwilch	4.65	0.000382
72114	Zbed3	4.65	0.00136
71436	Flrt3	4.65	0.000377
12925	Crip1	4.65	0.000382
72709	C1qtnf6	4.65	0.000436
12316	Aspm	4.65	0.000463
71544	Arhgap42	4.65	0.000395
74196	Ttc27	4.64	0.000472
66468	Ska1	4.64	0.00038
14609	Gja1	4.64	0.000466
72507	Dzip1l	4.64	0.000462
23802	Amfr	4.64	0.000522
56533	Rgs17	4.63	0.0008
20624	Eftud2	4.63	0.0016
104798	E030019B13Rik	4.63	0.00216
12261	C1qbp	4.63	0.00134
239364	Tspyl5	4.62	0.000403
21335	Tacc3	4.62	0.000401
20112	Rps6ka2	4.62	0.000832
98710	Rabif	4.62	0.000472
15182	Hdac2	4.62	0.000449
381546	Ccdc24	4.62	0.000569
27407	Abcf2	4.62	0.00109
20867	Stip1	4.61	0.000402
80884	Maged2	4.61	0.00115
16373	Irx3	4.61	0.0011
15357	Hmgcr	4.61	0.000583
13808	Eno3	4.61	0.00109
217304	Cd300lb	4.61	0.000409
12343	Capza2	4.61	0.0012
12279	C9	4.61	0.00042
211914	Asap2	4.61	0.000538
68999	Anapc10	4.61	0.000558
18158	Nppb	4.6	0.000504
73804	Kif2c	4.6	0.00049
237459	Cdk17	4.6	0.000663
108899	2700081O15Rik	4.6	0.000425
22033	Traf5	4.59	0.000722
16430	Stt3a	4.59	0.000435
100217460	Snord85	4.59	0.00103
56284	Mrpl19	4.59	0.00134
17220	Mcm7	4.59	0.000969
76568	Ift46	4.59	0.000704
13605	Ect2	4.59	0.00042
71715	Dhx35	4.59	0.000779
108153	Adamts7	4.59	0.00112
100126226	5430421N21Rik	4.59	0.00088
22230	Ufd1l	4.58	0.000846
19072	Prep	4.58	0.00117
17201	Mc3r	4.58	0.000425
329628	Fat4	4.58	0.00063
59008	Anapc5	4.58	0.00134
21766	Tex261	4.57	0.000462
20833	Ssrp1	4.57	0.000883
54141	Spag5	4.57	0.00044
93684	2017-09-15	4.57	0.000582
244329	Mcph1	4.57	0.00052
80860	Ghdc	4.57	0.0016
14151	Fech	4.57	0.000513
71355	Col24a1	4.57	0.00174
12428	Ccna2	4.57	0.000512
51800	Bok	4.57	0.000575
19205	Ptbp1	4.56	0.00132
19153	Prx	4.56	0.00222
233406	Prc1	4.56	0.000465
17997	Nedd1	4.56	0.000681
68614	Letmd1	4.56	0.00105
14615	Gjc1	4.56	0.000596
55990	Fmo2	4.56	0.000551
69456	Commd10	4.56	0.000446
218973	Wdhd1	4.55	0.000819
235344	Sik2	4.55	0.00114
18104	Nqo1	4.55	0.00131
67216	Mboat2	4.55	0.000574
11426	Macf1	4.55	0.000562
22068	Trpc6	4.54	0.00146
18968	Pola1	4.54	0.000597
105148	Iars	4.54	0.000896
664862	Gpr137b-ps	4.54	0.000487
625901	Gm6634	4.54	0.000463
11783	Apaf1	4.54	0.000695
69863	Ttc39b	4.53	0.000777
235559	Topbp1	4.53	0.00139
67588	Rnf41	4.53	0.00121
66441	Magohb	4.53	0.000497
16526	Kcnk2	4.53	0.000605
68099	Fam92a	4.53	0.00072
14026	Evl	4.53	0.00118
20868	Stk10	4.52	0.000852
73094	Sgip1	4.52	0.000876
65113	Ndfip1	4.52	0.000861
328451	Gm5088	4.52	0.00162
100503961	Gm19990	4.52	0.00113
107503	Atf5	4.52	0.0013
71085	Arhgap19	4.52	0.000581
77593	Usp45	4.51	0.000491
80837	Rhoj	4.51	0.000982
100336	Ppp1r8	4.51	0.0019
27993	Imp4	4.51	0.00175
22333	Vdac1	4.5	0.00114
18685	Phtf1	4.5	0.00124
67154	Mtdh	4.5	0.000539
56321	Aatf	4.5	0.00165
319822	Smyd4	4.49	0.000582
231646	Myo1h	4.49	0.000865
14205	Figf	4.49	0.000918
71878	Fam83d	4.49	0.000568
72160	Tmem163	4.48	0.000522
19349	Rab7	4.48	0.0012
436523	Gm5771	4.48	0.0014
74145	F13a1	4.48	0.000711
52635	Esyt2	4.48	0.000594
108671	Dnajc9	4.48	0.00171
320662	Casc1	4.48	0.000598
20224	Sar1a	4.47	0.000535
406186	Olfr142	4.47	0.000784
30937	Lmcd1	4.47	0.000526
233876	Hirip3	4.47	0.000976
63913	Fam129a	4.47	0.000564
276770	Eif5a	4.47	0.000711
20913	Stxbp4	4.46	0.000998
66161	Pop4	4.46	0.000578
192292	Nrbp1	4.46	0.00161
215819	Nhsl1	4.46	0.000686
18005	Nek2	4.46	0.00074
67052	Ndc80	4.46	0.000546
54392	Ncapg	4.46	0.000591
16816	Lcat	4.46	0.000681
75320	Etnk1	4.46	0.00234
13024	Ctla2a	4.46	0.000969
327766	Tmem26	4.45	0.000705
20324	Sdpr	4.45	0.00141
70918	Nsun7	4.45	0.000568
225010	Lclat1	4.45	0.000557
12534	Cdk1	4.45	0.000557
57344	As3mt	4.45	0.000906
380959	Alg10b	4.45	0.000968
217265	Abca5	4.45	0.000614
68606	Ppm1f	4.44	0.00113
18226	Nup62	4.44	0.00134
56453	Mbtps1	4.44	0.00238
16449	Jag1	4.44	0.000901
70381	Tecpr1	4.43	0.0019
98758	Hnrnpf	4.43	0.000872
208982	Hmgcll1	4.43	0.00203
15159	Hccs	4.43	0.000797
69237	Gtpbp4	4.43	0.000684
74197	Gtf2e1	4.43	0.00109
227333	Dgkd	4.43	0.000938
13039	Ctsl	4.43	0.0011
22070	Tpt1	4.41	0.000752
20630	Snrpc	4.41	0.000686
76965	Slitrk1	4.41	0.00226
623474	Rad54b	4.41	0.000626
108098	Med21	4.41	0.000824
94044	Bcl2l13	4.41	0.000922
11911	Atf4	4.41	0.000843
56199	Abcb10	4.41	0.00127
75939	4930579G24Rik	4.41	0.00117
67788	Sfr1	4.4	0.00103
19045	Ppp1ca	4.4	0.0014
258685	Olfr1472	4.4	0.000889
26399	Map2k6	4.4	0.000621
232227	Iqsec1	4.4	0.00112
14450	Gart	4.4	0.00163
13424	Dync1h1	4.4	0.000608
72584	Cul4b	4.4	0.000795
11799	Birc5	4.4	0.000616
21973	Top2a	4.39	0.000628
258471	Olfr891	4.39	0.000902
67121	Mastl	4.39	0.000633
84035	Kremen1	4.39	0.000617
13805	Eng	4.39	0.00215
12567	Cdk4	4.39	0.000672
21824	Thbd	4.38	0.00227
27393	Mrpl39	4.38	0.00163
16543	Mdfic	4.38	0.00174
77055	Krt76	4.38	0.00196
23945	Mgll	4.37	0.000993
72416	Lrpprc	4.37	0.00108
246316	Lgi2	4.37	0.00198
13841	Epha7	4.37	0.00126
73284	Ddit4l	4.37	0.001
170571	Cntnap4	4.37	0.00273
74201	Cep97	4.37	0.000704
74383	Ubap2l	4.36	0.000704
56437	Rrad	4.36	0.00116
546723	Ppp1r2-ps3	4.36	0.000889
226541	Klhl20	4.36	0.00109
233103	4931406P16Rik	4.36	0.00118
18286	Odf2	4.35	0.00211
67134	Nop56	4.35	0.00068
16443	Itsn1	4.35	0.000823
15361	Hmga1	4.35	0.000702
58875	Hibadh	4.35	0.00217
226419	Dyrk3	4.35	0.00241
74351	Ddx23	4.35	0.00223
13025	Ctla2b	4.35	0.00164
58184	Rqcd1	4.34	0.00152
59040	Rhot1	4.34	0.00152
235584	Dusp7	4.34	0.000686
67603	Dusp6	4.34	0.000695
50768	Dlc1	4.34	0.00231
11548	Adra1b	4.34	0.00197
74868	Tmem65	4.33	0.000829
76123	Gpsm2	4.33	0.000938
11770	Fabp4	4.33	0.00171
12447	Ccne1	4.33	0.000718
78733	Troap	4.32	0.000758
72195	Supt7l	4.32	0.000712
21770	Ppp2r5d	4.32	0.0012
17311	Kitl	4.32	0.00087
233875	Ino80e	4.32	0.00154
14569	Gdi2	4.32	0.000715
212326	Fam149a	4.32	0.000802
224405	Cyyr1	4.32	0.0018
26894	Cops7a	4.32	0.00209
73739	Cby1	4.32	0.000742
17222	Anapc1	4.32	0.000738
244668	Sipa1l2	4.31	0.000958
433102	Sfta2	4.31	0.00163
13619	Phc1	4.31	0.00321
99543	Olfml3	4.31	0.00132
64340	Dhx38	4.31	0.00164
68127	B230217C12Rik	4.31	0.000878
19055	Ppp3ca	4.3	0.000862
12518	Cd79a	4.3	0.00121
76895	Bicd2	4.3	0.00149
192662	Arhgdia	4.3	0.00145
320626	9230105E05Rik	4.3	0.000744
330836	Slc7a6	4.29	0.000748
15161	Hcfc1	4.29	0.00148
15139	Hc	4.29	0.00243
98376	Gorab	4.29	0.00112
15568	Elavl1	4.29	0.00103
18843	Bpifa1	4.29	0.00203
110639	Prps2	4.28	0.00192
106582	Nrm	4.28	0.00156
76467	Msrb2	4.28	0.00218
74287	Kcmf1	4.28	0.00269
14586	Gfra2	4.28	0.00087
69524	Esam	4.28	0.00327
19011	Endou	4.28	0.000761
27214	Dbf4	4.28	0.00156
77891	Ube2s	4.27	0.000897
68612	Ube2c	4.27	0.00089
72049	Tnfrsf13c	4.27	0.000799
71602	Myo1e	4.27	0.00233
52679	E2f7	4.27	0.00115
12400	Cbfb	4.27	0.000942
67488	Calcoco1	4.27	0.00157
78232	Trappc6b	4.26	0.00107
21372	Tbl1x	4.26	0.00125
404549	Ifna14	4.26	0.000795
54616	Extl3	4.26	0.000911
67896	Ccdc80	4.26	0.00105
53872	Caprin1	4.26	0.00125
104112	Acly	4.26	0.00101
209032	Zc3hav1l	4.25	0.00169
216825	Usp22	4.25	0.00106
319953	Ttll1	4.25	0.00138
170461	Stard6	4.25	0.00218
70834	Spag9	4.25	0.000973
106248	Qtrtd1	4.25	0.00119
19139	Prps1	4.25	0.000811
107939	Pom121	4.25	0.00101
71835	Lancl2	4.25	0.0028
76527	Il34	4.25	0.00313
26383	Fto	4.25	0.0012
67456	Ergic2	4.25	0.00146
227801	Dennd1a	4.25	0.000832
58234	Shank3	4.24	0.00243
107587	Osr2	4.24	0.00154
16551	Kif11	4.24	0.000881
72050	Kdelc1	4.24	0.00133
16174	Il18rap	4.24	0.00091
107849	Prl2c5	4.23	0.00278
114249	Npnt	4.23	0.00174
321022	Cdv3	4.23	0.00156
381560	Xkr8	4.22	0.00229
77980	Sbf1	4.22	0.00141
14083	Ptk2	4.22	0.00186
208628	Kntc1	4.22	0.00106
84036	Kcnn1	4.22	0.00332
23917	Impdh1	4.22	0.00311
13171	Dbt	4.22	0.000863
229841	Cenpe	4.22	0.000915
73914	Irak3	4.21	0.000882
15394	Hoxa1	4.21	0.000902
17826	Fam89b	4.21	0.00176
216197	Ckap4	4.21	0.00137
52206	Anapc4	4.21	0.00135
237523	Ptprq	4.2	0.00156
66977	Nuf2	4.2	0.000924
54519	Apbb1ip	4.2	0.00261
27401	Skp2	4.19	0.0018
18845	Plxna2	4.19	0.00116
78373	Nudt17	4.19	0.00133
244654	Mtss1l	4.19	0.000927
14884	Gtf2h1	4.19	0.000912
14451	Gas1	4.19	0.0017
11428	Aco1	4.19	0.000905
103136	Pwp1	4.18	0.00236
67463	Poc5	4.18	0.00172
243743	Plxna4	4.18	0.00105
28030	Gfm1	4.18	0.00195
226610	Fam78b	4.18	0.00109
214444	Cdk5rap2	4.18	0.0031
73721	1110017D15Rik	4.18	0.00302
52377	Rcn3	4.17	0.00279
18263	Odc1	4.17	0.00105
72277	1700030F18Rik	4.17	0.00138
69162	Sec31a	4.16	0.00161
18749	Prkacb	4.16	0.000999
75805	Nln	4.16	0.00222
381293	Kif14	4.16	0.00097
68165	Fdx1l	4.16	0.00131
72831	Dhx30	4.16	0.00122
12843	Col1a2	4.16	0.00112
11421	Ace	4.16	0.00319
77480	Kidins220	4.15	0.00108
26572	Cops3	4.15	0.00201
12006	Axin2	4.15	0.00143
223922	Atf7	4.15	0.00163
331487	Uprt	4.14	0.00274
192174	Rwdd4a	4.14	0.00103
26886	Cenph	4.14	0.00203
24128	Xrn2	4.13	0.00116
107823	Whsc1	4.13	0.00334
171180	Syt12	4.13	0.00327
620235	Siglec15	4.13	0.00105
56353	Rybp	4.13	0.00106
14942	Gzme	4.13	0.00375
56429	Dpt	4.13	0.00299
78070	Cpt1c	4.13	0.0013
83383	Tfap4	4.12	0.0026
19684	Rdx	4.12	0.00108
17082	Il1rl1	4.12	0.00214
106633	Ift140	4.12	0.00105
13204	Dhx15	4.12	0.00143
271221	5031414D18Rik	4.12	0.00255
65960	Twsg1	4.11	0.0018
231633	Tmem119	4.11	0.0011
237860	Ssh2	4.11	0.00107
235072	2017-09-07	4.11	0.0013
258917	Olfr1336	4.11	0.00113
269966	Nup98	4.11	0.00153
17879	Myh1	4.11	0.00264
268465	Eme1	4.11	0.00169
382018	Unc13a	4.1	0.00112
231380	Uba6	4.1	0.00111
272589	Tbcel	4.1	0.00116
74405	Efhc2	4.1	0.00125
68545	Ecscr	4.1	0.00217
20878	Aurka	4.1	0.00111
11651	Akt1	4.1	0.00167
170829	Tram2	4.09	0.00141
67971	Tppp3	4.09	0.00179
70645	Oip5	4.09	0.00168
54384	Mtmr7	4.09	0.00134
277010	Marveld1	4.09	0.00189
171285	Havcr2	4.09	0.00217
14547	Gdap2	4.09	0.0011
104418	Dgkz	4.09	0.00116
55936	Ctps2	4.09	0.00148
11735	Ank3	4.09	0.00112
74480	Samd4	4.08	0.00119
19645	Rb1	4.08	0.00115
18706	Pik3ca	4.08	0.00221
18458	Pabpc1	4.08	0.00182
381318	Nsl1	4.08	0.00112
57312	Mrps31	4.08	0.00115
243912	Hspb6	4.08	0.00161
13418	Dnajc1	4.08	0.00115
12189	Brca1	4.08	0.00119
11596	Ager	4.08	0.00388
320184	Lrrc58	4.07	0.00118
15201	Hells	4.07	0.0013
83554	Fstl3	4.07	0.00115
80292	Zxdc	4.06	0.00422
214424	Parp16	4.06	0.00118
28126	Nop16	4.06	0.00118
268395	Mpg	4.06	0.00195
66573	Dzip1	4.06	0.00206
243653	Clec1a	4.06	0.00254
66390	Slmo2	4.05	0.00329
17219	Mcm6	4.05	0.00142
14700	Gng10	4.05	0.00333
237891	Gas2l2	4.05	0.00296
12235	Bub1	4.05	0.00124
67978	Tctn2	4.04	0.00234
73086	Rps6ka5	4.04	0.00122
67664	Rnf125	4.04	0.00147
19385	Ranbp1	4.04	0.00191
103468	Nup107	4.04	0.0036
18018	Nfatc1	4.04	0.00204
14043	Ext2	4.04	0.00348
74018	Als2	4.04	0.00172
170459	Stard4	4.03	0.00288
94282	Sfxn5	4.03	0.00124
237823	Pfas	4.03	0.00176
18597	Pdha1	4.03	0.00128
230721	Pabpc4	4.03	0.00221
74443	P4htm	4.03	0.00126
66482	Exoc2	4.03	0.00123
217149	Cisd3	4.03	0.00208
11601	Angpt2	4.03	0.0021
70747	Tspan2	4.02	0.00313
208431	Shroom4	4.02	0.00362
244550	Podnl1	4.02	0.00206
225164	Mib1	4.02	0.00138
14317	Ftcd	4.02	0.00199
58799	Crbn	4.02	0.00162
98417	Cnih4	4.02	0.0025
226977	Actr1b	4.02	0.00223
20663	Sos2	4.01	0.00154
72198	Skiv2l2	4.01	0.0015
209003	Rbmx2	4.01	0.00178
27280	Phlda3	4.01	0.0013
17168	Nprl3	4.01	0.00436
94109	Csmd1	4.01	0.00286
21771	Cirh1a	4.01	0.0035
54364	Rpp30	4	0.00185
209737	Kif15	4	0.00131
319554	Idi1	4	0.00175
77591	Ddx10	4	0.00339
12741	Cldn5	4	0.00401
211378	6720489N17Rik	4	0.0021
72495	2610206C17Rik	4	0.00171
230709	Zmpste24	3.99	0.00143
320632	Snrnp200	3.99	0.00135
15245	Hhip	3.99	0.00379
436062	Fam92b	3.99	0.00263
14009	Etv1	3.99	0.00406
74195	Elp3	3.99	0.00237
21957	Tnnt3	3.98	0.00147
50497	Hspa14	3.98	0.00143
70370	Fbln7	3.98	0.0014
319996	Casc4	3.98	0.00164
17083	Tmed1	3.97	0.00354
109095	Rbm15b	3.97	0.00159
20826	Nhp2l1	3.97	0.00268
66714	4921524J17Rik	3.97	0.00172
54401	Ywhab	3.96	0.00187
171250	Vmn1r206	3.96	0.00145
69019	Spcs1	3.96	0.00145
231887	Pdap1	3.96	0.00294
230103	Npr2	3.96	0.00146
70218	Kif18b	3.96	0.00149
329152	Hecw2	3.96	0.00404
217232	Cdc27	3.96	0.00224
106952	Arap3	3.96	0.00152
100515	Zfp518b	3.95	0.00262
70790	Ubr5	3.95	0.00146
74237	Tubgcp2	3.95	0.00241
68015	Trap1	3.95	0.00428
240725	Sulf1	3.95	0.00197
74478	Snx29	3.95	0.0028
51902	Rnf24	3.95	0.00146
445007	Nup85	3.95	0.00201
16571	Kif4	3.95	0.0017
328186	Gm10336	3.95	0.00333
13807	Eno2	3.95	0.0032
13448	Dok1	3.95	0.00443
217125	Samd14	3.94	0.00189
26406	Map3k3	3.94	0.00237
668137	Gm8994	3.94	0.0015
14104	Fasn	3.94	0.00156
75040	Efcab10	3.94	0.00412
13178	Dck	3.94	0.00155
269582	Clspn	3.94	0.00148
54371	Chst2	3.94	0.00147
22160	Twist1	3.93	0.00501
20274	Scn9a	3.93	0.00243
100088	Rcc1	3.93	0.00364
100102	Pcsk9	3.93	0.00457
320473	Heatr5b	3.93	0.00152
245596	Hdx	3.93	0.00296
11861	Arl4a	3.93	0.00165
244562	Abcc12	3.93	0.00154
52837	Tmx4	3.92	0.0031
52690	Setd3	3.92	0.00361
98733	Obsl1	3.92	0.00153
219150	Hmbox1	3.92	0.00163
236930	Ercc6l	3.92	0.00187
268697	Ccnb1	3.92	0.00161
211712	Pcdh9	3.91	0.00161
77889	Lbh	3.91	0.0016
103511	Fam26e	3.91	0.00403
231214	Cc2d2a	3.91	0.00224
72351	Ptar1	3.9	0.00167
15531	Ndst1	3.9	0.00342
70445	Cd248	3.9	0.0042
56752	Aldh9a1	3.9	0.00182
68026	2810417H13Rik	3.9	0.00166
66330	1700020L24Rik	3.9	0.00193
74051	Steap2	3.89	0.00165
20411	Sorbs1	3.89	0.00165
77582	Mboat7	3.89	0.00165
347722	Agap1	3.89	0.00174
73212	3110082I17Rik	3.89	0.00295
21781	Tfdp1	3.88	0.00178
67946	Spata6	3.88	0.00174
71660	Rarres2	3.88	0.00436
72691	Calhm2	3.88	0.00219
67739	Slc48a1	3.87	0.00245
18613	Pecam1	3.87	0.00547
93881	Pcdhb10	3.87	0.00327
216443	Mars	3.87	0.00341
239739	Lamp3	3.87	0.0055
71927	Itfg1	3.87	0.00356
216725	Adamts2	3.87	0.00177
18769	Pkig	3.86	0.00324
22026	Nr2c2	3.86	0.00391
100124432	Mir193b	3.86	0.00286
60596	Gucy1a3	3.86	0.00446
12830	Col4a5	3.86	0.00286
77305	Wdr82	3.85	0.00334
21853	Timeless	3.85	0.00352
21399	Tcea1	3.85	0.00183
19128	Pros1	3.85	0.00211
28040	D6Wsu163e	3.85	0.00186
76184	Abca6	3.85	0.00197
213211	Rnf26	3.84	0.00179
56470	Rgs19	3.84	0.00185
100039672	Msmp	3.84	0.00192
269252	Gtf3c4	3.84	0.00181
57436	Gabarapl1	3.84	0.00238
14017	Evi2a	3.84	0.00197
21387	Tbx4	3.83	0.00499
106957	Slc39a6	3.83	0.00377
19731	Rgl1	3.83	0.00492
74187	Katnb1	3.83	0.00423
100043424	Gm14005	3.83	0.00206
238386	Btbd7	3.83	0.00269
330064	Slc5a6	3.82	0.00335
75695	Rilpl1	3.82	0.00218
110816	Pwp2	3.82	0.00421
665563	Mthfd2l	3.82	0.00189
76199	Med13l	3.82	0.00276
78771	Mctp1	3.82	0.00385
101142	Itfg2	3.82	0.00306
16202	Ilk	3.82	0.0019
667410	Gm8615	3.82	0.00201
53321	Cntnap1	3.82	0.00462
14057	Sfxn1	3.81	0.0045
18538	Pcna	3.81	0.00308
18107	Nmt1	3.81	0.00402
229542	Gatad2b	3.81	0.00245
68303	Fam114a1	3.81	0.00258
225363	Etf1	3.81	0.00322
71745	Cul2	3.81	0.00193
110911	Cds2	3.81	0.0027
227541	Camk1d	3.81	0.00283
11540	Adora2a	3.81	0.00197
57257	Vav3	3.8	0.00207
226591	Tiprl	3.8	0.00466
19679	Pitpnm2	3.8	0.00305
67703	Kirrel3	3.8	0.00202
226564	Fmo4	3.8	0.00294
218271	B4galt7	3.8	0.00313
226250	Afap1l2	3.8	0.00212
242687	Wasf2	3.79	0.00228
233280	Nipa1	3.79	0.00545
23938	Map2k5	3.79	0.0021
67834	Idh3a	3.79	0.0048
12491	Cd36	3.79	0.00576
233064	Wdr62	3.78	0.00504
12702	Socs3	3.78	0.00229
74998	Rab11fip2	3.78	0.00305
233107	Kctd15	3.78	0.00379
15896	Icam2	3.78	0.00384
15165	Hcn1	3.78	0.00278
223752	Gramd4	3.78	0.00351
60530	Fignl1	3.78	0.00239
76686	Clip3	3.78	0.00371
21922	Clec3b	3.78	0.00405
320376	Bcorl1	3.78	0.00427
240913	Adamts4	3.78	0.0041
77254	Yif1b	3.77	0.00287
68828	Sync	3.77	0.00214
51799	Rundc3a	3.77	0.0038
72981	Prkrir	3.77	0.0021
18969	Pola2	3.77	0.0048
244650	Phlpp2	3.77	0.00247
258246	Olfr594	3.77	0.00217
16421	Itgb7	3.77	0.00485
320118	Fbxl13	3.77	0.00211
12545	Cdc7	3.77	0.00248
241116	Ccdc108	3.77	0.0065
22287	Scgb1a1	3.76	0.00385
19401	Rara	3.76	0.00399
219228	Pcdh17	3.76	0.00522
68080	Gpn3	3.76	0.00213
214498	Cdc73	3.76	0.00213
216739	Acsl6	3.76	0.00262
244152	Tsku	3.75	0.00218
240174	Thada	3.75	0.00215
66684	Tceal8	3.75	0.0036
20443	St3gal4	3.75	0.00218
18133	Nov	3.75	0.00296
103268	Cep57l1	3.75	0.00327
68146	Arl13b	3.75	0.00217
70784	Rasl12	3.74	0.00486
54397	Ppt2	3.74	0.00242
68499	Mrpl53	3.74	0.00281
207911	Mchr1	3.74	0.00569
30050	Fbxw2	3.74	0.00317
217378	Dnajc27	3.74	0.00309
66653	Brf2	3.74	0.00285
20495	Slc12a1	3.73	0.00513
19122	Prnp	3.73	0.00402
66923	Pbrm1	3.73	0.00226
211347	Pank3	3.73	0.00252
67622	Mxra7	3.73	0.00404
71819	Kif23	3.73	0.00303
69953	2810025M15Rik	3.73	0.0046
114602	Zmynd10	3.72	0.0025
22063	Trpc1	3.72	0.00406
21753	Tes	3.72	0.00632
19335	Rab23	3.72	0.00296
17035	Lxn	3.72	0.00259
654472	Gm12070	3.72	0.00262
58250	Chst11	3.72	0.00227
22288	Utrn	3.71	0.00249
20606	Sstr2	3.71	0.00239
20187	Ryk	3.71	0.00293
19260	Ptpn22	3.71	0.00269
77782	Polq	3.71	0.00249
66596	Gtf3a	3.71	0.00526
210710	Gab3	3.71	0.00308
245684	Cnksr2	3.71	0.00234
240514	Ccdc85b	3.71	0.00358
104303	Arl1	3.71	0.00263
75870	Tcam1	3.7	0.00387
319944	Taf2	3.7	0.00277
98432	Phlpp1	3.7	0.00426
76044	Ncapg2	3.7	0.00299
216459	Myl6b	3.7	0.00568
57377	Mogs	3.7	0.00269
170790	Mlc1	3.7	0.00629
13382	Dld	3.7	0.0041
12562	Cdh5	3.7	0.00401
226255	Atrnl1	3.7	0.00248
56531	Ylpm1	3.69	0.00289
21960	Tnr	3.69	0.00433
259302	Srgap3	3.69	0.00511
20527	Slc2a3	3.69	0.00305
78830	Slc25a12	3.69	0.00318
15254	Hint1	3.69	0.00482
108138	Xrcc4	3.68	0.00416
108151	Sema3d	3.68	0.00248
24045	Scamp3	3.68	0.00299
19346	Rab6a	3.68	0.00288
229589	Prune	3.68	0.00269
16653	Kras	3.68	0.00361
14325	Ftl1	3.68	0.00271
72145	Wdfy3	3.67	0.00251
72415	Sgol1	3.67	0.00336
18675	Phex	3.67	0.00281
59090	Midn	3.67	0.0035
76612	Lrrc27	3.67	0.00258
13010	Cst3	3.67	0.00484
83453	Chrdl1	3.67	0.0052
237615	Ankrd52	3.67	0.00262
67157	2610301B20Rik	3.67	0.00262
108159	Ubxn8	3.66	0.00631
75747	Sesn3	3.66	0.00361
56044	Rala	3.66	0.00436
17749	Polr2k	3.66	0.00283
228961	Npepl1	3.66	0.00325
269854	Nat14	3.66	0.00289
23908	Hs2st1	3.66	0.00439
14156	Fen1	3.66	0.0044
11565	Adssl1	3.66	0.00462
57750	Wdr12	3.65	0.00334
67534	Ttll4	3.65	0.00322
[truncated: 6,248 more rows]

## Sheet: NPKpostmet vs NPKpremet
Dataset 1B: Differential gene expression signature, NPK post-met vs NPK pre-met (p<0.05)
Mouse entrez	Symbol	t-statistics	p-value
12321	Calu	22.9	1.95e-10
15248	Hic1	21.9	4.38e-12
229877	Rap1gds1	19.6	1.32e-10
71918	Zcchc24	19	2.37e-11
18073	Nid1	18.8	3.88e-09
14696	Gnb4	18.5	4.39e-11
22418	Wnt5a	17.3	7.58e-11
280411	Lix1l	17.2	8.03e-11
226432	Ipo9	17.2	6.42e-10
107449	Unc5b	17.1	7.56e-08
11732	Ank	17.1	9.82e-11
214305	Hhipl1	17	2.56e-10
58207	Slc43a3	16.8	1.14e-10
235315	Rnf214	16.6	1.24e-09
75687	Fam65a	15.7	2.9e-10
22750	Zfp9	15.5	3.19e-10
235041	Kank2	15.5	4.3e-08
68262	Agpat4	15.4	1.41e-09
21417	Zeb1	15.3	1.76e-08
67437	Ssr3	15.2	4.45e-10
67241	Smc6	15.2	5.07e-10
16010	Igfbp4	15.2	2.87e-09
54637	Praf2	15	5.22e-10
50720	Sacs	14.7	1.32e-08
75796	Cdyl2	14.7	4.79e-08
69719	Cad	14.7	6.73e-10
237360	Adamts14	14.7	7.45e-10
20019	Polr1a	14.6	9.51e-08
20440	St6gal1	14.3	5.84e-09
17918	Myo5a	14.2	6.64e-09
22352	Vim	14	2.97e-08
52398	2017-09-11	14	2.7e-08
27055	Fkbp9	14	1.28e-09
18858	Pmp22	13.9	1.96e-09
14733	Gpc1	13.9	7.23e-08
13003	Vcan	13.7	3.32e-09
50791	Magi2	13.7	2.22e-09
68588	Cthrc1	13.7	1.69e-09
13852	Stx2	13.6	1.86e-08
67454	Ikbip	13.6	9.45e-09
13732	Emp3	13.6	8.05e-09
73379	Dcbld2	13.5	2.95e-09
72179	Fbxl2	13.4	2.26e-08
232086	Tmem150a	13.3	2.54e-09
19270	Ptprg	13.3	2.52e-09
244745	Dpy19l1	13.3	4.24e-09
239337	Adamts12	13.3	5.88e-09
68428	Steap3	13.2	2.12e-08
20937	Suv39h1	13.1	2.14e-07
234967	Slc36a4	13	5.03e-08
74761	Mxra8	12.9	4.92e-09
66435	Uggt2	12.8	2.13e-08
73296	Rhobtb3	12.7	5.28e-09
171463	Il17rd	12.7	4.92e-09
245631	Mum1l1	12.5	1.88e-07
245474	Dkc1	12.4	2.25e-08
69923	Agk	12.4	2.5e-08
18669	Abcb1b	12.4	7.01e-09
232341	Wnk1	12.3	7.1e-09
58186	Rad18	12.3	5.99e-08
170736	Parvb	12.3	1.11e-08
18164	Nptx1	12.3	7.96e-09
22379	Fmnl3	12.3	2.29e-08
171580	Mical1	12.2	1.07e-06
12934	Dpysl2	12.2	9.64e-09
56150	Mad2l1	12.1	7.75e-08
69554	Klhdc2	12.1	1.45e-08
64704	Htra2	12.1	8.51e-09
66934	Dsn1	12.1	1.03e-08
21366	Slc6a6	12	1e-08
67533	Ppfibp1	11.9	1.09e-07
211548	Nomo1	11.9	9.74e-08
320174	A830082K12Rik	11.9	1.42e-08
73692	2410089E03Rik	11.9	1.08e-08
20346	Sema3a	11.8	1.29e-08
58998	Pvrl3	11.8	1.02e-07
71409	Fmnl2	11.8	2.36e-08
218952	Fermt2	11.8	1.24e-08
69617	Pitrm1	11.7	1.24e-07
93706	Pcdhgc3	11.7	2.02e-07
16425	Itih2	11.7	9.43e-08
13196	Asap1	11.6	2.95e-08
22240	Dpysl3	11.5	5.36e-07
319581	Xkr5	11.4	3.62e-08
68498	Tspan11	11.4	4.05e-08
66131	Tipin	11.4	4.67e-08
225659	Cep76	11.4	2.22e-08
12313	Calm1	11.4	2.51e-08
64540	Tspan4	11.3	2.11e-08
17387	Mmp14	11.3	4.35e-07
12064	Bdnf	11.3	2.11e-08
73827	Tmem198b	11.2	5e-07
108927	Lhfp	11.2	7.42e-07
23797	Akt3	11.2	5.68e-08
269033	4930503L19Rik	11.2	7.68e-07
52639	Wipi1	11.1	9.27e-08
68298	Ncapd2	11.1	2.69e-08
17532	Mras	11.1	1.68e-06
12419	Cbx5	11.1	5.13e-08
21677	Tead2	11	2.29e-07
216766	Gemin5	11	9.56e-08
54667	Atp8b2	11	8.03e-08
57258	Xpo4	10.9	3.69e-07
19057	Ppp3cc	10.9	9.2e-08
16563	Kif2a	10.9	3.78e-08
14661	Glud1	10.9	3.85e-07
14163	Fgd1	10.9	3.57e-08
104721	Ddx1	10.9	8.87e-07
97064	Wwtr1	10.8	4.36e-08
238505	Mtr	10.8	3.52e-08
15185	Hdac6	10.8	2.16e-07
75939	4930579G24Rik	10.8	5.35e-08
231912	Katnal1	10.7	6.8e-08
15574	Hus1	10.7	6.14e-07
215280	Wipf1	10.6	1.08e-06
17129	Smad5	10.6	4.76e-08
20135	Rrm2	10.6	4.69e-08
16211	Kpnb1	10.6	5.24e-08
57905	Isy1	10.6	6.19e-08
77446	Heg1	10.6	6.81e-08
52206	Anapc4	10.6	3.4e-06
52906	Ahi1	10.6	4.49e-08
240185	9430020K01Rik	10.6	5e-08
21814	Tgfbr3	10.5	5.19e-08
21413	Tcf4	10.5	5.13e-07
56442	Serinc1	10.5	7.3e-08
109270	Prr5	10.5	1.48e-07
13865	Nr2f1	10.5	4.14e-07
73916	Ift57	10.5	9.09e-07
56693	Crtap	10.5	5.09e-08
54124	Cks1b	10.5	1.28e-07
545389	Cep170	10.5	4.57e-07
213895	Bms1	10.5	1.2e-06
218544	Sgtb	10.4	1.33e-07
20334	Sec23a	10.4	3.9e-07
20249	Scd1	10.4	1.29e-07
226519	Lamc1	10.4	1.02e-07
232679	Zc3hc1	10.3	1.06e-07
22225	Usp5	10.3	8.15e-08
50995	Uba2	10.3	2.04e-06
20901	Strap	10.3	1.55e-06
18294	Ogg1	10.3	6.35e-08
218454	Lhfpl2	10.3	3.57e-07
19159	Cyth3	10.3	5.46e-07
232187	Smyd5	10.2	2.42e-06
16971	Lrp1	10.2	1.02e-06
73442	Hspa12a	10.2	7.04e-08
239188	Enox1	10.2	8.67e-08
108686	Ccdc88a	10.2	2.93e-07
109624	Cald1	10.2	2.37e-06
11771	Ap2a1	10.2	7.65e-08
69716	Trip13	10.1	2.31e-07
21676	Tead1	10.1	1.44e-06
64009	Syne1	10.1	3.66e-06
71145	Scara5	10.1	8.45e-07
80905	Polh	10.1	1.09e-07
320727	Ipo8	10.1	1.26e-07
105298	Epdr1	10.1	3.41e-06
13555	E2f1	10.1	8.32e-07
13400	Dmpk	10.1	1.24e-06
234356	Csgalnact1	10.1	2.38e-07
12890	Cplx2	10.1	3.64e-07
75786	Ckap5	10.1	1.01e-06
54608	Abhd2	10.1	1.01e-07
233064	Wdr62	10	2.79e-07
20133	Rrm1	10	1.24e-07
210376	Mtmr9	10	1.08e-07
67269	Agtpbp1	10	1.39e-06
66455	Cnpy4	9.99	4.21e-07
28035	Usp39	9.98	2.86e-06
52864	Slx4	9.98	1.66e-07
329739	Fam102b	9.97	9.69e-08
66725	Lrrk2	9.96	2.66e-07
19348	Kif20a	9.96	2.27e-07
12544	Cdc45	9.95	1.05e-07
14231	Fkbp7	9.93	1.99e-07
72056	1810055G02Rik	9.9	2.89e-07
66854	Trim35	9.89	1.75e-07
100710	Pds5b	9.89	2.48e-07
70604	Dnajb14	9.89	2.03e-07
22235	Ugdh	9.88	4.25e-07
235505	Cd109	9.88	1.95e-07
102595	Plekho2	9.87	2.61e-07
73490	Mipol1	9.87	2.51e-07
17876	Myef2	9.86	1.75e-07
109711	Actn1	9.86	1.41e-07
78558	Htra3	9.83	1.73e-07
208898	Unc13c	9.82	1.98e-07
67553	Gstcd	9.8	1.4e-07
209630	Frmd4a	9.78	1.96e-06
64297	Gprc5b	9.77	1.4e-07
22142	Tuba1a	9.76	2.11e-07
77116	Mtmr2	9.76	1.31e-07
72649	Tmem209	9.75	7.78e-07
70699	Nup205	9.74	1.85e-07
58223	Mmp19	9.72	4.32e-07
223593	E430025E21Rik	9.72	9.2e-07
19347	Dennd5a	9.72	1.07e-05
71709	Syde1	9.71	6.01e-06
18671	Abcb1a	9.71	1.56e-07
546611	Klhl33	9.68	1.78e-07
18186	Nrp1	9.66	8.8e-07
18542	Pcolce	9.65	3.47e-06
382014	Ano8	9.65	1.51e-07
20498	Slc12a4	9.64	1.78e-05
16579	Kifap3	9.62	2.05e-07
19414	Rasa3	9.6	4.34e-06
50917	Galns	9.6	5.55e-07
382571	Kcnf1	9.59	5.86e-07
14791	Emg1	9.58	2.05e-07
26427	Creb3l1	9.58	3.27e-07
16328	Cep250	9.57	1.76e-07
20873	Plk4	9.56	1.85e-07
14235	Foxm1	9.56	4.58e-07
12826	Col4a1	9.56	1.63e-07
76969	Chst1	9.55	2.63e-07
83675	Bicc1	9.55	1.68e-07
22154	Tubb5	9.54	4.94e-07
16206	Lrig1	9.54	2.01e-07
218977	Dlgap5	9.54	8.16e-07
224829	Trerf1	9.53	1.08e-06
107746	Rapgef1	9.52	7.21e-07
94275	Maged1	9.52	4.76e-07
12831	Col5a1	9.52	6.06e-07
70683	Utp20	9.49	3.86e-07
11739	Slc25a4	9.49	1.04e-06
80294	Pofut2	9.49	4.09e-07
17252	Rdh11	9.47	1.18e-06
14261	Fmo1	9.46	5.11e-07
210992	Lpcat1	9.45	3.96e-07
208647	Creb3l2	9.44	1.98e-07
16950	Loxl3	9.43	5.11e-07
12361	Cask	9.43	1.24e-06
20822	Trove2	9.42	6.36e-07
22715	Zfp57	9.41	5.33e-07
28109	D10Wsu102e	9.4	1.31e-06
54609	Ubqln2	9.39	4.86e-07
98660	Atp1a2	9.39	7.84e-07
80286	Tusc3	9.38	7.43e-06
19262	Ptpra	9.38	4.76e-07
74252	Armc1	9.38	1.14e-06
105847	Lmf2	9.36	2.38e-07
12466	Cct6a	9.36	1.17e-06
16885	Limk1	9.35	3.49e-07
94352	Loxl2	9.34	4.13e-06
270906	Prr11	9.33	6.97e-07
233060	Zfp382	9.31	4.32e-07
67054	Paics	9.31	5.98e-07
73668	Ttc21b	9.3	2.3e-07
19384	Ran	9.3	4.65e-07
19084	Prkar1a	9.3	8.75e-07
319622	Itpripl2	9.28	2.54e-07
142682	Zcchc14	9.27	9.22e-06
56526	2017-09-06	9.27	1.8e-06
72155	Cenpn	9.27	3.1e-07
217431	Nol10	9.26	2.49e-07
12827	Col4a2	9.26	2.5e-07
15364	Hmga2	9.25	1.03e-05
74241	Chpf	9.25	2.59e-06
11821	Aprt	9.23	2.26e-06
67065	Polr3d	9.2	3e-07
171167	Fut10	9.19	6.98e-06
235559	Topbp1	9.18	1.76e-06
75590	Dusp9	9.18	3.64e-06
67057	Yaf2	9.16	3.6e-07
13361	Dhfr	9.16	1.7e-06
12617	Cenpc1	9.15	3.32e-07
50496	E2f6	9.14	6.81e-07
80986	Ckap2	9.13	3.87e-06
14465	Gata6	9.12	1.38e-06
442834	D830031N03Rik	9.11	3.24e-07
12833	Col6a1	9.11	3.26e-07
13498	Atn1	9.11	4.39e-07
212898	Dse	9.1	1.42e-05
235527	Plscr4	9.09	2.93e-06
13730	Emp1	9.08	8.28e-07
18606	Enpp2	9.06	3.59e-07
170439	Elovl6	9.06	3.4e-07
17216	Mcm2	9.05	6.23e-06
228482	Arhgap11a	9.05	3.95e-07
330267	Thsd7a	9.04	5.19e-07
58859	Efemp2	9.04	3.76e-07
102920	Cenpi	9.04	8.24e-07
69017	Prrt2	9.03	7.31e-06
71805	Nup93	9.03	5.97e-06
16852	Lgals1	9.03	3.4e-07
26356	Ing1	9.03	2.82e-06
14062	F2r	9.03	3.46e-07
67943	Mesdc2	9.02	6.8e-07
240888	Gpr161	9.02	5.49e-07
72661	Serp2	9.01	4.03e-07
84036	Kcnn1	9.01	3.59e-06
268396	Sh3pxd2b	9	9.56e-07
13619	Phc1	9	1.48e-05
17965	Nbl1	9	6.27e-07
56473	Fads2	8.99	5.36e-07
68304	Kdelc2	8.98	9.53e-06
69786	Tprkb	8.97	4.01e-07
71900	Tmem106b	8.96	1.15e-06
19357	Rad21	8.96	3.61e-07
12632	Cfl2	8.96	5.59e-07
20853	Stau1	8.95	6.28e-07
22247	Umps	8.94	9.43e-07
20588	Smarcc1	8.94	1.1e-06
320394	Cenpt	8.94	1.01e-06
58184	Rqcd1	8.93	4.49e-07
75646	Rai14	8.93	4.83e-06
18968	Pola1	8.93	3.81e-07
54604	Pcnx	8.93	5.6e-07
17698	Msn	8.92	7.19e-07
14803	Grid1	8.92	1.99e-05
208440	Dip2c	8.92	4.49e-07
11761	Aox1	8.92	4.28e-06
67849	Cdca5	8.91	4e-07
320938	Tnpo3	8.9	3.92e-07
20469	Sipa1	8.9	1.06e-06
71519	Cyp2u1	8.9	4.23e-07
19240	Tmsb10	8.89	5.81e-07
18612	Etv4	8.89	5.6e-07
56505	Ruvbl1	8.88	4.04e-07
13690	Eif4g2	8.87	2.32e-06
104884	Tdp1	8.85	4.26e-07
236792	Mmgt1	8.85	6.41e-06
68166	Spire1	8.84	2.94e-06
14489	Mtpn	8.84	1.34e-06
111173	Erc1	8.83	4.9e-07
50790	Acsl4	8.83	2.87e-06
12159	Bmp4	8.82	1.7e-05
279653	Pcdh19	8.81	4.82e-07
494504	Apcdd1	8.81	4.48e-07
226747	Ahctf1	8.81	8.15e-07
17692	Msl3	8.8	7.35e-07
17217	Mcm4	8.8	1.28e-06
14390	Gabpa	8.8	2.26e-06
13855	Epn2	8.8	9.29e-06
26886	Cenph	8.78	4.58e-07
217340	Rnf157	8.76	2.91e-06
14852	Gspt1	8.75	6.93e-07
11733	Ank1	8.75	2.72e-06
27221	Chaf1a	8.74	5.19e-07
225020	Fez2	8.72	9.83e-06
224171	C330027C09Rik	8.72	1.07e-06
18572	Pdcd11	8.71	7.97e-07
18475	Pafah1b2	8.71	5.46e-07
107508	Eprs	8.71	1.49e-06
67888	Tmem100	8.7	1.38e-06
70021	Nt5dc2	8.7	1.11e-06
217216	BC030867	8.7	5.8e-07
16402	Itga5	8.69	6.55e-06
11785	Apbb1	8.69	2.19e-06
110920	Hspa13	8.68	6.83e-07
50523	Lats2	8.67	3.48e-06
67433	Ccdc127	8.66	4.34e-06
17974	Nck2	8.63	1.91e-05
108655	Foxp1	8.63	2.65e-06
213469	Lgi3	8.62	8.86e-07
11767	Ap1m1	8.62	3.08e-06
68427	Slc39a13	8.61	5.73e-07
326618	Tpm4	8.6	6.08e-07
338362	Ust	8.59	5.99e-07
18029	Nfic	8.59	6.61e-07
56363	Tmeff2	8.58	2.63e-06
66870	Serbp1	8.58	7.42e-06
26432	Plod2	8.58	6.03e-07
67374	Jam2	8.57	8.17e-07
17257	Mecp2	8.56	6.76e-06
14173	Fgf2	8.56	6.28e-07
237400	Mex3d	8.55	8.05e-07
30877	Gnl3	8.54	1.04e-06
13401	Dmwd	8.54	7.24e-07
208650	Cblb	8.54	9.51e-07
234463	Tmem184c	8.53	6.82e-07
243362	Stard13	8.53	6.53e-07
73173	Pcdh18	8.52	1.21e-06
108147	Atic	8.51	1.56e-06
20910	Stxbp1	8.5	4.87e-06
66223	Mrpl35	8.5	6.95e-07
24066	Spry4	8.49	5.77e-06
16795	Large	8.49	3.58e-05
63959	Slc29a1	8.48	1.05e-06
244864	Layn	8.48	1.29e-06
64451	Dip2a	8.48	8.57e-06
12549	Arhgap31	8.48	3.98e-06
76687	Spcs3	8.46	8.78e-07
546336	Prrg1	8.46	2.4e-06
14225	Fkbp1a	8.45	1.65e-05
110094	Phka2	8.44	7.85e-07
23821	Bace1	8.43	3.8e-06
78619	Zfp449	8.42	3.51e-05
103677	Smg6	8.42	2.39e-06
69737	Ttl	8.41	2.16e-06
68808	1110046J04Rik	8.4	7.96e-07
209032	Zc3hav1l	8.39	1.07e-06
59008	Anapc5	8.39	3.2e-06
235072	2017-09-07	8.37	4.29e-06
107029	Me2	8.37	1.44e-06
16201	Ilf3	8.37	8.31e-07
15387	Hnrnpk	8.37	2.28e-06
11477	Acvr1	8.37	1.87e-06
13385	Dlg4	8.36	1.16e-06
15117	Has2	8.35	1.01e-06
56320	Dbn1	8.31	9.63e-07
18223	Numbl	8.3	2.33e-06
71974	Prmt3	8.28	1.6e-05
18286	Odf2	8.28	2.26e-06
234865	Nup133	8.28	1.22e-06
442801	Arhgef15	8.27	2.62e-06
18764	Pkd2	8.25	9.52e-07
18007	Neo1	8.25	1.05e-05
70083	Metrn	8.25	7.69e-06
107895	Mgat5	8.24	1.82e-06
12168	Bmpr2	8.24	2.19e-06
236266	Alms1	8.24	9.12e-06
16593	Klc1	8.23	1.19e-06
75751	Ipo4	8.23	1.35e-06
14000	Drosha	8.22	6.88e-06
22403	Wisp2	8.21	4.67e-06
101809	Spred3	8.2	1.13e-05
108062	Cstf2	8.2	3.09e-06
14230	Fkbp10	8.19	2.51e-06
66929	Asf1b	8.19	1.08e-06
72119	Tpx2	8.18	4.49e-06
414801	Itprip	8.18	2e-06
76044	Ncapg2	8.17	2.34e-06
17392	Mmp3	8.17	1.46e-05
68743	Anln	8.17	1.5e-06
22192	Ube2m	8.16	1.74e-06
60527	Fads3	8.16	1.48e-06
211378	6720489N17Rik	8.16	1.26e-06
66977	Nuf2	8.15	8.59e-06
13617	Ednra	8.14	1.44e-06
18483	Palm	8.13	5.88e-06
73192	Xpot	8.12	1.58e-06
12428	Ccna2	8.12	1.54e-06
320705	Bend6	8.12	6.75e-06
70435	Inf2	8.1	5.81e-06
270163	Myo9a	8.09	1.88e-06
12151	Bmi1	8.09	8.92e-06
12235	Bub1	8.08	1.18e-05
19285	Ptrf	8.06	1.27e-06
110829	Lims1	8.06	2.08e-06
107932	Chd4	8.05	2.01e-06
226075	Glis3	8.04	1.3e-06
108083	Pip4k2b	8.03	4.67e-06
76499	Clasp2	8.03	3.56e-05
18000	2017-09-02	8	1.4e-06
101867	Rrp8	8	1.43e-06
26360	Angptl2	7.99	6.51e-06
20652	Soat1	7.98	1.86e-06
70645	Oip5	7.98	1.42e-06
105787	Prkaa1	7.97	1.01e-05
67468	Mmd	7.97	1.66e-06
15201	Hells	7.97	2.24e-06
12848	Cops2	7.96	4.58e-06
11783	Apaf1	7.96	3.15e-06
24061	Smc1a	7.95	2.39e-06
23917	Impdh1	7.95	9.46e-06
52033	Pbk	7.94	2.89e-06
14118	Fbn1	7.93	1.83e-06
208836	Fanci	7.93	1.76e-06
259302	Srgap3	7.92	4.08e-06
52653	Nudcd2	7.92	1.72e-06
269941	Chsy1	7.92	5.04e-06
218294	Cdc14b	7.91	7.38e-06
104416	Bap1	7.9	1.99e-06
70099	Smc4	7.89	2.21e-06
109212	Fam64a	7.89	1.6e-06
226841	Vash2	7.88	1.8e-06
68539	Tmem109	7.88	1.79e-06
18015	Nf1	7.88	1.82e-06
13518	Dst	7.88	2.79e-06
19305	Pex5	7.87	5.56e-06
237107	Gnl3l	7.87	1.79e-06
68729	Trim37	7.86	2.15e-06
71699	Slc41a3	7.86	2.42e-06
320078	Olfml2b	7.86	3.23e-06
67886	Camsap2	7.85	2.5e-06
15116	Has1	7.84	1.73e-06
16001	Igf1r	7.83	2.76e-06
215193	Diexf	7.83	5.16e-06
243372	Zfp775	7.82	1.78e-06
263803	Pkn3	7.82	7.16e-06
17999	Nedd4	7.82	1.25e-05
26931	Ppp2r5c	7.8	4.15e-06
30853	Mlf2	7.8	2.54e-06
13194	Ddb1	7.78	4.58e-05
208691	Eif5a2	7.77	6.62e-06
19076	Prim2	7.76	5.61e-05
21803	Tgfb1	7.75	2.94e-06
77057	Ston1	7.75	5.33e-06
74392	Specc1l	7.75	2.61e-06
234875	Ttc13	7.73	8.36e-06
99326	Garnl3	7.72	3.18e-06
18974	Pole2	7.71	2.43e-06
67180	Yipf5	7.7	2.85e-06
13589	Mapre1	7.7	2.17e-06
100604	Lrrc8c	7.7	5.43e-06
218973	Wdhd1	7.69	3.84e-06
20495	Slc12a1	7.69	4.04e-06
18763	Pkd1	7.69	2.36e-06
228421	Kif18a	7.69	2.7e-06
209737	Kif15	7.69	3.41e-05
67619	Nob1	7.68	4.37e-06
319604	Fam168a	7.68	1.06e-05
12532	Cdc25c	7.68	3.83e-06
12153	Bmp1	7.68	4.97e-05
20613	Snai1	7.66	2.92e-06
52679	E2f7	7.66	2.79e-06
94062	Mrpl3	7.65	2.7e-06
15115	Hars	7.65	3.53e-05
12442	Ccnb2	7.65	2.68e-06
20416	Shc1	7.64	4.7e-05
260315	Nav3	7.64	1.85e-05
240641	Kif20b	7.64	2.33e-06
12834	Col6a2	7.64	3.15e-06
12585	Cdr2	7.64	2.61e-06
69956	Ptcd3	7.63	4.98e-05
74412	Gle1	7.63	4.61e-06
215474	Sec22c	7.62	2.51e-06
320878	Mical2	7.62	8.2e-06
208659	Fam20a	7.62	8.2e-06
170643	Kirrel	7.61	7.01e-05
67141	Fbxo5	7.61	4.29e-05
72662	Dis3	7.61	2.66e-06
19362	Rad51ap1	7.6	7.36e-06
66923	Pbrm1	7.59	9.59e-06
15500	Hsf2	7.58	4.55e-06
235661	Dync1li1	7.58	2.57e-06
68567	Cgref1	7.58	5.06e-06
71592	Pogk	7.57	3.88e-06
217893	Pacs2	7.57	5.78e-06
17181	Matn2	7.57	2.94e-06
66942	Ddx18	7.57	2.63e-06
54338	Slc23a2	7.56	2.77e-06
72415	Sgol1	7.56	2.66e-06
20198	S100a4	7.56	3.01e-05
13345	Twist2	7.55	4.96e-06
18008	Nes	7.55	1.92e-05
53867	Col5a3	7.55	4.53e-06
110033	Kif22	7.54	3.79e-06
23908	Hs2st1	7.54	4.58e-06
13665	Eif2s1	7.54	1.27e-05
107823	Whsc1	7.53	4.03e-05
18432	Mybbp1a	7.53	1.66e-05
399558	Flrt2	7.53	1.21e-05
12825	Col3a1	7.53	2.97e-06
108153	Adamts7	7.53	6.36e-06
320244	Ttll5	7.52	2.39e-05
69938	Scrn1	7.52	4.38e-05
18844	Plxna1	7.51	2.87e-06
71914	Antxr2	7.51	3.78e-06
20539	Slc7a5	7.5	6.02e-06
16889	Lipa	7.5	4.16e-06
100041480	Gm9833	7.5	2.45e-05
50794	Klf13	7.49	7.81e-06
16506	Kcnd1	7.49	2.47e-05
13846	Ephb4	7.49	9.19e-06
101943	Sf3b3	7.48	1.12e-05
18021	Nfatc3	7.47	3.47e-06
67121	Mastl	7.47	4.1e-06
68014	Zwilch	7.46	3.62e-06
27401	Skp2	7.46	3.99e-06
243897	Ggn	7.46	1.98e-05
14182	Fgfr1	7.45	6.14e-06
21937	Tnfrsf1a	7.44	3.36e-05
24136	Zeb2	7.43	7.82e-05
236733	Usp11	7.43	3.23e-06
17220	Mcm7	7.43	7.4e-06
77552	Shisa4	7.42	1.01e-05
12190	Brca2	7.42	6.07e-06
22627	Ywhae	7.41	2.38e-05
270685	Mthfd1l	7.41	9.24e-06
218975	Mapk1ip1l	7.41	8.9e-06
68794	Flnc	7.41	7.43e-06
18642	Pfkm	7.4	4.04e-05
76464	Casc5	7.4	1.36e-05
67784	Plxnd1	7.39	1.87e-05
236930	Ercc6l	7.39	3.42e-06
12832	Col5a2	7.39	5.42e-06
244329	Mcph1	7.38	9.03e-06
17174	Masp1	7.38	3.48e-06
192176	Flna	7.38	1.36e-05
259300	Ehd2	7.38	1.87e-05
228846	D630003M21Rik	7.38	5.27e-06
19376	Rab34	7.37	2.33e-05
14758	Gpm6b	7.37	3.53e-06
64010	Sav1	7.36	9.91e-06
381293	Kif14	7.36	2.14e-05
14056	Ezh2	7.36	3.31e-05
13429	Dnm1	7.35	1.44e-05
16651	Sspn	7.34	5.01e-05
233406	Prc1	7.34	3.76e-06
76478	Haus8	7.34	2.26e-05
27357	Gyg	7.34	3.69e-06
72507	Dzip1l	7.34	3.93e-06
12236	Bub1b	7.34	7.54e-06
27404	Abca8b	7.34	3.98e-05
21827	Thbs3	7.33	2.44e-05
20509	Slc19a1	7.33	2.24e-05
103080	2017-09-10	7.32	3.72e-05
30795	Fkbp3	7.32	5.59e-06
209773	Dennd2a	7.32	0.000103
208084	Pif1	7.31	5.84e-06
244879	Npat	7.31	7.9e-06
67472	Mtfr1	7.31	1.97e-05
20340	Glg1	7.31	2.82e-05
13612	Edil3	7.31	3.85e-06
11749	Anxa6	7.31	6.53e-06
68281	4930430F08Rik	7.31	1.18e-05
100502766	Kifc1	7.3	5.78e-06
15366	Hmmr	7.29	4.58e-05
71675	0610010F05Rik	7.29	3.95e-06
108961	E2f8	7.28	9.27e-06
381979	Brsk1	7.28	1.13e-05
215690	Nav1	7.27	6.8e-06
211651	Fancd2	7.27	1.3e-05
74044	Ttf2	7.26	4.16e-06
77053	Sun1	7.26	4.33e-06
12814	Col11a1	7.26	4.19e-06
14423	Galnt1	7.25	8.4e-05
72750	Fam117b	7.25	6.76e-06
74107	Cep55	7.25	5.47e-06
12468	Cct7	7.25	6.12e-06
66449	Pam16	7.24	1.5e-05
76267	Fads1	7.24	2.31e-05
66616	Snx9	7.23	7.74e-06
54392	Ncapg	7.23	2.99e-05
72322	Xpo5	7.22	3.66e-05
264134	Ttc26	7.22	1.2e-05
18972	Pold2	7.21	2.04e-05
16574	Kif5c	7.21	1.08e-05
14793	Cdca3	7.21	8.17e-06
69071	Tmem97	7.2	4.73e-06
102693	Phldb1	7.2	4.68e-06
74187	Katnb1	7.2	5.34e-06
16412	Itgb1	7.2	4.58e-06
18140	Uhrf1	7.19	5.31e-06
107513	Ssr1	7.19	5.08e-06
24051	Sgcb	7.19	5.38e-06
214424	Parp16	7.19	4.71e-06
11883	Arsa	7.19	1.11e-05
243912	Hspb6	7.18	4.77e-06
246710	Rhobtb2	7.17	6.72e-06
13605	Ect2	7.17	5.59e-06
21454	Tcp1	7.15	4.32e-05
54141	Spag5	7.15	1.26e-05
83396	Glis2	7.15	1.04e-05
67223	Rrp15	7.14	6.25e-05
110109	Nop2	7.14	5.67e-06
12469	Cct8	7.14	1.38e-05
12144	Blm	7.14	6.19e-06
328365	Zmiz1	7.13	5.2e-06
67902	Sumf2	7.13	8.16e-06
217718	Nek9	7.13	5.54e-06
56367	Scoc	7.12	5.54e-06
19684	Rdx	7.12	4.28e-05
55983	Pdzrn3	7.12	8.63e-06
101739	Psip1	7.11	6.43e-06
56452	Orc6	7.11	8.79e-06
18301	Fxyd5	7.11	6.93e-06
15258	Hipk2	7.1	4.42e-05
14806	Grik2	7.1	4.37e-05
12534	Cdk1	7.1	1.58e-05
12316	Aspm	7.1	3.04e-05
21973	Top2a	7.09	1.55e-05
21933	Tnfrsf10b	7.09	7.64e-06
70661	Sik3	7.09	1.32e-05
20602	Ncor2	7.09	1.15e-05
215387	Ncaph	7.09	5.58e-06
16571	Kif4	7.09	7.16e-06
54673	Sh3glb1	7.07	6.42e-05
78697	Pus7	7.07	1.19e-05
17222	Anapc1	7.07	2.02e-05
57434	Xrcc2	7.06	6.71e-06
13712	Elk1	7.06	7.65e-06
58875	Hibadh	7.05	5.75e-06
12189	Brca1	7.05	2.35e-05
14211	Smc2	7.04	8.55e-06
26934	Racgap1	7.04	6.6e-06
12704	Cit	7.04	6.83e-06
381306	BC055324	7.04	1.4e-05
71085	Arhgap19	7.04	6.25e-06
13433	Dnmt1	7.03	2.48e-05
225164	Mib1	7.02	9.61e-05
433926	Lrrc8b	7.02	6.87e-06
56068	Ammecr1	7.02	6.93e-06
17997	Nedd1	7	7.8e-06
80914	Uck2	6.99	1.88e-05
72198	Skiv2l2	6.99	7.05e-06
208628	Kntc1	6.99	4.44e-05
108797	Mex3b	6.98	6.62e-06
67391	Fundc2	6.98	3.89e-05
19275	Ptprn	6.97	0.00011
23983	Pcbp1	6.97	1.27e-05
11534	Adk	6.97	8.16e-06
58182	Prokr1	6.96	6.76e-06
18749	Prkacb	6.96	1.91e-05
18516	Pbx3	6.96	9.36e-05
74201	Cep97	6.96	1.01e-05
21423	Tcf3	6.95	1e-05
13830	Stom	6.95	8.61e-06
214931	Fbxl16	6.95	5.45e-05
233744	Spon1	6.94	1.02e-05
17215	Mcm3	6.94	2.43e-05
26921	Map4k4	6.94	8.56e-06
70218	Kif18b	6.94	3.51e-05
219150	Hmbox1	6.94	0.000103
23834	Cdc6	6.94	7.01e-06
12476	Cd151	6.94	2.26e-05
70998	Phf6	6.93	2.71e-05
104112	Acly	6.93	2.1e-05
104027	Synpo	6.92	1.06e-05
195727	Nhs	6.92	2.23e-05
73390	Msl3l2	6.92	8.02e-06
14020	Evi5	6.92	2.15e-05
13640	Efna5	6.92	8.5e-06
108671	Dnajc9	6.92	3.29e-05
14268	Fn1	6.91	1.86e-05
59092	Pcbp4	6.9	2.52e-05
14238	Foxf2	6.9	0.000104
320634	Ocrl	6.89	9.06e-06
18005	Nek2	6.89	7.69e-06
216459	Myl6b	6.89	3.62e-05
17686	Msh3	6.89	3.04e-05
226255	Atrnl1	6.89	1.27e-05
545554	Ankrd34a	6.89	9.09e-06
60321	Wbp11	6.88	0.000128
14739	S1pr2	6.88	8.82e-06
19317	Qk	6.88	5.73e-05
18521	Pcbp2	6.88	8.75e-06
20501	Slc16a1	6.87	9.2e-06
68770	Phtf2	6.87	2.99e-05
56200	Ddx21	6.87	3.27e-05
74511	Lrrc17	6.86	0.00013
66523	2810004N23Rik	6.86	8.29e-06
114715	Spred1	6.85	2.71e-05
67414	Mfn1	6.85	9.3e-06
69908	Rab3b	6.84	1.93e-05
17127	Smad3	6.83	1.2e-05
15529	Sdc2	6.83	3.45e-05
18933	Prrx1	6.83	2.47e-05
76614	Immt	6.83	4.14e-05
20492	Slbp	6.82	4.12e-05
66521	Rwdd1	6.82	2.97e-05
53625	B3gnt2	6.82	8.67e-06
329165	Abi2	6.82	3.87e-05
69159	Rhebl1	6.81	8.53e-06
19328	Rab12	6.81	8.67e-06
21335	Tacc3	6.8	1.16e-05
213053	Slc39a14	6.8	5.87e-05
14561	Gdf11	6.8	8.61e-06
234582	Ccdc102a	6.8	3.72e-05
11544	Adprh	6.8	4.21e-05
107476	Acaca	6.8	1.25e-05
277328	Trpa1	6.79	0.000211
19726	Rfx3	6.79	1.85e-05
21770	Ppp2r5d	6.79	1.25e-05
67276	Eri1	6.79	2.71e-05
12545	Cdc7	6.79	9.26e-06
110532	Adarb1	6.79	1.92e-05
67568	Mrfap1	6.78	1.98e-05
16601	Klf9	6.78	8.96e-06
70024	Mcm10	6.77	1.38e-05
103268	Cep57l1	6.77	9.04e-06
67442	Retsat	6.76	2.8e-05
52055	Rab11fip5	6.76	3.03e-05
245596	Hdx	6.76	1.85e-05
11600	Angpt1	6.76	6.93e-05
72114	Zbed3	6.75	7.46e-05
22402	Wisp1	6.75	1.03e-05
212712	Satb2	6.75	1.65e-05
69675	Pxdn	6.75	0.000145
26385	Grk6	6.75	0.000245
208228	Mob3a	6.74	9.72e-06
14086	Fscn1	6.74	2.63e-05
104156	Etv5	6.74	1.77e-05
432442	Akap7	6.74	1.3e-05
71323	Rassf8	6.73	0.000145
70361	Lman1	6.73	1.22e-05
16551	Kif11	6.73	5.6e-05
67781	Ilf2	6.73	9.95e-06
219072	Haus4	6.73	3.14e-05
78920	Dlst	6.73	2.84e-05
12835	Col6a3	6.73	5.55e-05
237500	Tmtc3	6.72	5.46e-05
76843	Dtl	6.72	1.18e-05
20833	Ssrp1	6.71	5.11e-05
14417	Gad2	6.71	1.48e-05
104718	Ttc7b	6.7	2.89e-05
21991	Tpi1	6.7	4.8e-05
69656	Pir	6.7	1.38e-05
22628	Ywhag	6.69	1.55e-05
320119	Rps6kc1	6.69	1.03e-05
15891	Ibsp	6.68	0.000105
231214	Cc2d2a	6.68	1.44e-05
66468	Ska1	6.67	3.1e-05
14115	Fbln2	6.67	1.53e-05
11519	Add2	6.67	0.000118
11520	Plin2	6.66	4.35e-05
76123	Gpsm2	6.66	1.21e-05
12443	Ccnd1	6.66	3e-05
67951	Tubb6	6.65	1.24e-05
56524	Mpp6	6.65	3.68e-05
330171	Kctd10	6.65	3.4e-05
27214	Dbf4	6.65	3.4e-05
170571	Cntnap4	6.65	0.000196
24015	Abce1	6.65	1.28e-05
70790	Ubr5	6.64	6.6e-05
67897	Rnmt	6.64	1.31e-05
73804	Kif2c	6.64	1.12e-05
66442	Spc25	6.63	1.17e-05
77591	Ddx10	6.63	4.72e-05
214901	Chtf18	6.63	1.31e-05
109674	Ampd2	6.63	5.9e-05
75292	Prkd3	6.62	1.15e-05
229841	Cenpe	6.62	4.73e-05
22785	Slc30a4	6.61	5.26e-05
18973	Pole	6.61	1.78e-05
12972	Cryz	6.61	2.78e-05
227059	Slc39a10	6.6	1.19e-05
215114	Hip1	6.6	1.19e-05
237891	Gas2l2	6.6	2.28e-05
14359	Fxr1	6.6	1.6e-05
13406	Dmp1	6.6	9.43e-05
76448	Ppp1r18	6.59	1.67e-05
228829	Phf20	6.59	3.92e-05
17703	Msx3	6.59	7.33e-05
118453	Mmp28	6.59	1.25e-05
225745	Haus1	6.59	1.68e-05
12389	Cav1	6.59	1.22e-05
22690	Zfp28	6.58	1.37e-05
20597	Smpd1	6.58	1.52e-05
320267	Fubp3	6.58	3.25e-05
12021	Bard1	6.58	1.48e-05
109113	Uhrf2	6.57	1.78e-05
106326	Osbpl11	6.57	1.39e-05
22017	Tpmt	6.56	2.23e-05
20444	St3gal2	6.56	0.000141
73230	Bmper	6.56	1.41e-05
11909	Atf2	6.56	1.35e-05
70025	Acot7	6.56	1.37e-05
15182	Hdac2	6.55	1.29e-05
83554	Fstl3	6.55	4.42e-05
59028	Rcl1	6.54	8.19e-05
74016	Phf19	6.54	2.54e-05
72982	Tmem138	6.53	0.000155
74513	Neto2	6.53	0.000154
15394	Hoxa1	6.53	0.000241
12175	Bnip2	6.53	1.34e-05
53381	Prdx4	6.52	6.15e-05
21857	Timp1	6.51	7.96e-05
59126	Nek6	6.51	2.08e-05
70546	Zdhhc2	6.5	1.6e-05
56463	Snd1	6.5	1.42e-05
69270	Gins1	6.5	4.16e-05
12293	Cacna2d1	6.5	5.64e-05
15284	Hlx	6.49	1.59e-05
11352	Abl2	6.49	1.43e-05
217333	Trim47	6.48	1.65e-05
20844	Stam	6.48	2.38e-05
11636	Ak1	6.48	3.83e-05
106572	Rab31	6.47	0.000131
13008	Csrp2	6.47	0.00017
67134	Nop56	6.46	1.82e-05
240028	Lnpep	6.46	0.000163
107373	Fam111a	6.46	1.54e-05
94044	Bcl2l13	6.46	2.49e-05
19092	Prkg2	6.45	8.22e-05
72568	Lin9	6.45	1.6e-05
66471	Anp32e	6.45	3.58e-05
105722	Ano6	6.45	0.000163
21894	Tln1	6.44	1.65e-05
320452	P4ha3	6.44	2.54e-05
74143	Opa1	6.44	4.92e-05
17218	Mcm5	6.43	1.62e-05
79202	Tnfrsf22	6.42	2.65e-05
231329	Polr2b	6.42	1.6e-05
75746	Morc4	6.42	0.000125
20842	Stag1	6.41	6.23e-05
21877	Tk1	6.4	2e-05
192159	Prpf8	6.4	1.67e-05
12492	Scarb2	6.39	2.13e-05
16975	Lrp8	6.39	8.92e-05
70799	Cep192	6.39	4.83e-05
21858	Timp2	6.38	0.000197
69736	Nup37	6.38	8.38e-05
13178	Dck	6.38	2.21e-05
68875	Tmcc2	6.37	2.93e-05
20448	St6galnac4	6.37	2.65e-05
16923	Sh2b3	6.37	1.95e-05
71919	Rpap3	6.37	2.16e-05
13684	Eif4e	6.37	6.47e-05
68644	Abhd14a	6.37	9.17e-05
232223	Txnrd3	6.36	2.24e-05
26433	Plod3	6.36	4.14e-05
225523	Cep120	6.36	1.86e-05
72720	Zfp248	6.35	2.84e-05
107503	Atf5	6.35	4.01e-05
225998	Rorb	6.34	1.95e-05
68099	Fam92a	6.34	1.84e-05
70472	Atad2	6.34	1.86e-05
66684	Tceal8	6.33	2.66e-05
104444	Rexo2	6.33	3.39e-05
76131	Depdc1a	6.33	5.61e-05
72141	Adpgk	6.33	0.000126
75914	Exoc6b	6.32	3.55e-05
74195	Elp3	6.32	3.31e-05
74370	Rptor	6.31	2.12e-05
72136	Chst14	6.3	1.98e-05
217232	Cdc27	6.29	2.92e-05
20878	Aurka	6.29	5.2e-05
226169	Pprc1	6.28	3.55e-05
17121	Mxd3	6.28	2.08e-05
14634	Gli3	6.28	9.21e-05
768252	Foxl2os	6.28	0.000327
74351	Ddx23	6.28	0.000101
71544	Arhgap42	6.28	2.09e-05
229613	6330549D23Rik	6.28	2.27e-05
217721	Mfsd7c	6.27	0.000111
16332	Inppl1	6.27	2.13e-05
216456	Gls2	6.27	4.63e-05
22288	Utrn	6.26	2.08e-05
77055	Krt76	6.26	0.000174
16161	Il12rb1	6.26	2.48e-05
327744	E130307A14Rik	6.26	2.14e-05
110074	Dut	6.26	2.2e-05
70797	Ankib1	6.26	9.26e-05
228859	Fitm2	6.25	2.14e-05
64138	Ctsz	6.25	3.09e-05
70356	St13	6.24	2.2e-05
63993	Slc5a7	6.24	0.000277
18685	Phtf1	6.24	7.34e-05
72640	Mex3a	6.24	2.18e-05
66373	Lsm5	6.24	0.000124
233876	Hirip3	6.24	6.89e-05
13982	Esr1	6.24	2.31e-05
12400	Cbfb	6.24	2.76e-05
70369	Bag5	6.24	2.34e-05
19687	Rfc1	6.23	7.89e-05
23892	Grem1	6.23	0.000258
72584	Cul4b	6.23	2.36e-05
11568	Aebp1	6.23	2.22e-05
72630	Hspa12b	6.22	2.25e-05
60530	Fignl1	6.22	2.25e-05
58996	Arhgap23	6.22	4.31e-05
381318	Nsl1	6.21	4.49e-05
70466	Ckap2l	6.21	5.56e-05
239027	Arhgap22	6.21	7.63e-05
22217	Usp12	6.2	2.31e-05
27374	Prmt5	6.2	0.00018
18484	Pam	6.2	5.47e-05
240095	H2-M5	6.2	6.01e-05
14270	Srgap2	6.19	2.37e-05
67052	Ndc80	6.19	2.9e-05
225280	Ino80c	6.19	0.00012
14314	Fstl1	6.19	4.48e-05
53414	Bysl	6.19	3.67e-05
18451	P4ha1	6.18	4.13e-05
246154	Vasn	6.17	0.000151
64291	Osbpl1a	6.17	4.64e-05
83398	Ndst3	6.17	3.86e-05
50490	Nox4	6.16	2.49e-05
72416	Lrpprc	6.16	2.91e-05
20877	Aurkb	6.16	4.85e-05
22775	Zik1	6.15	2.74e-05
73674	Wdr75	6.15	2.79e-05
20964	Syn1	6.15	2.87e-05
20411	Sorbs1	6.15	4e-05
17344	Pias2	6.15	3.36e-05
16973	Lrp5	6.15	5.26e-05
791381	Gm15413	6.15	7.22e-05
109929	Zbtb25	6.14	3.24e-05
18817	Plk1	6.14	2.55e-05
208982	Hmgcll1	6.14	0.000176
268465	Eme1	6.14	3.59e-05
209683	Ttc28	6.13	9.52e-05
23943	Esyt1	6.13	4.92e-05
77782	Polq	6.12	0.000127
67463	Poc5	6.12	2.67e-05
26905	Eif2s3x	6.12	2.84e-05
11799	Birc5	6.12	3.97e-05
21781	Tfdp1	6.11	3.82e-05
20362	2017-09-08	6.11	9.48e-05
67920	Mak16	6.11	3.22e-05
233328	Lrrk1	6.11	9.74e-05
235339	Dlat	6.11	3.47e-05
380959	Alg10b	6.11	0.000258
225010	Lclat1	6.1	9.34e-05
223739	5031439G07Rik	6.1	5.26e-05
74383	Ubap2l	6.09	3.97e-05
83435	Plekha3	6.09	0.000177
320940	Atp11c	6.09	2.88e-05
21399	Tcea1	6.08	4.72e-05
18718	Pip4k2a	6.08	3.11e-05
67602	Necap1	6.08	0.000171
118451	Mrps2	6.08	6.76e-05
107939	Pom121	6.07	3.02e-05
16416	Itgb3	6.07	8.68e-05
226252	Fam160b1	6.07	3.04e-05
27103	Eif2ak4	6.07	0.00016
108679	Cops8	6.07	7.29e-05
21982	Tmem165	6.06	0.000127
319944	Taf2	6.06	3.49e-05
70769	Nolc1	6.06	0.000148
80517	Herpud2	6.06	3.04e-05
269252	Gtf3c4	6.06	6.3e-05
74405	Efhc2	6.06	7.08e-05
73690	Glipr1	6.05	3.12e-05
269582	Clspn	6.05	5.57e-05
12325	Camk2g	6.05	0.000192
218581	Depdc1b	6.04	4.37e-05
22341	Vegfc	6.03	3.12e-05
67534	Ttll4	6.03	3.79e-05
19334	Rab22a	6.03	0.000157
227699	Nup188	6.03	5.45e-05
17345	Mki67	6.03	0.00018
107528	Magee1	6.03	3.12e-05
16816	Lcat	6.03	3.25e-05
15161	Hcfc1	6.03	5.09e-05
13808	Eno3	6.03	0.00017
52357	Wwc2	6.02	8.71e-05
22344	Vezf1	6.02	4.41e-05
19042	Ppm1a	6.02	9e-05
20167	Rtn2	6.01	4.81e-05
66841	Etfdh	6.01	3.35e-05
71797	Chst13	6.01	4.63e-05
59031	Chst12	6.01	5.41e-05
232339	Ankrd26	6.01	0.00012
68612	Ube2c	6	0.000171
229521	Syt11	6	3.65e-05
67203	Nde1	6	3.39e-05
108000	Cenpf	6	4.66e-05
22158	Tulp3	5.99	0.000217
69202	Ptms	5.99	0.000199
19075	Prim1	5.99	3.61e-05
218476	Gcnt4	5.99	4.08e-05
100715	Papd4	5.98	3.35e-05
66235	Eif1ax	5.98	8.76e-05
12615	Cenpa	5.98	0.000138
72043	Sulf2	5.97	0.000173
20204	Prrx2	5.97	0.000236
23970	Pacsin2	5.97	0.000259
71878	Fam83d	5.97	8.75e-05
13039	Ctsl	5.97	3.87e-05
216049	Zfp365	5.95	4.51e-05
21961	Tns1	5.95	4.84e-05
215436	Slc35e3	5.95	3.78e-05
18537	Pcmt1	5.95	7.31e-05
13713	Elk3	5.95	3.71e-05
75723	Amotl1	5.95	0.000376
20419	Shcbp1	5.94	0.000108
268697	Ccnb1	5.94	5.68e-05
77305	Wdr82	5.93	4.12e-05
17261	Mef2d	5.93	5.07e-05
66143	Eef1e1	5.93	3.91e-05
59035	Carm1	5.93	0.000169
56490	Zbtb20	5.92	0.000127
14457	Gas7	5.92	5.34e-05
68519	Eml1	5.92	6.53e-05
20663	Sos2	5.91	5.95e-05
50497	Hspa14	5.91	4.4e-05
108148	Galnt2	5.91	4.78e-05
12631	Cfl1	5.91	7.88e-05
80292	Zxdc	5.9	0.000294
245522	Zc4h2	5.9	6.06e-05
21853	Timeless	5.9	8.88e-05
110379	Sec13	5.9	4.83e-05
71973	Rbpms2	5.9	4.81e-05
70779	Prdm5	5.9	3.98e-05
68675	Fam172a	5.9	3.84e-05
98417	Cnih4	5.9	0.000124
218232	Ptpdc1	5.89	4.19e-05
231327	Ppat	5.89	0.000175
28030	Gfm1	5.89	0.000108
16430	Stt3a	5.88	5.69e-05
56284	Mrpl19	5.88	0.000159
16987	Lss	5.88	5.54e-05
12367	Casp3	5.88	4.07e-05
109079	Sephs1	5.87	0.000118
15159	Hccs	5.87	4.34e-05
26912	Gcat	5.87	4.13e-05
319859	E030011O05Rik	5.87	5.57e-05
72107	Dscc1	5.87	4.43e-05
11792	Apex1	5.87	0.000186
68026	2810417H13Rik	5.87	5.77e-05
29869	Ulk2	5.86	5.11e-05
18187	Nrp2	5.86	0.000385
101240	Wdr91	5.85	4.26e-05
83767	Wasf1	5.85	5.28e-05
78733	Troap	5.85	9.9e-05
20737	Spn	5.85	9.92e-05
22222	Ubr1	5.84	6.32e-05
103733	Tubg1	5.84	0.000307
320554	Tcp11l1	5.84	9.38e-05
77480	Kidins220	5.84	5.39e-05
319909	Ism1	5.84	0.000277
24128	Xrn2	5.83	6.35e-05
226026	Smc5	5.83	7.39e-05
217653	Mis18bp1	5.83	0.0001
330323	Fam188b	5.83	7.59e-05
319901	Dsel	5.83	6.63e-05
12447	Ccne1	5.83	0.000126
24001	Tiam2	5.82	5.06e-05
210126	Lpp	5.82	7.37e-05
105859	Csdc2	5.82	5.7e-05
245007	Zbtb38	5.81	4.71e-05
22200	Uba3	5.81	0.00014
216395	Tmem5	5.81	5.01e-05
18706	Pik3ca	5.81	8e-05
237823	Pfas	5.81	4.57e-05
14431	Gamt	5.81	0.000143
68146	Arl13b	5.81	8.23e-05
237615	Ankrd52	5.81	0.000284
381066	Zfp948	5.8	7.48e-05
56453	Mbtps1	5.8	0.000406
14234	Foxc2	5.8	0.000153
269224	Pask	5.79	5.02e-05
67665	Dctn4	5.79	4.74e-05
13171	Dbt	5.79	5.37e-05
225995	D030056L22Rik	5.79	0.000279
105522	Ankrd28	5.79	5.03e-05
270669	Mbtps2	5.78	4.92e-05
16777	Lamb1	5.78	5.21e-05
217410	Trib2	5.77	5.45e-05
219135	Mtmr6	5.76	0.000271
22355	Vipr2	5.75	5.97e-05
23871	Ets1	5.75	9.25e-05
229949	Ak5	5.75	0.000148
232227	Iqsec1	5.74	9.14e-05
98376	Gorab	5.74	5.17e-05
68303	Fam114a1	5.74	5.54e-05
107995	Cdc20	5.74	6.87e-05
66161	Pop4	5.73	5.8e-05
170762	Nup155	5.73	8.92e-05
219181	Akap11	5.73	0.000215
231997	Fkbp14	5.72	0.000243
56456	Actl6a	5.72	0.000138
382018	Unc13a	5.71	7.79e-05
64707	Suv39h2	5.71	9.61e-05
93686	Rbfox2	5.71	5.65e-05
17427	Mns1	5.71	5.79e-05
76568	Ift46	5.71	5.95e-05
117589	Asb7	5.71	9.72e-05
74122	Tmem43	5.7	0.000119
72981	Prkrir	5.7	6.24e-05
223828	Pphln1	5.7	6.66e-05
226123	Morn4	5.7	8.56e-05
269060	Dagla	5.7	0.000567
51800	Bok	5.7	0.000112
20442	St3gal1	5.69	6.31e-05
107094	Rrp12	5.69	0.000111
19672	Rcn1	5.69	0.00011
14673	Gna12	5.69	0.000131
13807	Eno2	5.69	0.000152
56294	Ptpn9	5.68	6.5e-05
17441	Mog	5.68	0.000152
72050	Kdelc1	5.68	7.42e-05
15530	Hspg2	5.68	0.000123
70508	Bbx	5.68	5.69e-05
235330	Ttc12	5.67	0.000227
229285	Spg20	5.67	5.83e-05
73086	Rps6ka5	5.67	7.45e-05
109042	Prkcdbp	5.67	7.15e-05
74309	Osbp2	5.67	0.000351
17161	Maoa	5.67	0.000163
110611	Hdlbp	5.67	0.00027
74533	Gzf1	5.67	5.82e-05
12261	C1qbp	5.67	0.000283
12006	Axin2	5.67	6.93e-05
69587	Pcgf3	5.66	0.000182
17219	Mcm6	5.65	7.15e-05
21771	Cirh1a	5.65	0.000203
67177	Cdt1	5.65	0.000272
74992	4930487H11Rik	5.65	0.000141
69288	Rhobtb1	5.64	0.000443
98758	Hnrnpf	5.64	0.000194
16800	Arhgef2	5.64	6.05e-05
116733	Vps4a	5.63	7.13e-05
108143	Taf9	5.63	0.000184
20449	St8sia1	5.63	0.000384
17768	Mthfd2	5.63	0.000246
16648	Kpna3	5.63	0.000125
105988	Espl1	5.63	0.000101
21372	Tbl1x	5.62	0.000366
20750	Spp1	5.62	6.89e-05
20650	Sntb2	5.62	0.000143
66618	Snrnp27	5.62	6.3e-05
353172	Gars	5.62	0.000483
30050	Fbxw2	5.62	6.76e-05
269400	Rtel1	5.61	0.000166
54616	Extl3	5.61	6.48e-05
12449	Ccnf	5.61	7.2e-05
26362	Axl	5.61	8.52e-05
67883	Uxs1	5.6	0.000385
71492	Bbs7	5.6	8.48e-05
77022	2700099C18Rik	5.6	7.17e-05
170829	Tram2	5.59	0.000505
237436	Gas2l3	5.59	7.05e-05
53872	Caprin1	5.59	0.000115
107272	Psat1	5.58	0.00033
212377	Mms22l	5.57	0.000212
67623	Tm7sf3	5.56	7.11e-05
81000	Rad54l2	5.55	7.54e-05
19248	Ptpn12	5.55	7.92e-05
18596	Pdgfrb	5.55	0.000124
21906	Otop1	5.55	0.000106
103468	Nup107	5.55	0.00043
72096	Mettl10	5.55	0.000323
22343	Lin7c	5.55	7.17e-05
328186	Gm10336	5.54	0.000241
108899	2700081O15Rik	5.54	8.05e-05
21849	Trim28	5.53	8.7e-05
18541	Pcnt	5.53	9.97e-05
108907	Nusap1	5.53	0.000193
107869	Cth	5.53	0.000396
70461	Crtc3	5.53	9.03e-05
108012	Ap1s2	5.53	7.96e-05
268297	Scml4	5.52	0.000158
17535	Mre11a	5.52	7.54e-05
14814	Grin2d	5.52	0.000355
56745	C1qtnf1	5.52	7.8e-05
11735	Ank3	5.52	8.57e-05
74355	Smchd1	5.51	7.73e-05
217125	Samd14	5.51	7.78e-05
84652	Fam126a	5.51	8.18e-05
68404	Nrn1	5.5	0.000461
15903	Id3	5.5	8.4e-05
106512	Gpsm3	5.5	0.000101
100504202	Gm20110	5.5	0.000237
13204	Dhx15	5.5	8.17e-05
70591	5730455P16Rik	5.5	0.000145
19153	Prx	5.49	0.000326
67557	Larp6	5.49	0.000234
15112	Hao1	5.49	0.00031
269682	Golga3	5.49	8.17e-05
328232	Gfod1	5.49	8.26e-05
71988	Esco2	5.49	0.000286
12566	Cdk2	5.49	0.000165
20720	Serpine2	5.48	8.11e-05
101401	Adamts9	5.48	0.000184
74561	Nkx6-3	5.47	8.37e-05
17524	Mpp1	5.47	0.000253
234549	Heatr3	5.47	0.000353
207165	Bptf	5.47	9.53e-05
104885	Tmem179	5.46	0.000204
21453	Tcof1	5.46	0.000385
15526	Hspa9	5.46	0.000379
100129	Gpr153	5.46	0.000111
272551	Gins2	5.46	0.000184
269713	Clip2	5.46	0.000113
52335	Atxn1l	5.46	0.000426
211347	Pank3	5.45	8.58e-05
14853	Gspt2	5.45	0.000111
235379	Gldn	5.45	0.000493
65969	Cubn	5.45	0.000414
77220	Tmem200a	5.44	0.00024
268996	Ss18	5.44	9.01e-05
20523	Slc25a14	5.44	0.000108
11848	Rhoa	5.44	0.000469
18209	Ntn3	5.44	0.000135
29861	Dpf1	5.44	0.000148
26894	Cops7a	5.44	0.0001
100515	Zfp518b	5.43	0.00015
16443	Itsn1	5.43	0.000133
105148	Iars	5.43	0.000225
330695	Ctxn1	5.43	9.42e-05
68606	Ppm1f	5.42	0.000127
212503	Paox	5.42	0.000362
67936	Wdr55	5.41	0.00013
21960	Tnr	5.41	0.000159
18538	Pcna	5.41	0.000175
14156	Fen1	5.41	0.000144
241520	Fam171b	5.41	0.00017
67456	Ergic2	5.41	0.000137
66311	Cenpw	5.41	0.000111
320376	Bcorl1	5.41	0.000313
211914	Asap2	5.41	0.000144
68979	Nol11	5.4	0.00021
17864	Mybl1	5.4	0.00043
67027	Mkrn2	5.4	0.00038
93688	Klhl1	5.4	0.000224
16515	Kcnj12	5.4	0.000188
77951	Cyp20a1	5.4	0.0002
213827	Arcn1	5.4	0.00019
77254	Yif1b	5.39	0.000171
20932	Surf4	5.39	0.000108
110876	Scn2a1	5.39	9.66e-05
72351	Ptar1	5.39	0.000123
76199	Med13l	5.39	0.000101
232989	Hnrnpul1	5.39	0.000148
26927	Foxl2	5.39	0.000539
26909	Exo1	5.39	0.000554
13191	Dctn1	5.39	9.51e-05
74237	Tubgcp2	5.38	0.000237
98238	Lrrc59	5.38	0.000208
11826	Aqp1	5.38	0.000106
76965	Slitrk1	5.37	0.000567
19335	Rab23	5.37	0.00011
14254	Flt1	5.37	0.000183
238386	Btbd7	5.37	0.000736
66949	Trim59	5.36	0.000168
18969	Pola2	5.36	0.000439
53618	Fut8	5.36	0.000138
70358	Steap1	5.35	0.000173
20843	Stag2	5.35	0.000119
320213	Senp5	5.35	0.000115
57753	Noc3l	5.35	0.000105
67216	Mboat2	5.35	0.000119
108912	Cdca2	5.35	0.000168
21924	Tnnc1	5.34	0.00027
21804	Tgfb1i1	5.34	0.000197
18795	Plcb1	5.34	0.000103
102644	Oaf	5.34	0.00023
20662	Sos1	5.33	0.000107
211323	Nrg1	5.33	0.00011
229542	Gatad2b	5.33	0.000545
66158	Cxx1a	5.33	0.00011
12576	Cdkn1b	5.33	0.000354
11641	Akap2	5.33	0.000107
69608	Sec24d	5.32	0.000109
242819	Rundc3b	5.32	0.000113
14451	Gas1	5.32	0.000186
14201	Fhl3	5.32	0.00042
223922	Atf7	5.32	0.000557
237877	Atad5	5.32	0.000184
216011	Lrrc20	5.31	0.000135
70834	Spag9	5.3	0.000307
192292	Nrbp1	5.3	0.000231
13629	Eef2	5.3	0.000861
71715	Dhx35	5.3	0.000177
110750	Cse1l	5.3	0.000114
545085	Wdr70	5.29	0.000116
75991	Slain2	5.29	0.000114
226562	Prrc2c	5.29	0.000118
59024	Med12	5.29	0.000257
74490	Mamstr	5.29	0.00038
19878	Rock2	5.28	0.000198
15469	Prmt1	5.28	0.000121
56075	Pdss1	5.28	0.000124
70676	Gulp1	5.28	0.000116
66515	Cul7	5.28	0.000544
74470	Cep72	5.28	0.000236
117591	Slc2a9	5.27	0.000258
26896	Med14	5.27	0.000119
445007	Nup85	5.26	0.000141
18108	Nmt2	5.26	0.000272
68852	Lrrn4cl	5.26	0.000139
67839	Gpsm1	5.26	0.00014
13211	Dhx9	5.26	0.000368
321022	Cdv3	5.26	0.000305
67501	Ccdc50	5.26	0.000299
546071	Mast3	5.25	0.000143
98488	Gtf3c3	5.25	0.000141
100038608	Gm10389	5.25	0.000154
70601	Ecd	5.25	0.00018
52696	Zwint	5.24	0.000131
66865	Pmpca	5.24	0.000134
16580	Kifc5b	5.24	0.000126
14678	Gnai2	5.24	0.000793
237459	Cdk17	5.24	0.000141
70829	Ccdc93	5.24	0.000183
22137	Ttk	5.23	0.00049
21809	Tgfb3	5.23	0.000127
57339	Jph1	5.23	0.000372
94214	Spock2	5.22	0.000141
244650	Phlpp2	5.22	0.000145
331623	Bend3	5.22	0.000131
243905	Zfp568	5.21	0.000312
67629	Spc24	5.21	0.000299
12034	Phb2	5.21	0.000145
72599	Pdia5	5.21	0.000232
433904	Ociad2	5.21	0.000276
68837	Foxk2	5.21	0.000305
13664	Eif1a	5.21	0.00039
72391	Cdkn3	5.21	0.000157
12527	Cd9	5.21	0.000923
234258	Neil3	5.2	0.000358
14450	Gart	5.2	0.000466
208643	Eif4g1	5.2	0.000133
216725	Adamts2	5.2	0.000164
231452	Sdad1	5.19	0.000142
16891	Lipg	5.19	0.000354
94353	Hmgn3	5.19	0.000141
14026	Evl	5.19	0.000505
231380	Uba6	5.18	0.000189
19401	Rara	5.18	0.000141
623474	Rad54b	5.18	0.000156
242202	Pde5a	5.18	0.000575
234069	Pcid2	5.18	0.000214
16004	Igf2r	5.18	0.000513
67788	Sfr1	5.17	0.000234
67154	Mtdh	5.17	0.000162
214469	Fam168b	5.17	0.000147
101602	AI467606	5.17	0.000184
71355	Col24a1	5.16	0.000734
171508	Creld1	5.15	0.000157
12607	Cebpz	5.15	0.000337
226977	Actr1b	5.15	0.000201
70827	Trak2	5.14	0.00015
66074	Tmem167	5.14	0.000493
103136	Pwp1	5.14	0.000359
20020	Polr2a	5.14	0.00042
23984	Pde10a	5.14	0.000859
207304	Hectd1	5.14	0.000633
56811	Dkk2	5.14	0.000177
226591	Tiprl	5.13	0.000257
83383	Tfap4	5.13	0.000503
67963	Npc2	5.13	0.00029
109731	Maob	5.13	0.000235
140579	Elmo2	5.13	0.000181
53418	B4galt2	5.13	0.000171
77087	Ankrd11	5.13	0.000284
12193	Zfp36l2	5.12	0.000226
225348	Wdr36	5.12	0.00102
223723	Ttll12	5.12	0.000164
56403	Syncrip	5.12	0.000206
14763	Gpr37	5.12	0.000158
22323	Vasp	5.11	0.000263
77862	Thyn1	5.11	0.000161
20678	Sox5	5.11	0.000375
233315	Mtmr10	5.11	0.000205
65099	Irak1bp1	5.11	0.000172
14683	Gnas	5.11	0.000269
208968	Zfp280c	5.1	0.00026
224826	Ubr2	5.1	0.000177
50492	Thop1	5.1	0.000493
229228	Nudt6	5.1	0.000203
70918	Nsun7	5.1	0.000287
14609	Gja1	5.1	0.000176
232560	Caprin2	5.1	0.000462
11835	Ar	5.1	0.000276
16413	Itgb1bp1	5.09	0.000167
71994	Cnn3	5.09	0.000216
74104	Abcb6	5.09	0.000164
53860	2017-09-09	5.08	0.000172
14588	Gfra4	5.08	0.000201
13809	Enpep	5.08	0.000351
13557	E2f3	5.08	0.000167
68813	Dock5	5.08	0.000792
71902	Cand1	5.08	0.000839
319934	Sbf2	5.07	0.000172
211712	Pcdh9	5.07	0.00018
65113	Ndfip1	5.07	0.000206
26405	Map3k2	5.07	0.000174
67980	Gnpda2	5.07	0.000544
14202	Fhl4	5.07	0.000407
271849	Shc4	5.06	0.000316
214742	Rcor3	5.06	0.000463
236899	Pcyt1b	5.06	0.00115
71835	Lancl2	5.06	0.000477
93970	Klra18	5.06	0.000503
56348	Hsd17b12	5.06	0.000617
12959	Cryba4	5.06	0.000176
72315	Ccdc74a	5.06	0.00018
229615	Pias3	5.05	0.000177
17313	Mgp	5.05	0.000209
26558	Homer3	5.05	0.000181
271842	Rpusd2	5.04	0.000192
231070	Insig1	5.04	0.000278
66653	Brf2	5.04	0.000199
11606	Agt	5.04	0.000426
20163	Rsu1	5.03	0.00024
78658	Ncapd3	5.03	0.000256
78796	Zcchc4	5.02	0.000292
20540	Slc7a7	5.02	0.000792
13521	Slc26a2	5.02	0.000192
74998	Rab11fip2	5.02	0.000314
22026	Nr2c2	5.02	0.00112
217588	Mbip	5.02	0.000221
16998	Ltbp3	5.02	0.000603
12238	Commd3	5.02	0.000189
108058	Camk2d	5.02	0.000242
214812	Zfp609	5.01	0.000386
26465	Zfp146	5.01	0.000411
217430	Pqlc3	5.01	0.000191
55982	Paxip1	5.01	0.000858
216443	Mars	5.01	0.000281
16188	Il3ra	5.01	0.000297
15551	Htr1b	5.01	0.0009
69237	Gtpbp4	5.01	0.000191
20402	Zfp106	5	0.000322
75553	Zc3h14	5	0.000256
67738	Ppid	5	0.000709
16497	Kcnab1	5	0.000196
329628	Fat4	5	0.000357
329003	Zfp516	4.99	0.000207
268977	Ltbp1	4.99	0.000609
16653	Kras	4.99	0.000306
224897	Dpp9	4.99	0.000268
54371	Chst2	4.99	0.000286
320626	9230105E05Rik	4.99	0.000205
74480	Samd4	4.98	0.000204
433586	Maml3	4.98	0.00022
217378	Dnajc27	4.98	0.000237
218629	Dhx29	4.98	0.000212
18647	Cdk14	4.98	0.000337
20855	Stc1	4.97	0.000585
320825	Samd5	4.97	0.000261
71819	Kif23	4.97	0.000296
320011	Uggt1	4.96	0.000212
58911	Sumf1	4.96	0.000309
20692	Sparc	4.96	0.000332
17384	Mmp10	4.96	0.000383
67144	Lrrc40	4.96	0.000476
381314	Iars2	4.96	0.000235
100043314	Tigit	4.95	0.000261
72201	Otud6b	4.95	0.000224
226844	Mfsd7b	4.94	0.000278
22762	Zfpm2	4.93	0.000609
108989	Tpr	4.93	0.000234
18709	Pik3r2	4.93	0.000309
116870	Mta1	4.93	0.000438
239096	Cdh24	4.93	0.000357
12330	Canx	4.93	0.000376
104303	Arl1	4.93	0.000834
108154	Adamts6	4.93	0.000277
22327	Vbp1	4.92	0.000444
76561	Snx7	4.92	0.00029
15396	Hoxa11	4.92	0.000447
74197	Gtf2e1	4.92	0.00044
227333	Dgkd	4.92	0.000294
12798	Cnn2	4.92	0.000333
237988	Cdr2l	4.92	0.00145
20516	Slc20a2	4.91	0.000897
77980	Sbf1	4.91	0.000407
18080	Nin	4.91	0.00065
625901	Gm6634	4.91	0.000246
74145	F13a1	4.91	0.000647
69162	Sec31a	4.9	0.000247
18392	Orc1	4.9	0.000328
269854	Nat14	4.9	0.00026
16576	Kif7	4.9	0.000301
26965	Cul1	4.9	0.000475
72572	Spats2	4.89	0.000261
56546	Sec1	4.89	0.000316
225363	Etf1	4.89	0.000335
245902	Ccdc15	4.89	0.000286
52808	Tspyl2	4.88	0.000448
56274	Stk3	4.88	0.000408
98432	Phlpp1	4.88	0.000432
18176	Nras	4.88	0.000275
208727	Hdac4	4.88	0.000544
52715	Ccdc43	4.88	0.000344
330064	Slc5a6	4.87	0.000399
140559	Igsf8	4.87	0.000426
75705	Eif4b	4.87	0.000714
58799	Crbn	4.87	0.000336
216197	Ckap4	4.87	0.000462
214444	Cdk5rap2	4.87	0.00105
28185	Tomm70a	4.86	0.000256
101118	Tmem168	4.86	0.000793
237073	Rbm41	4.86	0.000313
18105	Nqo2	4.86	0.00113
14718	Got1	4.86	0.00165
66197	Cks2	4.86	0.000254
100503043	Armcx4	4.86	0.000645
230162	Zfp189	4.85	0.000436
21807	Tsc22d1	4.85	0.000267
20339	Sele	4.85	0.000334
99003	Qser1	4.85	0.00129
71735	Lrwd1	4.85	0.000265
12334	Capn2	4.85	0.00121
20481	Ski	4.84	0.000263
19714	Rev3l	4.84	0.000416
19361	Rad51	4.84	0.000602
56878	Rbms1	4.83	0.000295
19205	Ptbp1	4.83	0.000954
56711	Plag1	4.83	0.000568
665563	Mthfd2l	4.83	0.000276
108098	Med21	4.83	0.00057
24127	Xrn1	4.82	0.0014
65246	Xpo7	4.82	0.001
23939	Mapk7	4.82	0.000275
16399	Itga2b	4.82	0.000689
14151	Fech	4.82	0.000306
623279	Dok6	4.82	0.000838
52276	Cdca8	4.82	0.000331
11834	Aqr	4.82	0.000288
269774	Aak1	4.82	0.000277
109246	Tspan9	4.81	0.000323
74051	Steap2	4.81	0.000339
104806	Fancm	4.81	0.000467
11421	Ace	4.81	0.00104
71517	9030624J02Rik	4.81	0.000279
74167	Nudt9	4.8	0.00108
106582	Nrm	4.8	0.000502
18132	Notch4	4.8	0.000971
29870	Gtse1	4.8	0.000299
18555	Cdk16	4.8	0.00034
113855	Vmn1r40	4.79	0.000303
22022	Tpst2	4.79	0.00124
14057	Sfxn1	4.79	0.00126
18769	Pkig	4.79	0.000295
224938	Pja2	4.79	0.000342
12567	Cdk4	4.79	0.000288
233813	Vwa3a	4.78	0.000497
20438	Siah1b	4.78	0.00032
68614	Letmd1	4.78	0.00041
14809	Grik5	4.78	0.000606
21766	Tex261	4.77	0.000355
17967	Ncam1	4.77	0.000326
27418	Mkln1	4.77	0.00115
227867	Epc2	4.77	0.000463
217265	Abca5	4.77	0.000536
72895	Setd5	4.76	0.000315
76867	Rhbdd1	4.76	0.000307
18811	Prl2c2	4.76	0.000397
18181	Nrf1	4.76	0.00132
17386	Mmp13	4.76	0.000529
71738	Mamdc2	4.76	0.000641
71780	Isyna1	4.76	0.000669
67834	Idh3a	4.76	0.000878
12211	Birc6	4.76	0.00033
56531	Ylpm1	4.75	0.00031
21951	Tnks	4.75	0.00154
101497	Plekhg2	4.75	0.000311
71844	Nupl1	4.75	0.000761
66913	Kdelr2	4.75	0.000428
67226	Tmem19	4.74	0.00129
76477	Pcolce2	4.74	0.00142
231646	Myo1h	4.74	0.000711
66752	4933404O12Rik	4.74	0.000315
22160	Twist1	4.73	0.00177
27878	Tada1	4.73	0.00059
66482	Exoc2	4.73	0.000322
327762	Dna2	4.73	0.00053
99375	Cul4a	4.73	0.000829
13025	Ctla2b	4.73	0.00078
238673	Zfp367	4.72	0.000749
170459	Stard4	4.72	0.000398
85031	Pla1a	4.72	0.000451
26572	Cops3	4.72	0.000677
226641	Atf6	4.72	0.000347
21854	Timm17a	4.71	0.000377
353282	Sfmbt2	4.71	0.000686
19659	Rbp1	4.71	0.000856
16568	Kif3a	4.71	0.000451
54394	Crlf3	4.71	0.00041
233649	Cnga4	4.71	0.000434
66409	Rsl1d1	4.7	0.000438
16905	Lmna	4.7	0.000506
81896	Ift122	4.7	0.00148
233020	Hipk4	4.7	0.000348
15259	Hipk3	4.7	0.000375
320234	Ccdc66	4.7	0.000446
78016	Ccdc150	4.7	0.000375
72462	Rrp1b	4.69	0.000833
66596	Gtf3a	4.69	0.00126
75320	Etnk1	4.69	0.00177
70237	Bhlhb9	4.69	0.000467
69538	Antxr1	4.69	0.000367
67647	4930523C07Rik	4.69	0.000853
54364	Rpp30	4.68	0.000479
258369	Olfr509	4.68	0.00103
17751	Mt3	4.68	0.00133
232791	Cnot3	4.68	0.00036
65960	Twsg1	4.67	0.000491
68585	Rtn4	4.67	0.000535
93890	Pcdhb19	4.67	0.000555
338370	Nalcn	4.67	0.000981
75957	Mir17hg	4.67	0.000426
56321	Aatf	4.67	0.000994
59040	Rhot1	4.66	0.000788
17279	Melk	4.66	0.000445
76936	Hnrnpm	4.66	0.000376
78752	Csgalnact2	4.66	0.000583
11800	Api5	4.66	0.000426
226757	Wdr26	4.65	0.0012
71924	Tube1	4.65	0.000383
21406	Tcf12	4.65	0.00118
110816	Pwp2	4.65	0.00045
18102	Nme1	4.65	0.000507
100503460	Gm19705	4.65	0.000503
100038595	Gm16287	4.65	0.000471
214639	4930486L24Rik	4.65	0.00135
102866	Pls3	4.64	0.000436
226518	Nmnat2	4.64	0.00098
66964	Golt1b	4.64	0.00109
667410	Gm8615	4.64	0.000383
13185	Dscr3	4.64	0.00176
224697	Adamts10	4.64	0.000594
22333	Vdac1	4.63	0.00102
105837	Mtbp	4.63	0.000393
226541	Klhl20	4.63	0.000723
404710	Iqgap3	4.63	0.000592
76582	Ipo11	4.63	0.000414
237211	Fancb	4.63	0.00113
78070	Cpt1c	4.63	0.000494
27967	Cherp	4.63	0.00108
107239	Carns1	4.63	0.000448
78611	Btbd19	4.63	0.000579
27407	Abcf2	4.63	0.000804
74868	Tmem65	4.62	0.000397
53610	Nono	4.62	0.000403
56397	Morf4l2	4.62	0.000403
17311	Kitl	4.62	0.000465
72709	C1qtnf6	4.62	0.000445
233057	Zfp940	4.61	0.00102
13006	Smc3	4.61	0.000435
17865	Mybl2	4.61	0.000834
70417	Megf10	4.61	0.00109
15357	Hmgcr	4.61	0.000507
12974	Cs	4.61	0.000757
266692	Cpne1	4.61	0.000679
270802	BC048403	4.61	0.000531
56297	Arl6	4.61	0.000451
11747	Anxa5	4.61	0.000432
50884	Nckap1	4.6	0.000707
210973	Kbtbd2	4.6	0.00117
22385	Baz1b	4.6	0.000494
77593	Usp45	4.59	0.000418
99011	Pomt1	4.59	0.000425
16202	Ilk	4.59	0.00059
320632	Snrnp200	4.58	0.000546
235442	Rab8b	4.58	0.000433
68797	Pdgfrl	4.58	0.000667
269966	Nup98	4.58	0.00108
319996	Casc4	4.58	0.000497
100418235	C130030K03Rik	4.58	0.00159
78521	B230219D22Rik	4.58	0.000464
216188	Aldh1l2	4.58	0.000435
73272	1700108F19Rik	4.58	0.000493
381802	Tsen2	4.57	0.000442
106628	Trip10	4.57	0.000453
213211	Rnf26	4.57	0.000448
27412	Peg12	4.57	0.000981
12661	Chl1	4.57	0.000463
19349	Rab7	4.56	0.00126
19221	Ptgfrn	4.56	0.00127
19139	Prps1	4.56	0.000484
16410	Itgav	4.56	0.000562
226861	Hhat	4.56	0.000786
60611	Foxj2	4.56	0.000905
12519	Cd80	4.56	0.00116
20239	Atxn2	4.56	0.0006
71768	Vwce	4.55	0.00046
22171	Tyms	4.55	0.000738
238799	Tnpo1	4.55	0.000803
75805	Nln	4.55	0.0011
100039062	Gm2027	4.55	0.00136
207175	Cetn4	4.55	0.00047
12402	Cbl	4.55	0.00157
68724	Arl8a	4.55	0.000858
72723	Zfp74	4.54	0.000494
20913	Stxbp4	4.54	0.00076
19183	Psmc3ip	4.54	0.000463
215819	Nhsl1	4.54	0.000596
20185	Ncor1	4.54	0.000587
17089	Lyar	4.54	0.000637
381644	Cep135	4.54	0.00092
18597	Pdha1	4.53	0.000569
14205	Figf	4.53	0.000507
52635	Esyt2	4.53	0.000531
20947	Swap70	4.52	0.00104
105727	Slc38a1	4.52	0.00159
67453	Slc25a46	4.52	0.000486
56353	Rybp	4.52	0.000512
18679	Phka1	4.52	0.000647
103199	Fig4	4.52	0.000479
245527	Eda2r	4.52	0.000644
56752	Aldh9a1	4.52	0.000873
71361	Aifm2	4.52	0.000734
171269	Vmn1r210	4.51	0.00112
52837	Tmx4	4.51	0.00137
235344	Sik2	4.51	0.000701
208431	Shroom4	4.51	0.00113
110639	Prps2	4.51	0.00123
98386	Lbr	4.51	0.00118
13382	Dld	4.51	0.000795
11777	Ap3s1	4.51	0.000599
67196	Ube2t	4.5	0.000563
66926	Trmt6	4.5	0.00106
67988	Tmx3	4.5	0.000589
66441	Magohb	4.5	0.00072
22027	Hsp90b1	4.5	0.000499
74629	4930426L09Rik	4.5	0.000503
13393	Dlx3	4.49	0.00127
11602	Angpt4	4.49	0.00101
54409	Ramp2	4.48	0.000854
98733	Obsl1	4.48	0.000623
18226	Nup62	4.48	0.00155
14104	Fasn	4.48	0.000802
105504	Exoc5	4.48	0.000966
269959	Adamtsl3	4.48	0.000549
20867	Stip1	4.47	0.000537
17879	Myh1	4.47	0.000838
17342	Mitf	4.47	0.00108
16323	Inhba	4.47	0.0008
320685	Dctd	4.47	0.000828
56350	Arl3	4.47	0.000686
72993	Appl1	4.47	0.000704
192216	Tmem47	4.46	0.00205
19227	Pthlh	4.46	0.00151
17463	Psmd7	4.46	0.000542
59015	Nup160	4.46	0.000542
72338	Wdr89	4.45	0.000552
114716	Spred2	4.45	0.00142
69232	Qrich1	4.45	0.000975
71602	Myo1e	4.45	0.00173
20624	Eftud2	4.45	0.00172
13175	Dclk1	4.45	0.000877
214498	Cdc73	4.45	0.000555
225432	Rbm27	4.44	0.000572
64340	Dhx38	4.44	0.00101
13680	Ddx19a	4.44	0.002
66075	Chchd3	4.44	0.000605
237911	Brip1	4.44	0.000837
331487	Uprt	4.43	0.00218
73666	Thoc3	4.43	0.000761
209446	Tfe3	4.43	0.000784
100213	Rusc2	4.43	0.000729
67045	Riok2	4.43	0.000645
109054	Pfdn4	4.43	0.00065
68713	Ifitm1	4.43	0.000596
235567	Dnajc13	4.43	0.000724
104082	Wdr7	4.42	0.000846
50524	Sall2	4.42	0.000625
76877	Rab36	4.42	0.00114
107587	Osr2	4.42	0.00109
258319	Olfr187	4.42	0.000647
74918	Iqca	4.42	0.000687
56637	Gsk3b	4.42	0.000762
328451	Gm5088	4.42	0.00204
73720	Cst6	4.42	0.000593
329547	Bpi	4.42	0.00148
17112	Tm4sf1	4.41	0.000654
17258	Mef2a	4.41	0.000935
14924	Magi1	4.41	0.00116
59026	Huwe1	4.41	0.00128
14955	H19	4.41	0.00127
268934	Grm4	4.41	0.00158
217304	Cd300lb	4.41	0.000609
12464	Cct4	4.41	0.00146
12448	Ccne2	4.41	0.000612
76246	Rtf1	4.4	0.00226
52377	Rcn3	4.4	0.00183
241846	Lsm14b	4.4	0.00165
434232	Iqck	4.4	0.000802
15384	Hnrnpab	4.4	0.00145
230376	Haus6	4.4	0.00116
14569	Gdi2	4.4	0.00064
234699	Edc4	4.4	0.000982
71313	Fsip1	4.39	0.00065
245684	Cnksr2	4.39	0.000628
78610	Uvrag	4.38	0.000792
22129	Ttc3	4.38	0.000734
353211	Prune2	4.38	0.00226
67073	Pi4k2b	4.38	0.00212
73137	Prrc1	4.37	0.0013
17082	Il1rl1	4.37	0.000652
320473	Heatr5b	4.37	0.000653
110350	Dync2h1	4.37	0.00105
11906	Zfhx3	4.36	0.00134
56726	Sh3bgrl	4.36	0.00107
58887	Repin1	4.36	0.000692
52323	Klhl7	4.36	0.000663
16570	Kif3c	4.36	0.000997
74239	Iqce	4.36	0.000761
53421	Sec61a1	4.35	0.000676
56516	Rbms2	4.35	0.00127
19274	Ptprm	4.35	0.0013
72007	Fndc3b	4.35	0.00101
13046	Celf1	4.35	0.000799
19128	Pros1	4.34	0.000681
18747	Prkaca	4.34	0.00168
56846	Necab3	4.34	0.000682
432530	Adcy1	4.34	0.00113
233103	4931406P16Rik	4.34	0.000727
74335	Xrcc3	4.33	0.000698
104662	Tsr1	4.33	0.00124
51902	Rnf24	4.33	0.00102
26399	Map2k6	4.33	0.000692
74287	Kcmf1	4.33	0.00231
14043	Ext2	4.33	0.00242
319960	4930513N10Rik	4.33	0.000741
72831	Dhx30	4.32	0.00074
213081	Wdr19	4.31	0.000755
100678	Psph	4.31	0.0012
233107	Kctd15	4.31	0.00248
226922	Kcnq5	4.31	0.00149
27993	Imp4	4.31	0.00204
78455	Helz	4.31	0.00125
226564	Fmo4	4.31	0.000951
12753	Clock	4.31	0.000721
58251	BC100451	4.31	0.000856
56199	Abcb10	4.31	0.000949
78894	Aacs	4.31	0.000777
211586	Tfdp2	4.3	0.00119
74111	Rbm19	4.3	0.000852
17931	Ppp1r12a	4.3	0.00197
16977	Lrrc23	4.3	0.00159
217194	Klhl11	4.3	0.000731
58193	Extl2	4.3	0.00079
71745	Cul2	4.3	0.000729
12453	Ccni	4.3	0.00112
11881	Arsb	4.3	0.00104
11787	Apbb2	4.3	0.00151
238161	Akap6	4.3	0.00102
78512	3300005D01Rik	4.3	0.00281
18986	Pou2f1	4.29	0.000771
17978	Ncoa2	4.29	0.00111
11770	Fabp4	4.29	0.00198
14009	Etv1	4.29	0.00278
68127	B230217C12Rik	4.29	0.000987
327766	Tmem26	4.28	0.000915
100216538	Snord1a	4.28	0.000807
20196	S100a13	4.28	0.000847
14172	Fgf18	4.28	0.00115
57750	Wdr12	4.27	0.000908
19660	Rbp2	4.27	0.00162
103534	Mgat4b	4.27	0.000797
70248	Dazap1	4.27	0.0016
329506	Ctdspl2	4.27	0.00244
12343	Capza2	4.27	0.00233
11863	Arnt	4.27	0.000785
14911	Thumpd3	4.26	0.0015
78586	Srbd1	4.26	0.000813
13990	Smarcad1	4.26	0.000961
68294	Mfsd10	4.26	0.00152
57265	Fzd2	4.26	0.00119
218236	Fam120a	4.26	0.00108
16865	Eif2d	4.26	0.00122
13024	Ctla2a	4.26	0.0011
11856	Arhgap6	4.26	0.000849
70808	4632415L05Rik	4.26	0.000836
72612	2700029M09Rik	4.26	0.00092
245865	Spag4	4.25	0.00189
223870	Senp1	4.25	0.00134
75847	Ispd	4.25	0.000937
71375	Foxn3	4.25	0.000931
27222	Atp1a4	4.25	0.00217
78514	Arhgap10	4.25	0.00273
238130	Dock4	4.24	0.000823
28071	Twistnb	4.23	0.000849
117160	Ttyh2	4.23	0.000877
21679	Tead4	4.23	0.00223
20224	Sar1a	4.23	0.00101
50918	Myadm	4.23	0.00262
16348	Invs	4.23	0.00147
71683	Gypc	4.23	0.00144
100039239	Gm2115	4.23	0.00188
100039805	D5Ertd605e	4.23	0.00103
72522	Atxn7l2	4.23	0.000864
20408	Sh3gl3	4.22	0.00113
233115	Dpy19l3	4.22	0.00111
234594	Cnot1	4.22	0.00327
57261	Brd4	4.22	0.00125
67778	Zfp639	4.21	0.00109
74617	Scpep1	4.21	0.00281
231887	Pdap1	4.21	0.00242
67703	Kirrel3	4.21	0.000913
209334	Gen1	4.21	0.00178
319701	Fbxo48	4.21	0.00155
13424	Dync1h1	4.21	0.000879
68010	Bambi	4.21	0.00192
66390	Slmo2	4.2	0.00218
80884	Maged2	4.2	0.00216
239839	Ccdc14	4.2	0.000933
319981	C530044C16Rik	4.2	0.000964
74996	Usp47	4.19	0.000913
14815	Nr3c1	4.19	0.00113
66164	Nip7	4.19	0.000912
17681	Msc	4.19	0.00187
73068	Fut11	4.19	0.00106
14265	Fmr1	4.19	0.000913
217480	Dgkb	4.19	0.00152
71832	Csl	4.19	0.00211
100683	Trrap	4.18	0.00102
20454	St3gal5	4.18	0.00117
230103	Npr2	4.18	0.000932
70445	Cd248	4.18	0.00282
244219	Zfp668	4.17	0.00105
239739	Lamp3	4.17	0.00176
56406	Ncoa6	4.16	0.00105
78255	Ralgps2	4.15	0.00113
233280	Nipa1	4.15	0.00282
14241	Foxl1	4.15	0.00231
64296	Abhd8	4.15	0.00136
80913	Pum2	4.14	0.00104
19263	Ptprb	4.14	0.00156
30937	Lmcd1	4.14	0.00109
101502	Hsd3b7	4.14	0.00353
52120	Hgsnat	4.14	0.00112
209239	Gan	4.14	0.00183
14178	Fgf7	4.14	0.00386
11516	Adcyap1	4.14	0.00276
11987	Slc7a1	4.13	0.0027
70238	Rnf168	4.13	0.00163
242291	Impad1	4.13	0.00107
327826	Frs2	4.13	0.00101
75219	Dusp18	4.13	0.00338
54638	Ccdc22	4.13	0.0012
321003	Xpnpep3	4.12	0.00171
103964	Try5	4.12	0.00225
20274	Scn9a	4.12	0.00213
16775	Lama4	4.12	0.00169
212728	Gm17296	4.12	0.00191
11306	Abcb7	4.12	0.00114
[truncated: 7,295 more rows]

## Sheet: Liver vs NPKpremet
Dataset 1C: Differential gene expression signature, NPK liver mets vs NPK pre-met (p<0.05)
Mouse entrez	Symbol	t-statistics	p-value
12321	Calu	23.8	1.2e-10
50995	Uba2	23.5	1.58e-09
67391	Fundc2	19.3	1.23e-09
192216	Tmem47	19.2	1.99e-09
12466	Cct6a	18.9	3.26e-09
54637	Praf2	18.7	1.38e-08
68298	Ncapd2	18.2	5.13e-09
226432	Ipo9	18.1	4.17e-09
20019	Polr1a	17.6	7.86e-06
16425	Itih2	17.4	1.95e-08
22154	Tubb5	15.5	6.5e-08
18542	Pcolce	15.5	6.53e-08
18669	Abcb1b	15.5	1.42e-08
22627	Ywhae	15.4	4.13e-08
67437	Ssr3	15.1	3.08e-08
16010	Igfbp4	14.8	1.43e-08
229877	Rap1gds1	14.7	1.23e-06
72155	Cenpn	14.7	8.49e-08
17216	Mcm2	14.5	9.15e-06
72056	1810055G02Rik	14.5	2.15e-08
22418	Wnt5a	14.4	2e-06
68428	Steap3	14.4	3.08e-06
24066	Spry4	14.4	1.48e-07
14661	Glud1	14.3	7.12e-07
19057	Ppp3cc	14.2	2.68e-08
12934	Dpysl2	14.1	1.34e-07
68262	Agpat4	14.1	2.6e-08
69716	Trip13	13.8	6.17e-07
20937	Suv39h1	13.8	3.67e-05
73379	Dcbld2	13.8	2.91e-08
66471	Anp32e	13.8	4.87e-08
56150	Mad2l1	13.7	1.39e-05
16211	Kpnb1	13.7	6e-08
17918	Myo5a	13.6	3.38e-08
106344	Rfc4	13.5	4.09e-08
17220	Mcm7	13.5	5.26e-07
12261	C1qbp	13.5	7.16e-07
70699	Nup205	13.4	3.79e-08
280411	Lix1l	13.4	5.8e-07
54124	Cks1b	13.4	3.74e-08
66131	Tipin	13.3	3.57e-06
70358	Steap1	13.3	4.58e-08
225745	Haus1	13.3	4.27e-08
12544	Cdc45	13.3	4.05e-08
22750	Zfp9	13.2	6.32e-07
71918	Zcchc24	13.2	2.16e-06
17532	Mras	13.2	7.5e-06
70083	Metrn	13.1	3.25e-06
27404	Abca8b	13.1	1.09e-07
22352	Vim	13	5.16e-08
20901	Strap	13	4.5e-05
20833	Ssrp1	12.7	3.6e-07
70645	Oip5	12.7	1.47e-07
68588	Cthrc1	12.7	4.06e-07
66435	Uggt2	12.6	3.1e-06
18974	Pole2	12.5	1.48e-07
381306	BC055324	12.5	1.18e-06
69617	Pitrm1	12.4	6.7e-06
72114	Zbed3	12.2	4.48e-06
21417	Zeb1	12.1	1.14e-07
18475	Pafah1b2	12.1	1.83e-07
69719	Cad	12.1	1.49e-05
54608	Abhd2	12.1	1.46e-07
26886	Cenph	12	1.6e-07
73916	Ift57	11.9	7.19e-06
59008	Anapc5	11.9	3.3e-06
232679	Zc3hc1	11.8	2.65e-05
69786	Tprkb	11.8	1.56e-07
20133	Rrm1	11.8	2.88e-06
320119	Rps6kc1	11.7	7.83e-07
19384	Ran	11.7	2.55e-05
71974	Prmt3	11.7	7.75e-05
18969	Pola2	11.7	3.15e-06
210992	Lpcat1	11.7	7.11e-07
57905	Isy1	11.7	3.15e-05
15248	Hic1	11.7	3.81e-05
12469	Cct8	11.7	3.14e-05
58184	Rqcd1	11.6	7.23e-06
67054	Paics	11.6	2.54e-06
19348	Kif20a	11.6	3.55e-06
12468	Cct7	11.6	9.64e-07
232341	Wnk1	11.5	8.45e-07
21877	Tk1	11.5	2.27e-07
58186	Rad18	11.5	2.93e-05
18858	Pmp22	11.5	7.76e-06
13619	Phc1	11.5	7.59e-05
16201	Ilf3	11.5	3.22e-07
27055	Fkbp9	11.5	1.98e-06
319581	Xkr5	11.4	6.99e-07
264134	Ttc26	11.4	8.93e-07
72661	Serp2	11.4	3.69e-07
50720	Sacs	11.4	4.76e-07
101867	Rrp8	11.4	2.4e-07
66929	Asf1b	11.4	8.44e-07
56526	2017-09-06	11.3	5.96e-06
93706	Pcdhgc3	11.3	9.06e-07
13730	Emp1	11.3	5.37e-07
16206	Lrig1	11.2	2.93e-07
18612	Etv4	11.2	3.11e-07
214901	Chtf18	11.2	3.97e-07
12566	Cdk2	11.2	2.42e-07
52398	2017-09-11	11.1	2.9e-06
67943	Mesdc2	11.1	6.63e-06
76788	Klhdc10	11.1	1.51e-06
244745	Dpy19l1	11.1	1.23e-05
52033	Pbk	11	2.95e-07
73804	Kif2c	11	3.15e-07
235041	Kank2	11	3.95e-07
218973	Wdhd1	10.9	2.17e-06
83383	Tfap4	10.9	2.21e-06
20509	Slc19a1	10.9	4.54e-05
13555	E2f1	10.9	3.05e-07
66934	Dsn1	10.9	1.72e-06
66455	Cnpy4	10.9	3.32e-06
56463	Snd1	10.8	4.64e-07
20539	Slc7a5	10.8	7.64e-06
234865	Nup133	10.8	3.49e-06
69554	Klhdc2	10.8	2.59e-05
102920	Cenpi	10.8	3.42e-07
233060	Zfp382	10.7	8.99e-07
21787	Tfg	10.7	1.56e-06
14733	Gpc1	10.7	3.83e-07
75590	Dusp9	10.7	4.95e-05
71085	Arhgap19	10.7	8.78e-07
107513	Ssr1	10.6	1.04e-06
107272	Psat1	10.6	2.87e-05
237823	Pfas	10.6	4.36e-07
107029	Me2	10.6	1.2e-05
17161	Maoa	10.6	9.45e-07
14163	Fgd1	10.6	1.31e-06
111173	Erc1	10.6	3.95e-07
223593	E430025E21Rik	10.6	4.31e-06
56693	Crtap	10.6	5.63e-07
80986	Ckap2	10.6	1.01e-06
21853	Timeless	10.5	1.18e-06
13852	Stx2	10.5	2.87e-06
58207	Slc43a3	10.5	3.56e-05
19352	Rabggtb	10.5	1.18e-06
244329	Mcph1	10.5	1.43e-06
108927	Lhfp	10.5	1.55e-06
108147	Atic	10.5	2.39e-05
237360	Adamts14	10.5	1.53e-05
215280	Wipf1	10.4	2.39e-06
22247	Umps	10.4	3.72e-05
18140	Uhrf1	10.4	4.93e-07
18286	Odf2	10.4	1.5e-06
71805	Nup93	10.4	0.000198
329739	Fam102b	10.4	5.63e-07
12461	Cct2	10.4	5.45e-05
22225	Usp5	10.3	5.64e-06
71145	Scara5	10.3	1.04e-06
18521	Pcbp2	10.3	9.33e-07
27221	Chaf1a	10.3	2.14e-06
11534	Adk	10.3	7.62e-07
59028	Rcl1	10.2	1.71e-06
18972	Pold2	10.2	5.32e-05
103468	Nup107	10.2	5.6e-05
18432	Mybbp1a	10.2	7.47e-05
226075	Glis3	10.2	8.39e-07
69270	Gins1	10.2	2.77e-05
11792	Apex1	10.2	2.21e-06
20135	Rrm2	10.1	1.57e-05
21770	Ppp2r5d	10.1	7.93e-07
104721	Ddx1	10.1	0.00018
12826	Col4a1	10.1	6.72e-07
545389	Cep170	10.1	1.26e-06
269033	4930503L19Rik	10.1	7.8e-07
217216	BC030867	9.99	2.49e-06
320174	A830082K12Rik	9.97	2.07e-06
15284	Hlx	9.93	2.79e-06
320727	Ipo8	9.92	3.38e-05
218977	Dlgap5	9.9	5.06e-05
19270	Ptprg	9.87	8.27e-06
12532	Cdc25c	9.87	8.4e-07
66725	Lrrk2	9.85	9.05e-07
12585	Cdr2	9.84	2.49e-06
19075	Prim1	9.83	9.05e-07
67553	Gstcd	9.83	2.14e-05
68498	Tspan11	9.8	2.43e-05
27374	Prmt5	9.8	0.000143
12428	Ccna2	9.8	9.65e-07
67602	Necap1	9.79	1.98e-05
71519	Cyp2u1	9.79	2.28e-06
270906	Prr11	9.78	1.04e-06
74196	Ttc27	9.77	9.46e-07
12236	Bub1b	9.77	1.13e-06
74241	Chpf	9.74	4.3e-05
26356	Ing1	9.73	1.12e-06
76614	Immt	9.73	6.66e-05
11739	Slc25a4	9.72	0.000152
71902	Cand1	9.69	0.000196
12021	Bard1	9.69	1.48e-06
238505	Mtr	9.66	6.35e-06
21781	Tfdp1	9.62	1.23e-06
14489	Mtpn	9.6	3.89e-05
27357	Gyg	9.59	2.53e-06
72119	Tpx2	9.57	1.79e-06
18294	Ogg1	9.55	1.82e-05
233876	Hirip3	9.55	5.07e-06
14450	Gart	9.55	0.000112
23834	Cdc6	9.53	3.5e-06
104416	Bap1	9.53	1.85e-06
109079	Sephs1	9.52	1.11e-05
110109	Nop2	9.52	1.62e-05
98758	Hnrnpf	9.52	8.93e-05
101118	Tmem168	9.51	4.07e-05
74761	Mxra8	9.49	4.68e-06
107932	Chd4	9.49	2.08e-06
17218	Mcm5	9.48	1.88e-06
14235	Foxm1	9.48	5.74e-05
14696	Gnb4	9.45	0.000189
12442	Ccnb2	9.43	2.05e-06
67465	Sf3a1	9.41	5.53e-05
106298	Rrn3	9.4	0.000132
13433	Dnmt1	9.4	4.82e-05
13865	Nr2f1	9.37	7.7e-05
66854	Trim35	9.35	4.17e-06
21454	Tcp1	9.35	0.000276
67276	Eri1	9.35	7.53e-05
12632	Cfl2	9.35	2.28e-05
20867	Stip1	9.34	7.5e-06
67619	Nob1	9.34	0.000101
14793	Cdca3	9.34	1.46e-06
231887	Pdap1	9.33	2.84e-06
17955	Nap1l4	9.3	2.15e-05
76123	Gpsm2	9.3	4.72e-06
68837	Foxk2	9.27	5.4e-06
80905	Polh	9.26	5.34e-05
211548	Nomo1	9.26	0.000273
237107	Gnl3l	9.26	4.86e-06
67203	Nde1	9.25	1.68e-06
53418	B4galt2	9.24	1.77e-06
56505	Ruvbl1	9.23	8.71e-05
18968	Pola1	9.23	1.18e-05
18007	Neo1	9.23	7.04e-05
66870	Serbp1	9.2	0.000203
67849	Cdca5	9.2	2.78e-05
240888	Gpr161	9.18	1.82e-06
218581	Depdc1b	9.16	6.19e-06
213895	Bms1	9.16	0.000224
105298	Epdr1	9.15	4.07e-06
75939	4930579G24Rik	9.15	3.07e-05
218975	Mapk1ip1l	9.14	6.87e-06
54141	Spag5	9.13	2.65e-06
26934	Racgap1	9.11	1.86e-06
218952	Fermt2	9.11	1.93e-05
20440	St6gal1	9.1	3.12e-05
63959	Slc29a1	9.1	2.09e-06
208898	Unc13c	9.09	1.23e-05
18392	Orc1	9.05	2.65e-06
66373	Lsm5	9.02	0.000128
64138	Ctsz	9.02	2.08e-06
16885	Limk1	9.01	7.64e-05
109212	Fam64a	9.01	6.89e-06
232187	Smyd5	9	0.000424
236930	Ercc6l	9	6.22e-06
70218	Kif18b	8.98	6.09e-06
208647	Creb3l2	8.96	7.69e-06
494504	Apcdd1	8.96	1.45e-05
18000	2017-09-02	8.95	2.27e-06
67223	Rrp15	8.94	0.000291
74016	Phf19	8.94	8.57e-06
110033	Kif22	8.94	3.57e-06
381546	Ccdc24	8.94	1.22e-05
15115	Hars	8.91	0.000263
54609	Ubqln2	8.9	1.81e-05
67902	Sumf2	8.89	2.36e-06
17215	Mcm3	8.89	0.000107
71409	Fmnl2	8.87	4.23e-05
100502766	Kifc1	8.86	2.45e-06
72322	Xpo5	8.85	4.36e-06
22200	Uba3	8.85	8.59e-06
109624	Cald1	8.84	4.85e-06
94062	Mrpl3	8.83	4.53e-05
208836	Fanci	8.81	1.85e-05
100039805	D5Ertd605e	8.76	3.95e-06
56306	Fam60a	8.75	3.53e-06
68014	Zwilch	8.74	5.66e-06
210376	Mtmr9	8.74	1.81e-05
18973	Pole	8.72	2.68e-05
66977	Nuf2	8.72	2.86e-06
20115	Rps7	8.71	5.74e-06
18817	Plk1	8.7	3.91e-06
12827	Col4a2	8.7	3.32e-06
56456	Actl6a	8.7	0.000235
67533	Ppfibp1	8.69	1.01e-05
623474	Rad54b	8.68	3.42e-06
212377	Mms22l	8.68	0.000118
240185	9430020K01Rik	8.68	1.06e-05
171167	Fut10	8.67	3.13e-06
70021	Nt5dc2	8.66	2.24e-05
269941	Chsy1	8.66	2.22e-05
224171	C330027C09Rik	8.66	8.23e-06
12534	Cdk1	8.65	3.09e-06
12545	Cdc7	8.65	3.25e-06
17217	Mcm4	8.64	0.00021
13401	Dmwd	8.64	3.76e-06
57434	Xrcc2	8.63	4.19e-06
246710	Rhobtb2	8.62	5.39e-06
20492	Slbp	8.6	6.97e-06
72151	Rfc5	8.59	3.45e-06
110074	Dut	8.59	6.83e-06
13361	Dhfr	8.59	6.55e-06
20588	Smarcc1	8.58	5.72e-05
19305	Pex5	8.56	5.71e-05
12704	Cit	8.55	1.4e-05
320938	Tnpo3	8.54	3.96e-05
73173	Pcdh18	8.53	5.54e-06
66979	Pole4	8.52	4.32e-05
20873	Plk4	8.51	4.01e-05
22379	Fmnl3	8.5	0.000188
60530	Fignl1	8.5	8.92e-06
52679	E2f7	8.49	6.94e-06
74044	Ttf2	8.48	8.48e-06
445007	Nup85	8.47	4.56e-05
21771	Cirh1a	8.45	0.000314
76969	Chst1	8.45	0.000158
17250	Abcc1	8.45	6.96e-06
56442	Serinc1	8.44	4.12e-06
14225	Fkbp1a	8.44	0.00042
52653	Nudcd2	8.43	9.22e-05
226519	Lamc1	8.43	8.79e-06
14156	Fen1	8.43	0.000118
19362	Rad51ap1	8.42	7.15e-06
12235	Bub1	8.42	4.45e-06
329165	Abi2	8.4	0.000111
17865	Mybl2	8.39	5.66e-05
11783	Apaf1	8.39	6.58e-06
14087	Fanca	8.38	3.62e-05
76044	Ncapg2	8.37	7.78e-06
57441	Gmnn	8.37	7.14e-05
67678	Lsm3	8.36	6.84e-06
69071	Tmem97	8.35	3.72e-05
18538	Pcna	8.34	7.43e-05
208084	Pif1	8.33	6.32e-06
75796	Cdyl2	8.33	0.000685
24015	Abce1	8.32	9.67e-06
22143	Tuba1b	8.31	6.7e-05
232223	Txnrd3	8.3	3.72e-05
21423	Tcf3	8.3	2.07e-05
23918	Impdh2	8.3	4.67e-06
73692	2410089E03Rik	8.29	3.05e-05
268697	Ccnb1	8.27	4.88e-06
15469	Prmt1	8.25	1.74e-05
228482	Arhgap11a	8.24	3.77e-05
100604	Lrrc8c	8.23	5.86e-06
233406	Prc1	8.22	8.72e-06
72107	Dscc1	8.22	7.1e-06
70024	Mcm10	8.2	7.26e-05
23797	Akt3	8.19	7.82e-06
19045	Ppp1ca	8.18	0.000125
67059	Ola1	8.18	3.02e-05
54392	Ncapg	8.18	5.85e-06
67177	Cdt1	8.18	0.000313
269400	Rtel1	8.17	2.86e-05
13589	Mapre1	8.17	9.52e-05
13178	Dck	8.17	1.64e-05
231912	Katnal1	8.16	8.19e-06
171580	Mical1	8.15	6.85e-06
216766	Gemin5	8.15	0.000402
104884	Tdp1	8.13	8.72e-05
66161	Pop4	8.12	5.72e-06
22171	Tyms	8.09	0.000136
109711	Actn1	8.09	1.64e-05
12615	Cenpa	8.08	6.69e-06
57750	Wdr12	8.07	3.45e-05
67468	Mmd	8.06	8.74e-06
103677	Smg6	8.04	4.89e-05
23983	Pcbp1	8.03	6.31e-05
66949	Trim59	8.01	9.2e-05
11732	Ank	8.01	0.000372
236792	Mmgt1	7.99	7.18e-06
110920	Hspa13	7.97	7.05e-06
320705	Bend6	7.97	0.000258
70661	Sik3	7.96	0.000132
66311	Cenpw	7.95	3.38e-05
381318	Nsl1	7.94	1.16e-05
13665	Eif2s1	7.94	0.000343
78697	Pus7	7.93	0.000162
170749	Mtmr4	7.93	7.08e-06
15574	Hus1	7.93	0.00078
234967	Slc36a4	7.92	2.05e-05
15366	Hmmr	7.88	8.79e-06
66197	Cks2	7.88	1.68e-05
24051	Sgcb	7.87	1.66e-05
12785	Cnbp	7.87	0.000124
58998	Pvrl3	7.86	2.84e-05
16416	Itgb3	7.86	1.1e-05
211651	Fancd2	7.86	1.03e-05
22367	Vrk1	7.85	9.06e-05
53605	Nap1l1	7.85	0.000329
218294	Cdc14b	7.85	1.15e-05
67628	Anp32b	7.84	0.000151
72657	2700094K13Rik	7.84	0.000132
15201	Hells	7.83	3.81e-05
12890	Cplx2	7.83	1.93e-05
51800	Bok	7.83	1.47e-05
104885	Tmem179	7.82	8.12e-06
19361	Rad51	7.82	3.28e-05
56524	Mpp6	7.81	0.000414
70361	Lman1	7.81	9.58e-06
107045	Lars	7.8	4.2e-05
14791	Emg1	7.79	0.000486
114715	Spred1	7.78	1.76e-05
77116	Mtmr2	7.78	0.000125
14852	Gspt1	7.78	9.14e-05
64297	Gprc5b	7.78	2.19e-05
105787	Prkaa1	7.77	0.000228
21849	Trim28	7.75	4.91e-05
17219	Mcm6	7.75	3.53e-05
58859	Efemp2	7.74	5.75e-05
66143	Eef1e1	7.74	0.000126
12313	Calm1	7.74	0.000504
233064	Wdr62	7.73	0.000314
260315	Nav3	7.73	9.61e-06
13732	Emp3	7.73	0.000181
13690	Eif4g2	7.73	1.52e-05
217410	Trib2	7.72	1.28e-05
21335	Tacc3	7.72	2.35e-05
67629	Spc24	7.72	2.44e-05
67454	Ikbip	7.72	0.000395
70248	Dazap1	7.69	9.96e-05
64704	Htra2	7.68	0.000348
208643	Eif4g1	7.68	1.11e-05
20878	Aurka	7.68	1.39e-05
223739	5031439G07Rik	7.68	2.26e-05
56363	Tmeff2	7.67	6.78e-05
28035	Usp39	7.66	0.00105
54338	Slc23a2	7.66	2.95e-05
30853	Mlf2	7.66	6.11e-05
219072	Haus4	7.66	0.000252
11545	Parp1	7.65	0.000238
100041480	Gm9833	7.65	1.05e-05
19414	Rasa3	7.63	1.25e-05
17535	Mre11a	7.63	5.23e-05
107869	Cth	7.63	0.000159
72649	Tmem209	7.62	5.43e-05
21366	Slc6a6	7.62	8.56e-05
13605	Ect2	7.62	2.5e-05
11749	Anxa6	7.62	1.06e-05
21807	Tsc22d1	7.6	1.19e-05
76687	Spcs3	7.6	0.000458
52864	Slx4	7.6	1.42e-05
68026	2810417H13Rik	7.6	1.3e-05
234875	Ttc13	7.59	0.000268
66964	Golt1b	7.59	0.0004
235559	Topbp1	7.58	0.000555
18005	Nek2	7.58	6.55e-05
56284	Mrpl19	7.58	0.000634
103733	Tubg1	7.57	1.24e-05
103080	2017-09-10	7.57	1.33e-05
105988	Espl1	7.57	1.21e-05
52276	Cdca8	7.56	1.13e-05
11771	Ap2a1	7.56	0.000207
22142	Tuba1a	7.55	7.11e-05
19357	Rad21	7.55	0.000211
26572	Cops3	7.55	5.43e-05
20017	Polr1b	7.53	4.82e-05
18029	Nfic	7.53	1.29e-05
18671	Abcb1a	7.53	5.08e-05
56350	Arl3	7.52	1.18e-05
16579	Kifap3	7.51	0.000103
209630	Frmd4a	7.51	0.000474
235315	Rnf214	7.5	8.71e-05
20469	Sipa1	7.49	4.45e-05
109054	Pfdn4	7.49	6.4e-05
16975	Lrp8	7.49	0.000573
68614	Letmd1	7.49	1.31e-05
28030	Gfm1	7.49	0.000215
215387	Ncaph	7.48	6.34e-05
17692	Msl3	7.48	4.8e-05
12631	Cfl1	7.48	0.000192
20877	Aurkb	7.48	1.24e-05
68743	Anln	7.45	0.000164
66468	Ska1	7.44	1.32e-05
74195	Elp3	7.44	0.000367
76843	Dtl	7.44	4.69e-05
71149	4933413G19Rik	7.44	1.9e-05
75646	Rai14	7.43	0.000472
17121	Mxd3	7.43	1.34e-05
94352	Loxl2	7.43	1.32e-05
55949	Eef1b2	7.42	2.64e-05
64707	Suv39h2	7.41	2.13e-05
11799	Birc5	7.41	1.76e-05
26432	Plod2	7.4	5.35e-05
74252	Armc1	7.4	0.000698
17330	Minpp1	7.39	4.75e-05
208628	Kntc1	7.39	1.46e-05
20822	Trove2	7.38	0.000235
20603	Sms	7.38	2.49e-05
72415	Sgol1	7.38	7.85e-05
16580	Kifc5b	7.38	4.57e-05
12325	Camk2g	7.38	0.000354
72462	Rrp1b	7.37	0.000175
226123	Morn4	7.37	5.58e-05
19347	Dennd5a	7.37	1.78e-05
13008	Csrp2	7.37	0.000613
279653	Pcdh19	7.36	1.43e-05
73230	Bmper	7.35	1.46e-05
66618	Snrnp27	7.34	1.48e-05
70769	Nolc1	7.34	0.000901
14431	Gamt	7.34	7.94e-05
18647	Cdk14	7.34	3.23e-05
107995	Cdc20	7.34	3.42e-05
171463	Il17rd	7.33	0.00069
23821	Bace1	7.33	3.24e-05
66223	Mrpl35	7.32	0.000414
67920	Mak16	7.31	8.51e-05
105847	Lmf2	7.31	0.000184
70779	Prdm5	7.3	2.08e-05
17279	Melk	7.3	1.64e-05
69923	Agk	7.28	0.000433
107476	Acaca	7.28	6.52e-05
77057	Ston1	7.27	1.79e-05
52206	Anapc4	7.27	6.2e-05
211347	Pank3	7.26	2.71e-05
80914	Uck2	7.25	0.0004
74237	Tubgcp2	7.25	0.00027
30877	Gnl3	7.25	0.000284
57258	Xpo4	7.24	0.000215
20416	Shc1	7.24	0.000814
14719	Got2	7.24	0.00071
28109	D10Wsu102e	7.24	0.000858
18408	Slc25a15	7.23	1.79e-05
20419	Shcbp1	7.22	1.71e-05
442834	D830031N03Rik	7.22	0.000112
12447	Ccne1	7.22	2.18e-05
100503043	Armcx4	7.22	0.000243
12419	Cbx5	7.2	0.000178
68981	Snrpa1	7.19	2.22e-05
94353	Hmgn3	7.19	0.000112
27407	Abcf2	7.19	0.000256
21973	Top2a	7.18	2.13e-05
18484	Pam	7.18	8.32e-05
231327	Ppat	7.17	2.86e-05
13196	Asap1	7.16	0.000534
78733	Troap	7.15	3.48e-05
67121	Mastl	7.15	3.34e-05
13629	Eef2	7.15	0.00129
60321	Wbp11	7.14	0.00149
68612	Ube2c	7.14	2.62e-05
104718	Ttc7b	7.14	0.000142
15185	Hdac6	7.14	0.0011
108686	Ccdc88a	7.14	5.97e-05
15463	Agfg1	7.14	0.00014
70356	St13	7.12	3.19e-05
78619	Zfp449	7.1	2.41e-05
226830	Smyd2	7.09	0.000148
18008	Nes	7.09	0.000858
14763	Gpr37	7.09	3.16e-05
270685	Mthfd1l	7.08	0.000485
27214	Dbf4	7.07	0.000527
76478	Haus8	7.06	0.000278
225995	D030056L22Rik	7.06	0.0014
12462	Cct3	7.06	2.73e-05
73668	Ttc21b	7.05	8.84e-05
227699	Nup188	7.05	3.67e-05
60527	Fads3	7.04	2.55e-05
56228	Ube2j1	7.03	0.00121
326618	Tpm4	7.03	0.000303
11821	Aprt	7.03	0.00117
239337	Adamts12	7.03	0.000322
227059	Slc39a10	7.02	5.82e-05
217333	Trim47	7.01	5.79e-05
12034	Phb2	7.01	0.000238
71709	Syde1	7	4.08e-05
66164	Nip7	7	0.00036
227715	Exosc2	7	0.000131
212898	Dse	7	2.29e-05
12189	Brca1	7	3.43e-05
67052	Ndc80	6.98	3.4e-05
107449	Unc5b	6.97	0.00189
19385	Ranbp1	6.97	5.76e-05
12464	Cct4	6.97	0.000702
57312	Mrps31	6.96	2.41e-05
118451	Mrps2	6.96	0.000405
16571	Kif4	6.96	7.14e-05
56452	Orc6	6.95	0.000578
268465	Eme1	6.95	0.000231
14297	Fxn	6.94	4.42e-05
17524	Mpp1	6.93	0.000595
228846	D630003M21Rik	6.93	0.000115
69159	Rhebl1	6.92	2.57e-05
15387	Hnrnpk	6.92	0.00109
56086	Set	6.91	3.17e-05
71878	Fam83d	6.91	2.76e-05
69737	Ttl	6.9	5.69e-05
20334	Sec23a	6.9	0.000984
52715	Ccdc43	6.9	0.000345
73192	Xpot	6.89	0.00043
192174	Rwdd4a	6.89	2.74e-05
73296	Rhobtb3	6.89	0.000809
68133	Gcsh	6.89	0.000284
269582	Clspn	6.89	2.75e-05
209032	Zc3hav1l	6.88	0.000298
381293	Kif14	6.88	4.56e-05
59035	Carm1	6.88	0.000111
433702	Ncbp1	6.87	0.00061
12972	Cryz	6.87	0.000496
70683	Utp20	6.86	0.00017
234344	Naf1	6.86	2.75e-05
215474	Sec22c	6.85	0.000183
20204	Prrx2	6.85	0.000673
66521	Rwdd1	6.83	0.000689
56075	Pdss1	6.83	0.000122
74107	Cep55	6.83	0.00011
20249	Scd1	6.82	0.00096
27401	Skp2	6.81	0.000771
106582	Nrm	6.81	0.000245
226591	Tiprl	6.8	0.000975
70601	Ecd	6.8	0.000121
20163	Rsu1	6.79	3.07e-05
27878	Tada1	6.78	0.000269
72201	Otud6b	6.78	4.58e-05
77305	Wdr82	6.77	0.000302
224897	Dpp9	6.77	5.44e-05
66075	Chchd3	6.77	0.000202
18164	Nptx1	6.76	0.000945
109929	Zbtb25	6.75	5.74e-05
71592	Pogk	6.75	0.000148
116873	Stim2	6.74	4.21e-05
67834	Idh3a	6.74	0.00122
170439	Elovl6	6.74	0.000415
94044	Bcl2l13	6.74	0.000687
13498	Atn1	6.74	3.51e-05
67196	Ube2t	6.73	4.48e-05
110253	Triobp	6.73	8.82e-05
209737	Kif15	6.73	8.33e-05
71832	Csl	6.73	3.69e-05
101943	Sf3b3	6.72	0.0012
69912	Nup43	6.72	5.77e-05
17387	Mmp14	6.72	0.000832
13194	Ddb1	6.72	0.00197
12316	Aspm	6.72	3.33e-05
50917	Galns	6.71	0.000849
66942	Ddx18	6.71	0.00124
235527	Plscr4	6.7	5.1e-05
72136	Chst14	6.7	4.05e-05
76252	Atp6v0e2	6.69	3.54e-05
101809	Spred3	6.68	3.52e-05
15384	Hnrnpab	6.68	0.00104
108062	Cstf2	6.66	0.000296
11785	Apbb1	6.66	7.13e-05
20498	Slc12a4	6.64	5.38e-05
50496	E2f6	6.64	0.000835
56737	Alg2	6.64	0.000126
14211	Smc2	6.63	0.000533
18483	Palm	6.63	3.74e-05
77862	Thyn1	6.62	5.54e-05
76267	Fads1	6.62	3.75e-05
23825	Banf1	6.62	0.000138
56068	Ammecr1	6.62	7.4e-05
66442	Spc25	6.61	0.000237
19153	Prx	6.61	0.000607
16570	Kif3c	6.61	7.17e-05
16563	Kif2a	6.61	0.000664
223870	Senp1	6.6	0.000225
79456	Recql4	6.6	3.85e-05
245631	Mum1l1	6.6	0.00144
70572	Ipo5	6.59	0.000978
107373	Fam111a	6.59	0.000147
108176	Npm3-ps1	6.57	0.000174
67456	Ergic2	6.57	0.000169
108037	Shmt2	6.56	0.000787
15388	Hnrnpl	6.56	0.000211
110611	Hdlbp	6.56	6.97e-05
66523	2810004N23Rik	6.56	0.000924
107823	Whsc1	6.55	0.00193
67180	Yipf5	6.54	5.57e-05
21766	Tex261	6.54	4.83e-05
56367	Scoc	6.54	0.000246
64009	Syne1	6.53	4.74e-05
66427	Cyb5b	6.53	9.27e-05
12974	Cs	6.53	0.000643
20516	Slc20a2	6.52	0.0018
110379	Sec13	6.52	0.000573
97064	Wwtr1	6.51	0.000617
16430	Stt3a	6.51	5.1e-05
17245	Mdm1	6.51	4.61e-05
243897	Ggn	6.51	5.06e-05
232086	Tmem150a	6.5	0.000298
20501	Slc16a1	6.5	0.000212
70466	Ckap2l	6.5	4.48e-05
109246	Tspan9	6.49	9.37e-05
24001	Tiam2	6.49	4.47e-05
18186	Nrp1	6.48	0.000863
20855	Stc1	6.46	0.000753
77782	Polq	6.46	4.77e-05
17965	Nbl1	6.46	0.000638
16551	Kif11	6.46	6.17e-05
67242	Gemin6	6.46	0.000473
13684	Eif4e	6.46	0.0014
71835	Lancl2	6.45	0.000101
14569	Gdi2	6.45	6.13e-05
75320	Etnk1	6.45	0.00214
12649	Chek1	6.45	9.28e-05
70472	Atad2	6.45	0.00033
59126	Nek6	6.44	0.000469
226844	Mfsd7b	6.44	0.000104
236266	Alms1	6.44	7.15e-05
72612	2700029M09Rik	6.44	0.000626
68729	Trim37	6.43	0.000786
68166	Spire1	6.43	0.00139
15364	Hmga2	6.41	0.00221
109145	Gins4	6.39	0.00014
320213	Senp5	6.38	0.000104
269713	Clip2	6.38	0.00014
20947	Swap70	6.37	0.00115
50791	Magi2	6.37	0.000386
226747	Ahctf1	6.37	0.000267
224829	Trerf1	6.36	0.00014
73390	Msl3l2	6.36	0.000209
67623	Tm7sf3	6.35	6.93e-05
20932	Surf4	6.35	0.000536
213469	Lgi3	6.35	0.000279
654472	Gm12070	6.35	0.00131
272551	Gins2	6.35	0.00146
68644	Abhd14a	6.35	6.28e-05
69656	Pir	6.34	0.000126
74513	Neto2	6.34	0.00218
11770	Fabp4	6.34	0.000435
20910	Stxbp1	6.33	7.18e-05
53381	Prdx4	6.33	0.00131
170643	Kirrel	6.33	6.99e-05
78514	Arhgap10	6.33	0.0014
22690	Zfp28	6.32	5.66e-05
98376	Gorab	6.32	7.48e-05
71715	Dhx35	6.32	0.000239
53414	Bysl	6.32	0.0012
22628	Ywhag	6.31	0.000662
26399	Map2k6	6.31	5.8e-05
16881	Lig1	6.31	0.000619
75786	Ckap5	6.31	0.000525
17222	Anapc1	6.31	8.89e-05
432442	Akap7	6.31	0.000135
68539	Tmem109	6.3	0.000906
12449	Ccnf	6.3	0.000178
71675	0610010F05Rik	6.3	0.000282
65967	Eefsec	6.29	0.000371
76464	Casc5	6.29	0.000122
21676	Tead1	6.28	0.000171
56320	Dbn1	6.28	0.000122
12443	Ccnd1	6.28	0.00136
11767	Ap1m1	6.28	0.00162
67781	Ilf2	6.27	0.000678
235339	Dlat	6.27	0.000656
269224	Pask	6.25	0.000269
404710	Iqgap3	6.25	9.88e-05
328451	Gm5088	6.25	0.00214
21933	Tnfrsf10b	6.24	0.00014
66235	Eif1ax	6.24	0.00144
106877	Afap1l1	6.24	0.000631
68281	4930430F08Rik	6.24	0.000947
56199	Abcb10	6.23	0.00152
73666	Thoc3	6.21	0.000836
72599	Pdia5	6.2	0.000443
16971	Lrp1	6.2	9.61e-05
20652	Soat1	6.19	0.000276
108671	Dnajc9	6.19	0.00207
17392	Mmp3	6.18	0.00236
192176	Flna	6.17	9.14e-05
12454	Ccnk	6.17	0.000146
50790	Acsl4	6.17	0.00157
17997	Nedd1	6.16	0.000564
104174	Gldc	6.16	0.000776
18606	Enpp2	6.16	0.000548
98660	Atp1a2	6.16	0.00221
50492	Thop1	6.15	0.00174
17252	Rdh11	6.15	0.00216
85305	Kars	6.15	0.00121
19951	Rpl32	6.14	7.56e-05
64451	Dip2a	6.14	0.00011
192159	Prpf8	6.13	0.000181
67472	Mtfr1	6.13	0.000895
15394	Hoxa1	6.13	7.66e-05
14609	Gja1	6.12	0.000116
18597	Pdha1	6.1	0.000124
18537	Pcmt1	6.1	0.00124
17912	Myo1b	6.1	8.3e-05
27176	Rpl7a	6.09	0.000337
22201	Uba1	6.06	0.000122
353172	Gars	6.06	0.00275
12144	Blm	6.06	0.000979
235300	Tmem136	6.05	0.000164
244864	Layn	6.05	0.000278
108655	Foxp1	6.05	0.00154
19139	Prps1	6.04	0.000734
17313	Mgp	6.04	0.000155
16852	Lgals1	6.04	0.00072
14700	Gng10	6.04	0.00235
381979	Brsk1	6.04	8.55e-05
105522	Ankrd28	6.04	0.000115
68988	Prpf31	6.03	0.000815
108083	Pip4k2b	6.03	0.000257
83396	Glis2	6.03	8.6e-05
26909	Exo1	6.03	8.67e-05
53421	Sec61a1	6.02	0.000374
56454	Aldh18a1	6.02	0.000409
22333	Vdac1	6.01	0.0025
17463	Psmd7	6.01	0.000522
226169	Pprc1	6.01	0.000745
18813	Pa2g4	6.01	0.00221
231070	Insig1	6.01	0.00072
103136	Pwp1	6	0.00175
22240	Dpysl3	6	0.000216
108679	Cops8	6	0.00185
11544	Adprh	6	0.00251
19366	Rad54l	5.99	0.000163
11757	Prdx3	5.99	0.000426
380959	Alg10b	5.99	0.000139
69953	2810025M15Rik	5.99	0.000293
101240	Wdr91	5.98	0.000102
217109	Utp18	5.98	9.39e-05
17876	Myef2	5.98	0.00064
108098	Med21	5.98	0.000109
22715	Zfp57	5.97	0.0004
66074	Tmem167	5.96	0.000493
20844	Stam	5.96	0.000143
72171	Shq1	5.96	0.00011
19262	Ptpra	5.96	0.0005
14853	Gspt2	5.96	0.000157
20480	Clpb	5.96	0.000502
12417	Cbx3	5.96	0.000181
11735	Ank3	5.96	0.00045
20917	Suclg2	5.95	0.000123
101612	Grwd1	5.95	0.000264
12465	Cct5	5.95	0.00104
22036	Traip	5.94	0.000251
20638	Snrpb	5.94	0.000245
104662	Tsr1	5.93	0.000102
80294	Pofut2	5.93	0.00059
207592	Tbc1d16	5.92	0.000103
83435	Plekha3	5.91	0.00189
22327	Vbp1	5.9	0.00193
22235	Ugdh	5.9	0.00225
67951	Tubb6	5.9	0.00114
66441	Magohb	5.9	0.000103
229504	Isg20l2	5.9	0.000264
23908	Hs2st1	5.9	0.000877
26385	Grk6	5.9	0.00404
78833	Gins3	5.9	0.000348
15510	Hspd1	5.89	0.000383
108912	Cdca2	5.89	0.000129
66950	Tmem206	5.88	0.000121
68499	Mrpl53	5.88	0.000136
74018	Als2	5.88	0.000145
73674	Wdr75	5.87	0.000143
18073	Nid1	5.87	0.00234
228421	Kif18a	5.87	0.00135
217995	Heatr1	5.87	0.000559
259300	Ehd2	5.87	0.00013
329003	Zfp516	5.86	0.000156
67681	Mrpl18	5.86	0.00104
66865	Pmpca	5.85	0.000859
218454	Lhfpl2	5.85	0.00072
327762	Dna2	5.85	0.000148
54667	Atp8b2	5.85	0.000539
242291	Impad1	5.84	0.000113
13640	Efna5	5.84	0.000494
78935	Saal1	5.83	0.000433
75805	Nln	5.83	0.00208
71865	Fbxo30	5.83	0.000256
12831	Col5a1	5.83	0.000175
15500	Hsf2	5.82	0.0002
19285	Ptrf	5.81	0.00106
234258	Neil3	5.81	0.000134
97165	Hmgb2	5.81	0.000622
14325	Ftl1	5.81	0.00012
109674	Ampd2	5.81	0.00172
104156	Etv5	5.8	0.00201
215436	Slc35e3	5.79	0.000129
19076	Prim2	5.79	0.0037
433926	Lrrc8b	5.79	0.000787
67057	Yaf2	5.78	0.00177
75292	Prkd3	5.78	0.000138
67216	Mboat2	5.78	0.000479
15354	Hmgb3	5.78	0.00147
101401	Adamts9	5.78	0.000908
72720	Zfp248	5.77	0.000863
208691	Eif5a2	5.77	0.000341
13627	Eef1a1	5.77	0.000525
215193	Diexf	5.77	0.000382
67891	Rpl4	5.76	0.000142
17427	Mns1	5.76	0.000414
74490	Mamstr	5.76	0.00269
26912	Gcat	5.76	0.00187
100088	Rcc1	5.75	0.00294
215708	Fam73a	5.75	0.000167
72391	Cdkn3	5.75	0.000272
58887	Repin1	5.74	0.000166
17999	Nedd4	5.74	0.000228
107508	Eprs	5.74	0.00278
58523	Elp2	5.74	0.000152
276770	Eif5a	5.74	0.0011
18102	Nme1	5.73	0.000618
270669	Mbtps2	5.73	0.000383
20340	Glg1	5.73	0.000156
20102	Rps4x	5.72	0.000139
69675	Pxdn	5.72	0.000458
230721	Pabpc4	5.72	0.00219
98386	Lbr	5.72	0.00257
210973	Kbtbd2	5.72	0.00217
101148	B630005N14Rik	5.72	0.000936
237911	Brip1	5.71	0.000186
18516	Pbx3	5.7	0.00273
50915	Grb14	5.7	0.00144
53625	B3gnt2	5.7	0.000885
21937	Tnfrsf1a	5.69	0.00235
213053	Slc39a14	5.69	0.000187
17698	Msn	5.69	0.000409
218236	Fam120a	5.69	0.000142
107746	Rapgef1	5.68	0.00241
28126	Nop16	5.68	0.000494
84036	Kcnn1	5.68	0.00321
140559	Igsf8	5.68	0.00157
15490	Hsd17b7	5.68	0.000195
399558	Flrt2	5.68	0.00104
14201	Fhl3	5.68	0.000234
70797	Ankib1	5.67	0.000146
78796	Zcchc4	5.66	0.00041
209003	Rbmx2	5.66	0.000521
18148	Npm1	5.66	0.00163
108143	Taf9	5.65	0.00214
213211	Rnf26	5.65	0.000558
29861	Dpf1	5.65	0.000298
83767	Wasf1	5.64	0.000678
20460	Stil	5.64	0.000267
18572	Pdcd11	5.64	0.00213
53610	Nono	5.64	0.000296
98488	Gtf3c3	5.64	0.000426
237436	Gas2l3	5.64	0.000355
64010	Sav1	5.63	0.000382
101739	Psip1	5.63	0.00135
225659	Cep76	5.63	0.00283
56459	Sae1	5.62	0.00179
268490	Lsm12	5.62	0.000581
19656	Rbmxl1	5.61	0.000157
64540	Tspan4	5.6	0.00254
234463	Tmem184c	5.6	0.00103
216456	Gls2	5.6	0.00156
20624	Eftud2	5.59	0.00377
66714	4921524J17Rik	5.59	0.00044
105837	Mtbp	5.58	0.000168
16413	Itgb1bp1	5.58	0.000183
100039062	Gm2027	5.58	0.000169
30795	Fkbp3	5.58	0.00194
192193	Edem1	5.58	0.0028
331623	Bend3	5.58	0.000401
14673	Gna12	5.57	0.000173
108961	E2f8	5.57	0.00212
56200	Ddx21	5.57	0.0032
230162	Zfp189	5.56	0.000411
52639	Wipi1	5.56	0.0028
108067	Eif2b3	5.56	0.00018
320244	Ttll5	5.55	0.00253
76131	Depdc1a	5.55	0.000349
20454	St3gal5	5.54	0.000597
270163	Myo9a	5.54	0.00044
320632	Snrnp200	5.53	0.00046
320452	P4ha3	5.53	0.00084
64291	Osbpl1a	5.53	0.000254
67824	Nmral1	5.53	0.000329
12361	Cask	5.53	0.00251
68606	Ppm1f	5.51	0.00103
110829	Lims1	5.51	0.000483
72630	Hspa12b	5.51	0.000813
84652	Fam126a	5.51	0.000672
26905	Eif2s3x	5.51	0.00169
19240	Tmsb10	5.5	0.00183
18971	Pold1	5.5	0.000639
236899	Pcyt1b	5.5	0.00401
16543	Mdfic	5.5	0.000519
23917	Impdh1	5.49	0.00359
22158	Tulp3	5.48	0.000223
16506	Kcnd1	5.48	0.000192
242705	E2f2	5.48	0.000204
235442	Rab8b	5.47	0.000393
546336	Prrg1	5.47	0.00199
244650	Phlpp2	5.47	0.000437
15161	Hcfc1	5.47	0.00152
30932	Zfp330	5.46	0.00157
21677	Tead2	5.46	0.00335
52906	Ahi1	5.46	0.00204
19084	Prkar1a	5.45	0.00311
13877	Erh	5.45	0.000324
66422	Dctpp1	5.45	0.000817
100515	Zfp518b	5.43	0.00101
69241	Polr2d	5.43	0.000314
625054	Gm6548	5.42	0.000222
70604	Dnajb14	5.42	0.000448
225348	Wdr36	5.41	0.0048
20448	St6galnac4	5.41	0.000639
18763	Pkd1	5.41	0.000245
216197	Ckap4	5.41	0.000217
70827	Trak2	5.4	0.000302
19659	Rbp1	5.4	0.000566
217431	Nol10	5.4	0.00245
15260	Hira	5.4	0.00476
13385	Dlg4	5.4	0.000561
23837	Cfdp1	5.4	0.000305
68979	Nol11	5.39	0.00277
18021	Nfatc3	5.39	0.0023
218506	Mrps27	5.39	0.000858
234549	Heatr3	5.39	0.00406
12293	Cacna2d1	5.39	0.000502
22137	Ttk	5.38	0.000222
13204	Dhx15	5.38	0.00129
22256	Ung	5.37	0.000581
16651	Sspn	5.37	0.000271
230376	Haus6	5.37	0.00284
67888	Tmem100	5.36	0.00202
237400	Mex3d	5.36	0.000928
75705	Eif4b	5.35	0.00189
319520	Dusp4	5.35	0.00024
110749	Chaf1b	5.35	0.00361
107939	Pom121	5.34	0.000695
16412	Itgb1	5.34	0.00102
320011	Uggt1	5.33	0.000777
100336	Ppp1r8	5.33	0.00442
231413	Grsf1	5.33	0.000341
100040608	Fancf	5.33	0.0021
110880	Scn4a	5.32	0.000696
229841	Cenpe	5.32	0.00044
269774	Aak1	5.32	0.000247
67883	Uxs1	5.31	0.0031
237988	Cdr2l	5.31	0.00541
76938	Rbm17	5.3	0.000366
69956	Ptcd3	5.3	0.0054
18844	Plxna1	5.3	0.000687
225600	Pde6a	5.3	0.000252
231997	Fkbp14	5.3	0.00253
225020	Fez2	5.3	0.00478
14113	Fbl	5.3	0.00396
71797	Chst13	5.3	0.000352
83675	Bicc1	5.3	0.00139
21681	Alyref	5.3	0.000647
57315	Wdr46	5.28	0.00165
11987	Slc7a1	5.28	0.00302
18209	Ntn3	5.28	0.000866
107895	Mgat5	5.28	0.00182
329547	Bpi	5.28	0.00243
232339	Ankrd26	5.28	0.000262
20408	Sh3gl3	5.27	0.000269
69017	Prrt2	5.27	0.00311
13846	Ephb4	5.27	0.00178
56321	Aatf	5.27	0.00293
100763	Ube3c	5.26	0.000355
14660	Gls	5.26	0.000849
74351	Ddx23	5.26	0.00389
79202	Tnfrsf22	5.25	0.00163
17089	Lyar	5.25	0.00136
73212	3110082I17Rik	5.25	0.00269
20362	2017-09-08	5.24	0.00198
21814	Tgfbr3	5.23	0.00323
17129	Smad5	5.23	0.00194
67144	Lrrc40	5.23	0.000339
19205	Ptbp1	5.22	0.00454
15526	Hspa9	5.22	0.00368
320267	Fubp3	5.22	0.0004
69587	Pcgf3	5.21	0.000808
13617	Ednra	5.21	0.0014
217946	Cdca7l	5.21	0.000864
22192	Ube2m	5.2	0.00304
20444	St3gal2	5.2	0.000295
108907	Nusap1	5.2	0.000312
381314	Iars2	5.2	0.000843
108073	Grm7	5.2	0.00112
18226	Nup62	5.19	0.00417
108900	Fam72a	5.19	0.000452
58193	Extl2	5.19	0.000299
12448	Ccne2	5.19	0.000607
268396	Sh3pxd2b	5.18	0.00118
211378	6720489N17Rik	5.18	0.00266
238673	Zfp367	5.17	0.00295
109270	Prr5	5.17	0.00418
18458	Pabpc1	5.17	0.00185
20826	Nhp2l1	5.17	0.00302
16515	Kcnj12	5.17	0.000342
29870	Gtse1	5.17	0.0011
14000	Drosha	5.17	0.00387
17751	Mt3	5.16	0.00427
14758	Gpm6b	5.16	0.00055
72315	Ccdc74a	5.16	0.000327
118452	Baalc	5.16	0.000322
67187	Zmynd19	5.15	0.00262
70047	Trnt1	5.15	0.000935
64934	Pes1	5.15	0.00116
20630	Snrpc	5.14	0.000627
330836	Slc7a6	5.14	0.000518
71994	Cnn3	5.14	0.000563
71914	Antxr2	5.14	0.00252
70025	Acot7	5.14	0.00306
233726	Ipo7	5.13	0.000343
72461	Prcp	5.12	0.00241
236539	Phgdh	5.12	0.00305
67027	Mkrn2	5.12	0.000406
13518	Dst	5.12	0.000757
263803	Pkn3	5.11	0.00412
98238	Lrrc59	5.11	0.00349
327744	E130307A14Rik	5.11	0.000366
105638	Dph3	5.11	0.00046
68010	Bambi	5.11	0.00149
22346	Vhl	5.1	0.00105
21991	Tpi1	5.1	0.00556
28036	Larp7	5.1	0.00217
68089	Arpc4	5.1	0.00204
77593	Usp45	5.09	0.000448
28028	Mrpl50	5.09	0.00198
13081	Cyp24a1	5.09	0.00272
53321	Cntnap1	5.09	0.00315
243905	Zfp568	5.08	0.000488
58875	Hibadh	5.08	0.00421
56297	Arl6	5.08	0.000587
21894	Tln1	5.07	0.00136
14057	Sfxn1	5.07	0.00484
75751	Ipo4	5.07	0.00326
75687	Fam65a	5.07	0.00507
78920	Dlst	5.07	0.00417
70546	Zdhhc2	5.06	0.00332
102693	Phldb1	5.06	0.00112
319622	Itpripl2	5.06	0.002
234594	Cnot1	5.06	0.000495
12367	Casp3	5.06	0.00219
65973	Asph	5.06	0.000379
213827	Arcn1	5.06	0.000619
67647	4930523C07Rik	5.06	0.00231
21762	Psmd2	5.05	0.00242
67037	Pmf1	5.05	0.00165
12400	Cbfb	5.05	0.00163
12237	Bub3	5.05	0.00152
11477	Acvr1	5.05	0.000719
20167	Rtn2	5.04	0.00109
242202	Pde5a	5.04	0.00214
16889	Lipa	5.04	0.0018
56095	Ftsj3	5.04	0.00263
382038	Urb2	5.03	0.00523
20346	Sema3a	5.03	0.00361
245688	Rbbp7	5.03	0.00351
28114	Nsun2	5.03	0.005
232989	Hnrnpul1	5.03	0.00101
72750	Fam117b	5.03	0.00413
70349	Copb1	5.03	0.000765
57344	As3mt	5.03	0.00126
226977	Actr1b	5.03	0.00237
72338	Wdr89	5.02	0.000891
269470	Wdr3	5.02	0.00293
72981	Prkrir	5.02	0.00206
320078	Olfml2b	5.02	0.000429
170762	Nup155	5.02	0.00101
17864	Mybl1	5.02	0.000414
14417	Gad2	5.02	0.000625
18301	Fxyd5	5.02	0.000628
226139	Cox15	5.02	0.000664
28169	Agpat3	5.02	0.00329
22099	Tsn	5.01	0.00392
20650	Sntb2	5.01	0.000489
77891	Ube2s	5	0.000828
239188	Enox1	5	0.00329
104112	Acly	5	0.00292
20438	Siah1b	4.99	0.00192
75746	Morc4	4.99	0.00558
57339	Jph1	4.99	0.00287
236733	Usp11	4.98	0.000819
19069	Nup88	4.97	0.00665
269252	Gtf3c4	4.97	0.00164
277328	Trpa1	4.96	0.00724
30058	Timm8a1	4.96	0.000504
54364	Rpp30	4.96	0.00287
223828	Pphln1	4.96	0.00157
16653	Kras	4.96	0.00133
27081	Zfp275	4.95	0.00172
68272	Rbm28	4.95	0.00455
20020	Polr2a	4.95	0.00128
110532	Adarb1	4.95	0.00239
67936	Wdr55	4.94	0.00335
69736	Nup37	4.94	0.00521
71735	Lrwd1	4.94	0.000824
15191	Hdgf	4.94	0.00565
53618	Fut8	4.94	0.001
74383	Ubap2l	4.93	0.000624
66390	Slmo2	4.93	0.0047
267019	Rps15a	4.93	0.000638
214572	Prmt7	4.93	0.00401
72590	Ppme1	4.93	0.00455
75847	Ispd	4.93	0.0008
106633	Ift140	4.93	0.000788
15530	Hspg2	4.93	0.000465
106512	Gpsm3	4.93	0.000786
77951	Cyp20a1	4.93	0.000554
109113	Uhrf2	4.92	0.00245
242585	Slc35d1	4.92	0.00054
66066	Gng11	4.92	0.00216
14231	Fkbp7	4.92	0.00159
12168	Bmpr2	4.92	0.000666
80286	Tusc3	4.91	0.00718
237500	Tmtc3	4.91	0.000661
16647	Kpna2	4.91	0.00112
76936	Hnrnpm	4.9	0.00273
69573	Hilpda	4.9	0.00108
14020	Evi5	4.9	0.000736
170459	Stard4	4.89	0.000516
116870	Mta1	4.89	0.00144
13393	Dlx3	4.89	0.00124
21854	Timm17a	4.88	0.00218
67897	Rnmt	4.88	0.00199
69263	Rfc3	4.88	0.00435
14299	Ncs1	4.88	0.000605
56752	Aldh9a1	4.88	0.000762
11564	Adsl	4.88	0.00446
56372	1110004F10Rik	4.88	0.00194
72982	Tmem138	4.87	0.00669
19891	Rpa2	4.87	0.00727
70247	Psmd1	4.87	0.00331
241846	Lsm14b	4.87	0.00427
70454	Cenpl	4.87	0.00162
15903	Id3	4.86	0.00103
72065	Rap2c	4.85	0.00072
100710	Pds5b	4.85	0.00486
232164	Paip2b	4.85	0.0018
232536	Mrps35	4.85	0.00167
233813	Vwa3a	4.84	0.000532
16775	Lama4	4.84	0.00212
71819	Kif23	4.84	0.00326
268882	Fbxo45	4.84	0.000928
208440	Dip2c	4.84	0.000711
13003	Vcan	4.83	0.00337
22172	Tyms-ps	4.83	0.00341
18451	P4ha1	4.83	0.00229
226518	Nmnat2	4.83	0.00228
67141	Fbxo5	4.83	0.00745
110750	Cse1l	4.83	0.0044
51786	Cpsf2	4.83	0.00275
11843	Arf4	4.83	0.00227
231646	Myo1h	4.82	0.000829
72852	Mblac2	4.82	0.00064
53860	2017-09-09	4.81	0.00104
108156	Mthfd1	4.81	0.00221
107435	Hat1	4.81	0.00303
237615	Ankrd52	4.81	0.000872
387524	Znrf2	4.8	0.00308
18263	Odc1	4.8	0.00109
50497	Hspa14	4.8	0.00429
14423	Galnt1	4.8	0.00769
13712	Elk1	4.8	0.000873
217149	Cisd3	4.8	0.000566
107701	Sf3b4	4.79	0.00288
72542	Pgam5	4.79	0.00209
21372	Tbl1x	4.78	0.000869
110157	Raf1	4.78	0.00587
12036	Bcat2	4.78	0.0032
21413	Tcf4	4.77	0.00631
67486	Polr3g	4.77	0.00121
76890	Memo1	4.77	0.00529
319909	Ism1	4.77	0.000734
56348	Hsd17b12	4.77	0.00591
69237	Gtpbp4	4.77	0.00143
231672	Fbxw8	4.77	0.00152
245474	Dkc1	4.77	0.00769
54722	Dfna5	4.77	0.00161
67134	Nop56	4.76	0.0045
108000	Cenpf	4.76	0.00168
217232	Cdc27	4.76	0.0027
18227	Nr4a2	4.75	0.00196
17703	Msx3	4.75	0.00682
64655	Mrps22	4.75	0.00315
105148	Iars	4.75	0.00347
53333	Tomm40	4.74	0.00165
232314	Ppp4r2	4.74	0.000699
258681	Olfr235	4.74	0.00062
14699	Gngt1	4.74	0.000613
68521	Fam189b	4.74	0.0046
214444	Cdk5rap2	4.74	0.00499
68268	Zdhhc21	4.73	0.000646
330064	Slc5a6	4.73	0.00462
67442	Retsat	4.73	0.00665
100102	Pcsk9	4.73	0.00754
18242	Oat	4.73	0.00113
15254	Hint1	4.73	0.00399
56473	Fads2	4.73	0.00528
70799	Cep192	4.73	0.00148
67384	Bag4	4.73	0.00066
140743	Rem2	4.72	0.00235
18639	Pfkfb1	4.72	0.000821
56846	Necab3	4.72	0.00099
17345	Mki67	4.72	0.00097
67241	Smc6	4.71	0.00734
117591	Slc2a9	4.71	0.000637
242819	Rundc3b	4.71	0.00197
13855	Epn2	4.71	0.00768
65246	Xpo7	4.7	0.000656
67534	Ttll4	4.7	0.00105
20641	Snrpd1	4.7	0.000721
20613	Snai1	4.7	0.00283
67153	Rnaseh2b	4.7	0.00156
16891	Lipg	4.7	0.00287
72507	Dzip1l	4.7	0.00176
71661	0610005C13Rik	4.7	0.000842
170799	Rtkn2	4.69	0.00177
19072	Prep	4.69	0.0061
230233	Ikbkap	4.69	0.00439
66336	Cenpp	4.69	0.000916
110446	Acat1	4.69	0.00261
229285	Spg20	4.68	0.00131
57753	Noc3l	4.68	0.00222
74412	Gle1	4.68	0.00499
68626	Elac2	4.68	0.0007
67160	Eef1g	4.68	0.000929
12567	Cdk4	4.68	0.00349
234582	Ccdc102a	4.68	0.00498
231329	Polr2b	4.67	0.00158
18861	Pms2	4.67	0.00402
68099	Fam92a	4.67	0.0032
13808	Eno3	4.67	0.00695
13612	Edil3	4.67	0.00363
26921	Map4k4	4.66	0.00201
13171	Dbt	4.66	0.00207
321006	Vprbp	4.65	0.001
15529	Sdc2	4.65	0.00441
19684	Rdx	4.65	0.00271
404311	Olfr209	4.65	0.0023
18108	Nmt2	4.65	0.000749
78658	Ncapd3	4.65	0.00152
27967	Cherp	4.65	0.00628
11777	Ap3s1	4.65	0.000785
108797	Mex3b	4.64	0.00314
16906	Lmnb1	4.64	0.000821
12151	Bmi1	4.64	0.00172
11568	Aebp1	4.64	0.00114
54613	St3gal6	4.63	0.000871
66409	Rsl1d1	4.63	0.00615
74838	Naa15	4.63	0.0039
67036	Mrpl45	4.63	0.00156
72179	Fbxl2	4.63	0.00462
217378	Dnajc27	4.63	0.00313
77022	2700099C18Rik	4.63	0.00239
235323	Usp28	4.62	0.00231
20084	Rps18	4.62	0.000746
59029	Psmd14	4.62	0.0072
67724	Pop1	4.62	0.00357
258278	Olfr284	4.62	0.000903
12929	Crkl	4.62	0.000873
12729	Clns1a	4.62	0.00147
109652	Acy1	4.62	0.000896
20224	Sar1a	4.61	0.00105
276846	Pigs	4.61	0.0059
73442	Hspa12a	4.61	0.00491
320394	Cenpt	4.61	0.00505
76809	Bri3bp	4.61	0.00395
243372	Zfp775	4.6	0.00417
170829	Tram2	4.6	0.000988
22785	Slc30a4	4.6	0.00628
11740	Slc25a5	4.6	0.00474
14814	Grin2d	4.6	0.00413
142682	Zcchc14	4.59	0.00183
68427	Slc39a13	4.59	0.00284
59015	Nup160	4.59	0.00191
76499	Clasp2	4.59	0.00858
71323	Rassf8	4.58	0.000794
234069	Pcid2	4.58	0.00384
23871	Ets1	4.58	0.000867
12576	Cdkn1b	4.58	0.00513
67433	Ccdc127	4.58	0.00677
68275	Rpa1	4.57	0.00994
18685	Phtf1	4.57	0.00503
226153	Peo1	4.57	0.000806
227197	Ndufs1	4.57	0.00352
17120	Mad1l1	4.57	0.00165
67030	Fancl	4.57	0.0022
13211	Dhx9	4.57	0.00114
54673	Sh3glb1	4.56	0.00778
55982	Paxip1	4.56	0.0076
100526514	Mir3112	4.56	0.00101
243912	Hspb6	4.56	0.0023
15159	Hccs	4.56	0.00522
59031	Chst12	4.56	0.00113
56403	Syncrip	4.55	0.00211
330171	Kctd10	4.55	0.00182
67767	Jagn1	4.55	0.00237
52357	Wwc2	4.54	0.00104
19662	Rbp4	4.54	0.00563
215819	Nhsl1	4.54	0.00202
14062	F2r	4.54	0.00457
11909	Atf2	4.54	0.00278
228829	Phf20	4.53	0.0014
59092	Pcbp4	4.53	0.00703
212503	Paox	4.53	0.00878
67557	Larp6	4.53	0.00368
14390	Gabpa	4.53	0.00276
14236	Foxn2	4.53	0.00114
12153	Bmp1	4.53	0.000976
75723	Amotl1	4.53	0.00103
58799	Crbn	4.52	0.000871
11636	Ak1	4.52	0.000894
229613	6330549D23Rik	4.52	0.0021
19317	Qk	4.51	0.00121
67568	Mrfap1	4.51	0.00678
67414	Mfn1	4.51	0.00264
76937	2810429I04Rik	4.51	0.00281
218544	Sgtb	4.5	0.00635
56275	Rbm14	4.5	0.00254
17974	Nck2	4.5	0.00802
73086	Rps6ka5	4.49	0.00163
109042	Prkcdbp	4.49	0.00315
75273	Pelp1	4.49	0.000943
235661	Dync1li1	4.49	0.0041
27050	Rps3	4.48	0.000939
66923	Pbrm1	4.48	0.00256
12330	Canx	4.48	0.00414
213556	Plekhh2	4.47	0.00735
94275	Maged1	4.47	0.00754
18718	Pip4k2a	4.46	0.00246
118453	Mmp28	4.46	0.000965
266692	Cpne1	4.46	0.00398
27053	Asns	4.46	0.00576
74051	Steap2	4.45	0.00271
102595	Plekho2	4.45	0.00413
27993	Imp4	4.45	0.009
215114	Hip1	4.45	0.00343
319604	Fam168a	4.45	0.00132
59025	Usp14	4.44	0.0085
243362	Stard13	4.44	0.00533
27756	Lsm2	4.44	0.00188
227333	Dgkd	4.44	0.00448
21951	Tnks	4.43	0.00115
71973	Rbpms2	4.43	0.00266
12343	Capza2	4.43	0.00925
12175	Bnip2	4.43	0.00194
68146	Arl13b	4.43	0.00107
13726	Emd	4.42	0.00587
321022	Cdv3	4.42	0.00773
100678	Psph	4.41	0.00664
382051	Pdp2	4.41	0.00229
170736	Parvb	4.41	0.00842
98733	Obsl1	4.41	0.00115
68537	Mrpl13	4.41	0.00195
240028	Lnpep	4.41	0.00105
226541	Klhl20	4.41	0.00302
78830	Slc25a12	4.4	0.0041
107094	Rrp12	4.4	0.00703
217653	Mis18bp1	4.4	0.00277
11947	Atp5b	4.4	0.00535
11306	Abcb7	4.4	0.00362
69906	Slc25a32	4.39	0.00117
68278	Ddx39	4.39	0.0105
71978	Ppp2r2a	4.38	0.00197
26433	Plod3	4.38	0.00163
20402	Zfp106	4.37	0.00169
70235	Poc1a	4.36	0.00474
66882	Bzw1	4.36	0.00176
52837	Tmx4	4.35	0.00245
67222	Srfbp1	4.35	0.00127
26896	Med14	4.35	0.00155
240641	Kif20b	4.35	0.00665
320487	Heatr5a	4.35	0.00143
217340	Rnf157	4.34	0.00749
14635	Galk1	4.34	0.00213
26894	Cops7a	4.34	0.00957
18679	Phka1	4.33	0.00416
20602	Ncor2	4.33	0.00146
13400	Dmpk	4.33	0.0092
17686	Msh3	4.32	0.00205
14548	Mrps33	4.32	0.00384
72938	Hspb11	4.32	0.00127
64453	Zfp280b	4.31	0.00156
216459	Myl6b	4.31	0.00739
209334	Gen1	4.31	0.00129
14175	Fgf4	4.31	0.00203
13521	Slc26a2	4.3	0.00376
69202	Ptms	4.3	0.00148
71844	Nupl1	4.3	0.00128
73047	Camk2n2	4.3	0.00131
108012	Ap1s2	4.3	0.0013
67978	Tctn2	4.29	0.00182
17768	Mthfd2	4.29	0.00138
16973	Lrp5	4.29	0.00773
93970	Klra18	4.29	0.00839
209176	Ido2	4.29	0.0018
14376	Ganab	4.29	0.00725
270162	Elmod1	4.29	0.00222
11516	Adcyap1	4.29	0.0105
106795	Tcf19	4.28	0.0013
212326	Fam149a	4.28	0.0015
269800	Zfp384	4.27	0.00332
70790	Ubr5	4.27	0.00149
28185	Tomm70a	4.27	0.00653
19376	Rab34	4.27	0.00137
26931	Ppp2r5c	4.27	0.00663
18764	Pkd2	4.27	0.00209
23970	Pacsin2	4.27	0.0105
97287	Mtmr14	4.27	0.00642
225164	Mib1	4.27	0.00166
74239	Iqce	4.27	0.00135
56811	Dkk2	4.27	0.00151
320685	Dctd	4.27	0.00761
380912	Zfp395	4.26	0.00336
68015	Trap1	4.26	0.0115
72895	Setd5	4.26	0.00256
19672	Rcn1	4.26	0.00339
19328	Rab12	4.26	0.00343
50927	Nasp	4.26	0.00676
14803	Grid1	4.26	0.0117
26363	Btd	4.26	0.00513
11761	Aox1	4.26	0.00206
69551	2310022B05Rik	4.26	0.00665
67065	Polr3d	4.25	0.00739
17132	Maf	4.25	0.00408
65099	Irak1bp1	4.25	0.00427
109077	Ints5	4.25	0.00521
22775	Zik1	4.24	0.00477
18648	Pgam1	4.24	0.00817
414872	Zyg11b	4.23	0.00195
77053	Sun1	4.23	0.00529
63993	Slc5a7	4.23	0.0118
74167	Nudt9	4.23	0.00221
98956	Nat10	4.23	0.00542
208228	Mob3a	4.23	0.00661
72568	Lin9	4.23	0.00657
14718	Got1	4.23	0.0128
14228	Fkbp4	4.23	0.00151
12581	Cdkn2d	4.23	0.00917
433904	Ociad2	4.22	0.00788
17975	Ncl	4.22	0.0115
231380	Uba6	4.21	0.00519
26360	Angptl2	4.21	0.00333
140858	Wdr5	4.2	0.00804
78610	Uvrag	4.2	0.00261
17937	Nab2	4.2	0.00252
69902	Mrto4	4.2	0.00163
209462	Hace1	4.2	0.0015
63985	Gmfb	4.2	0.00414
320626	9230105E05Rik	4.2	0.00357
22026	Nr2c2	4.19	0.002
76789	Mzt1	4.19	0.00514
13046	Celf1	4.19	0.00185
68815	Btbd10	4.19	0.00436
73667	2410004P03Rik	4.19	0.00173
57808	Rpl35a	4.18	0.00173
71449	Mettl13	4.18	0.0103
69639	Exosc8	4.18	0.00477
67269	Agtpbp1	4.18	0.00602
106248	Qtrtd1	4.17	0.00374
64424	Polr1e	4.17	0.00626
216443	Mars	4.17	0.00579
16549	Khsrp	4.17	0.00156
99326	Garnl3	4.17	0.00738
100303646	AF357355	4.17	0.00274
110821	Pcca	4.16	0.00435
15258	Hipk2	4.16	0.00821
77766	Elp4	4.16	0.00265
232987	B9d2	4.16	0.00209
238799	Tnpo1	4.15	0.00161
21906	Otop1	4.15	0.00818
269966	Nup98	4.15	0.00161
15116	Has1	4.15	0.00849
234733	Ddx19b	4.15	0.00207
15516	Hsp90ab1	4.14	0.00187
11800	Api5	4.14	0.00676
70381	Tecpr1	4.13	0.0102
98710	Rabif	4.13	0.00593
14815	Nr3c1	4.13	0.00705
16987	Lss	4.13	0.00836
16328	Cep250	4.13	0.00674
78611	Btbd19	4.13	0.00648
246229	Bivm	4.13	0.0048
74370	Rptor	4.12	0.0092
18747	Prkaca	4.12	0.0129
101142	Itfg2	4.12	0.00773
23943	Esyt1	4.12	0.00809
51797	Ctps	4.12	0.00576
214424	Parp16	4.11	0.00892
232157	Mob1a	4.11	0.00322
72416	Lrpprc	4.11	0.0105
16449	Jag1	4.11	0.00273
58996	Arhgap23	4.11	0.00194
22185	U2af2	4.1	0.00834
73710	Tubb2b	4.1	0.00604
68240	Rpa3	4.1	0.00513
26383	Fto	4.1	0.00795
241520	Fam171b	4.1	0.0035
15568	Elavl1	4.1	0.0093
54366	Ctnnal1	4.1	0.00185
12159	Bmp4	4.09	0.0137
18223	Numbl	4.08	0.0049
70998	Phf6	4.07	0.00692
99543	Olfml3	4.07	0.00405
16593	Klc1	4.07	0.00565
228889	Ddx27	4.07	0.0133
69908	Rab3b	4.06	0.0114
14083	Ptk2	4.06	0.0089
18176	Nras	4.06	0.0064
319148	Hist1h3c	4.06	0.00321
66653	Brf2	4.06	0.0098
52696	Zwint	4.05	0.00285
69938	Scrn1	4.05	0.0139
65969	Cubn	4.05	0.0122
11834	Aqr	4.05	0.00212
64296	Abhd8	4.05	0.0098
20853	Stau1	4.04	0.00428
116914	Slc19a2	4.04	0.00936
19092	Prkg2	4.04	0.012
74187	Katnb1	4.04	0.0115
14173	Fgf2	4.04	0.00593
21915	Dtymk	4.04	0.00394
227210	Ccnyl1	4.04	0.00767
67886	Camsap2	4.04	0.008
27222	Atp1a4	4.04	0.0124
22323	Vasp	4.03	0.0125
70348	Ube2cbp	4.03	0.0046
80289	Lysmd3	4.03	0.00313
15396	Hoxa11	4.03	0.0106
14155	Fem1b	4.03	0.00596
432777	D630045M09Rik	4.03	0.00319
70383	Cox10	4.03	0.00763
73360	Actrt1	4.02	0.00256
67477	Abhd15	4.02	0.00213
100126226	5430421N21Rik	4.02	0.0125
105372	Utp15	4.01	0.0104
18675	Phex	4.01	0.00232
74197	Gtf2e1	4.01	0.0105
72584	Cul4b	4.01	0.00828
12531	Cdc25b	4.01	0.00676
72709	C1qtnf6	4.01	0.00639
72504	Taf4b	4	0.00605
81000	Rad54l2	4	0.007
258422	Olfr742	4	0.0024
50884	Nckap1	4	0.00211
54384	Mtmr7	4	0.00663
11426	Macf1	4	0.00313
69456	Commd10	4	0.00722
12190	Brca2	4	0.00908
52335	Atxn1l	4	0.00224
216049	Zfp365	3.99	0.00668
20639	Snrpb2	3.99	0.00216
76487	Ppp1r3g	3.99	0.00961
78304	Naa38	3.99	0.00512
219135	Mtmr6	3.99	0.0034
16897	Llgl1	3.99	0.00401
16188	Il3ra	3.99	0.00332
14806	Grik2	3.99	0.0119
170571	Cntnap4	3.99	0.0132
70237	Bhlhb9	3.99	0.00808
66926	Trmt6	3.98	0.0123
19275	Ptprn	3.98	0.0152
27205	Podxl	3.98	0.0119
74168	Zdhhc16	3.97	0.00824
67946	Spata6	3.97	0.00312
14151	Fech	3.97	0.00493
76785	2410124H12Rik	3.97	0.00441
100683	Trrap	3.96	0.00357
72572	Spats2	3.96	0.00465
625342	Gm13315	3.96	0.00437
13191	Dctn1	3.96	0.00386
228491	Zfp770	3.95	0.00643
223723	Ttll12	3.95	0.00956
74111	Rbm19	3.95	0.00873
19349	Rab7	3.95	0.00351
19247	Ptpn11	3.95	0.00227
78651	Lsm6	3.95	0.00693
71962	Gatsl3	3.95	0.00443
68303	Fam114a1	3.95	0.00238
66884	Appbp2	3.95	0.0023
30946	Abt1	3.95	0.00657
244219	Zfp668	3.94	0.0047
14911	Thumpd3	3.94	0.00715
100217462	Snord92	3.94	0.00243
353282	Sfmbt2	3.94	0.00847
17685	Msh2	3.94	0.00771
66989	Kctd20	3.94	0.00391
16004	Igf2r	3.94	0.00969
229363	Gmps	3.94	0.00717
14465	Gata6	3.94	0.0109
93685	Entpd7	3.94	0.0023
72662	Dis3	3.94	0.0102
83815	Cenpq	3.94	0.00661
52123	Agpat5	3.94	0.00628
24128	Xrn2	3.93	0.00846
230484	Usp1	3.93	0.0132
14739	S1pr2	3.93	0.00694
20174	Ruvbl2	3.93	0.00514
70435	Inf2	3.93	0.0064
56316	Ggcx	3.93	0.00936
100073351	Yy2	3.92	0.00265
226841	Vash2	3.92	0.00931
14678	Gnai2	3.92	0.0152
100310872	Dynlt1a	3.92	0.00274
12833	Col6a1	3.92	0.00578
68852	Lrrn4cl	3.91	0.00352
223691	Eif3l	3.91	0.011
70461	Crtc3	3.91	0.00927
17083	Tmed1	3.9	0.013
75991	Slain2	3.9	0.0042
74143	Opa1	3.9	0.0045
15357	Hmgcr	3.9	0.0103
104806	Fancm	3.9	0.00337
27979	Eif3b	3.9	0.0056
71745	Cul2	3.9	0.00532
67236	Cinp	3.9	0.0113
103268	Cep57l1	3.9	0.00864
114716	Spred2	3.89	0.00306
235072	2017-09-07	3.89	0.00846
76448	Ppp1r18	3.89	0.00613
230751	Oscp1	3.89	0.0053
20218	Khdrbs1	3.89	0.0102
76582	Ipo11	3.89	0.00944
76561	Snx7	3.88	0.00533
105727	Slc38a1	3.88	0.0124
19687	Rfc1	3.88	0.00869
233020	Hipk4	3.88	0.00261
72831	Dhx30	3.88	0.00626
12402	Cbl	3.88	0.00294
76205	Stard3nl	3.87	0.00644
66118	Sarnp	3.87	0.00536
58182	Prokr1	3.87	0.0092
320184	Lrrc58	3.87	0.00638
74287	Kcmf1	3.87	0.0157
269682	Golga3	3.87	0.00262
67665	Dctn4	3.87	0.00636
56492	Cldn18	3.87	0.00286
77940	A930004D18Rik	3.87	0.00315
21982	Tmem165	3.86	0.0143
320634	Ocrl	3.86	0.00424
399510	Map4k5	3.86	0.00485
13185	Dscr3	3.86	0.0168
381510	Dpy19l4	3.86	0.00349
214498	Cdc73	3.86	0.00546
74456	4933424G05Rik	3.86	0.003
106618	Wdr90	3.85	0.00389
67923	Tceb1	3.85	0.00286
20443	St3gal4	3.85	0.00387
13990	Smarcad1	3.85	0.00603
102866	Pls3	3.85	0.00426
13680	Ddx19a	3.85	0.0159
20778	Scarb1	3.84	0.0175
98415	Nucks1	3.84	0.00941
192292	Nrbp1	3.84	0.0115
67154	Mtdh	3.84	0.0058
239739	Lamp3	3.84	0.00545
71777	Ing3	3.84	0.0111
14679	Gnai3	3.84	0.00397
208666	Diras1	3.84	0.00392
72141	Adpgk	3.84	0.0161
70397	Tmem70	3.83	0.00628
18749	Prkacb	3.83	0.00341
78689	Naa35	3.83	0.00618
16574	Kif5c	3.83	0.0132
319701	Fbxo48	3.83	0.00283
114230	Aipl1	3.83	0.00615
225280	Ino80c	3.82	0.0153
68875	Tmcc2	3.81	0.00471
67710	Polr2g	3.81	0.0032
13340	Slc29a2	3.8	0.0143
110876	Scn2a1	3.8	0.00947
50794	Klf13	3.8	0.013
74470	Cep72	3.8	0.00546
11826	Aqp1	3.8	0.00733
229937	Znhit6	3.79	0.00312
230709	Zmpste24	3.79	0.0108
66684	Tceal8	3.79	0.0111
171170	Mbnl3	3.79	0.0102
16648	Kpna3	3.79	0.0121
93688	Klhl1	3.79	0.0119
414801	Itprip	3.79	0.0148
68355	2010204K13Rik	3.79	0.00859
269113	Nup54	3.78	0.0133
233280	Nipa1	3.78	0.0162
214469	Fam168b	3.78	0.00726
140579	Elmo2	3.78	0.0121
11548	Adra1b	3.78	0.00861
20495	Slc12a1	3.77	0.0114
23980	Pebp1	3.77	0.00312
109129	Mmadhc	3.77	0.0106
15929	Idh3g	3.77	0.00902
76832	Hyls1	3.77	0.0079
245007	Zbtb38	3.76	0.00462
56858	Olfr749	3.76	0.00367
230082	Nol6	3.76	0.0133
16332	Inppl1	3.76	0.0102
117589	Asb7	3.76	0.0137
12193	Zfp36l2	3.75	0.0125
237831	Slc13a5	3.75	0.00367
53890	Sart3	3.75	0.0071
109785	Pgm3	3.75	0.00326
11991	Hnrnpd	3.75	0.00568
15117	Has2	3.75	0.0118
104625	Cnot6	3.75	0.00334
69928	Apitd1	3.75	0.00324
77254	Yif1b	3.74	0.0078
72515	Wdr43	3.74	0.0119
11837	Rplp0	3.74	0.00445
110639	Prps2	3.74	0.00575
217718	Nek9	3.74	0.0121
75782	Lca5	3.74	0.00403
234699	Edc4	3.74	0.0112
228662	Btbd3	3.74	0.0123
11806	Apoa1	3.74	0.0175
382014	Ano8	3.74	0.016
269378	Ahcy	3.74	0.00629
216825	Usp22	3.73	0.0109
320554	Tcp11l1	3.73	0.0103
69150	Snx4	3.73	0.01
230103	Npr2	3.73	0.00444
27418	Mkln1	3.73	0.0165
14683	Gnas	3.73	0.00942
12617	Cenpc1	3.73	0.0138
67788	Sfr1	3.72	0.0109
69605	Lnp	3.72	0.00921
66296	Haus2	3.72	0.00347
232560	Caprin2	3.72	0.0134
74706	4930507D05Rik	3.72	0.00362
103964	Try5	3.71	0.00861
67857	Ppp6c	3.71	0.0119
233875	Ino80e	3.71	0.0085
319554	Idi1	3.71	0.00558
68519	Eml1	3.71	0.0134
231464	Cnot6l	3.71	0.00467
74104	Abcb6	3.71	0.0117
20449	St8sia1	3.7	0.0185
58246	Slc35b4	3.7	0.00779
20198	S100a4	3.7	0.0181
20187	Ryk	3.7	0.00909
67149	Nkain1	3.7	0.00675
66108	Ndufa9	3.7	0.00935
15110	Hand1	3.7	0.00984
99375	Cul4a	3.7	0.0056
107239	Carns1	3.7	0.00535
213673	9530068E07Rik	3.7	0.00975
67952	Tomm20	3.69	0.0096
71766	Raver1	3.69	0.00391
387249	Mirlet7g	3.69	0.00362
12211	Birc6	3.69	0.00359
53330	Vamp4	3.68	0.00374
66589	Ube2v1	3.68	0.0106
22017	Tpmt	3.68	0.0131
223864	Rapgef3	3.68	0.0166
66881	Pcyox1	3.68	0.00434
67096	Mmachc	3.68	0.00537
233107	Kctd15	3.68	0.00509
12798	Cnn2	3.68	0.0067
73078	Pmpcb	3.67	0.00842
68219	Nudt21	3.67	0.0109
219150	Hmbox1	3.67	0.00377
77446	Heg1	3.67	0.0128
67337	Cstf1	3.67	0.00406
11946	Atp5a1	3.67	0.00979
110960	Tars	3.66	0.0133
64051	Sv2a	3.66	0.00637
218232	Ptpdc1	3.66	0.00564
17386	Mmp13	3.66	0.0138
76781	Mettl4	3.66	0.00809
15182	Hdac2	3.66	0.0133
13557	E2f3	3.66	0.00673
97998	Deptor	3.66	0.0084
54394	Crlf3	3.66	0.0112
108888	Atad3a	3.66	0.0086
21924	Tnnc1	3.65	0.00449
67988	Tmx3	3.65	0.00731
74617	Scpep1	3.65	0.00473
67073	Pi4k2b	3.65	0.0177
68770	Phtf2	3.65	0.0175
18104	Nqo1	3.65	0.0182
212307	Mapre2	3.65	0.0165
69541	Lyg1	3.65	0.00761
77055	Krt76	3.65	0.0168
16649	Kpna4	3.65	0.00526
623169	Gm6402	3.65	0.00619
229542	Gatad2b	3.65	0.00385
636808	Cntnap5a	3.65	0.00411
11352	Abl2	3.65	0.0102
13345	Twist2	3.64	0.0131
17254	Slc3a2	3.64	0.0121
17855	Mvk	3.64	0.0122
22343	Lin7c	3.64	0.0122
382571	Kcnf1	3.64	0.0148
245596	Hdx	3.64	0.0141
13486	Dr1	3.64	0.00404
57259	Tob2	3.63	0.00401
271842	Rpusd2	3.63	0.0104
72351	Ptar1	3.63	0.00864
258492	Olfr484	3.63	0.00429
240095	H2-M5	3.63	0.0127
22608	Ybx1	3.62	0.0195
21429	Ubtf	3.62	0.00402
67332	Snrpd3	3.62	0.0114
20425	Shmt1	3.62	0.017
50524	Sall2	3.62	0.0066
100038608	Gm10389	3.62	0.0058
225363	Etf1	3.62	0.0173
319818	A930011G23Rik	3.62	0.0128
232334	Vgll4	3.61	0.00647
106572	Rab31	3.61	0.0199
214305	Hhipl1	3.61	0.0191
22335	Vdac3	3.6	0.0194
66661	Srp72	3.6	0.00417
74309	Osbp2	3.6	0.0186
381157	Greb1l	3.6	0.00605
545091	Gm5803	3.6	0.00541
331487	Uprt	3.59	0.0057
20442	St3gal1	3.59	0.0116
66616	Snx9	3.59	0.0148
19334	Rab22a	3.59	0.0194
68294	Mfsd10	3.59	0.0175
72102	Dusp11	3.59	0.00848
208650	Cblb	3.59	0.00842
237877	Atad5	3.59	0.0172
67667	Alkbh8	3.59	0.00464
233802	Thumpd1	3.58	0.0135
72655	Snhg5	3.58	0.0048
19822	Rnf4	3.58	0.0133
18015	Nf1	3.58	0.013
16341	Eif3e	3.58	0.0124
19159	Cyth3	3.58	0.0201
140500	Acap3	3.58	0.00926
208968	Zfp280c	3.57	0.00725
73827	Tmem198b	3.57	0.0183
24069	Sufu	3.57	0.00505
226412	R3hdm1	3.57	0.0102
53872	Caprin1	3.57	0.00901
545085	Wdr70	3.56	0.00513
22319	Vamp3	3.56	0.00818
53382	Txnl1	3.56	0.0127
22070	Tpt1	3.56	0.00456
75778	Them4	3.56	0.00715
20389	Sftpc	3.56	0.0128
19942	Rpl27	3.56	0.011
19712	Rest	3.56	0.00568
99011	Pomt1	3.56	0.0117
232227	Iqsec1	3.56	0.0156
269951	Idh2	3.56	0.0052
107503	Atf5	3.56	0.013
70160	Vps36	3.55	0.00591
19387	Rangap1	3.55	0.00935
67784	Plxnd1	3.55	0.0182
55989	Nop58	3.55	0.0193
210711	Mcmbp	3.55	0.016
16402	Itga5	3.55	0.0207
23881	G3bp2	3.55	0.0117
14230	Fkbp10	3.55	0.0115
218629	Dhx29	3.55	0.0155
12064	Bdnf	3.55	0.0185
74268	Aven	3.55	0.00488
102162	Taf5l	3.54	0.0212
13830	Stom	3.54	0.0169
217337	Srp68	3.54	0.0134
226562	Prrc2c	3.54	0.00526
98432	Phlpp1	3.54	0.0188
71924	Tube1	3.53	0.0151
74868	Tmem65	3.53	0.011
104444	Rexo2	3.53	0.016
110816	Pwp2	3.53	0.0165
17299	Mettl1	3.53	0.0187
68304	Kdelc2	3.53	0.0197
11881	Arsb	3.53	0.00489
72183	Snx6	3.52	0.00479
20595	Smn1	3.52	0.0201
20481	Ski	3.52	0.00516
67630	Samd8	3.52	0.00878
27966	Rrp9	3.52	0.0142
16348	Invs	3.52	0.0121
68794	Flnc	3.52	0.0173
68283	9530077C05Rik	3.52	0.00516
271221	5031414D18Rik	3.52	0.0209
72736	Tmx1	3.51	0.0103
66679	Rae1	3.51	0.0136
18619	Penk	3.51	0.00797
217011	Nle1	3.51	0.00836
269878	Megf8	3.51	0.00819
319168	Hist1h2ah	3.51	0.00492
14056	Ezh2	3.51	0.0226
216877	Dhx33	3.51	0.00543
71361	Aifm2	3.51	0.0145
74072	4933407I05Rik	3.51	0.00493
76014	Zc3h18	3.5	0.0112
234736	Rfwd3	3.5	0.0174
72946	Lrrc47	3.5	0.00573
71151	Eri2	3.5	0.0152
329506	Ctdspl2	3.5	0.00592
11733	Ank1	3.5	0.0222
70808	4632415L05Rik	3.5	0.00516
71699	Slc41a3	3.49	0.0159
56726	Sh3bgrl	3.49	0.0156
67239	Rpf2	3.49	0.00739
70784	Rasl12	3.49	0.0074
239096	Cdh24	3.49	0.00545
69941	2810408I11Rik	3.49	0.00565
272396	Tarsl2	3.48	0.0102
20662	Sos1	3.48	0.00585
19946	Rpl30	3.48	0.00919
207911	Mchr1	3.48	0.023
16641	Klrc1	3.48	0.00718
71988	Esco2	3.48	0.0123
13664	Eif1a	3.48	0.0216
64340	Dhx38	3.48	0.0179
20430	Cyfip1	3.48	0.0168
67416	Armcx2	3.48	0.0148
66185	1110037F02Rik	3.48	0.0118
268297	Scml4	3.47	0.0157
19691	Recql	3.47	0.00537
665563	Mthfd2l	3.47	0.00962
[truncated: 5,516 more rows]

## Sheet: Lymph vs NPKpremet
Dataset 1D: Differential gene expression signature, NPK lymphnode mets vs NPK pre-met (p<0.05)
Mouse entrez	Symbol	t-statistics	p-value
75796	Cdyl2	27.2	6.17e-12
12321	Calu	26.3	4.53e-09
14696	Gnb4	25.4	4.63e-12
71918	Zcchc24	22.1	2.77e-11
280411	Lix1l	21.8	6.03e-10
68428	Steap3	20.3	3.05e-11
18073	Nid1	20.1	4.96e-08
66435	Uggt2	19.6	1.6e-10
68498	Tspan11	18.7	1.57e-09
22418	Wnt5a	18.6	9.44e-11
16425	Itih2	18.6	9.9e-11
57905	Isy1	18.6	4.69e-09
16010	Igfbp4	18.3	6.96e-08
73916	Ift57	18.1	3.74e-10
21677	Tead2	17.8	2.9e-10
18164	Nptx1	17.8	8.24e-08
229877	Rap1gds1	17.2	2.91e-10
73296	Rhobtb3	17.1	2.36e-09
17392	Mmp3	16.8	4.57e-10
19057	Ppp3cc	16.7	4.05e-09
71805	Nup93	16.7	1.31e-08
58207	Slc43a3	16.5	6.43e-10
54637	Praf2	16.3	3.41e-09
15248	Hic1	16.1	2.22e-09
66131	Tipin	15.8	9.76e-10
20937	Suv39h1	15.8	8.44e-08
56150	Mad2l1	15.8	5.69e-09
67141	Fbxo5	15.8	1.49e-08
22154	Tubb5	15.6	1.1e-09
20249	Scd1	15.6	3.74e-08
12159	Bmp4	15.5	1.54e-07
56505	Ruvbl1	15.4	4.06e-08
54124	Cks1b	15.4	6.09e-07
73379	Dcbld2	15.3	4.21e-08
22750	Zfp9	15	2.57e-09
21417	Zeb1	15	3.54e-08
66455	Cnpy4	15	1.4e-09
244745	Dpy19l1	14.8	1.69e-09
218544	Sgtb	14.7	6.12e-09
106344	Rfc4	14.7	1.48e-07
234865	Nup133	14.7	1.64e-07
69554	Klhdc2	14.7	1.98e-09
67437	Ssr3	14.6	3.31e-09
74490	Mamstr	14.6	2.48e-09
214305	Hhipl1	14.6	2.83e-08
245474	Dkc1	14.5	6.5e-09
68588	Cthrc1	14.5	3.99e-09
14791	Emg1	14.4	4.27e-09
66934	Dsn1	14.4	2.76e-08
12934	Dpysl2	14.4	2.52e-09
11520	Plin2	14.3	4.55e-09
13684	Eif4e	14.2	4.74e-09
74241	Chpf	14.2	1.27e-08
18858	Pmp22	14.1	5.16e-09
74761	Mxra8	14.1	8.47e-09
235041	Kank2	14.1	1.04e-07
50995	Uba2	13.9	1.83e-07
19662	Rbp4	13.9	2.22e-08
58186	Rad18	13.9	2.29e-08
226432	Ipo9	13.9	7.5e-09
104721	Ddx1	13.9	1.06e-07
22247	Umps	13.8	4.47e-09
75646	Rai14	13.8	1.47e-08
19305	Pex5	13.8	6.61e-09
14465	Gata6	13.8	3.89e-09
27055	Fkbp9	13.8	1e-08
66942	Ddx18	13.8	3.91e-08
239337	Adamts12	13.8	1.04e-08
67888	Tmem100	13.7	7.68e-09
107272	Psat1	13.7	4.37e-09
218952	Fermt2	13.7	8.1e-09
72056	1810055G02Rik	13.7	4.95e-09
19384	Ran	13.6	1.1e-08
18294	Ogg1	13.5	5.83e-08
17161	Maoa	13.5	1.09e-07
72179	Fbxl2	13.5	2.53e-08
69719	Cad	13.5	1.5e-08
319581	Xkr5	13.4	1.8e-08
22352	Vim	13.4	2.63e-08
69786	Tprkb	13.4	6.25e-08
18972	Pold2	13.4	6.72e-09
15387	Hnrnpk	13.4	5.76e-09
20362	2017-09-08	13.3	1.13e-08
69617	Pitrm1	13.3	1.43e-08
68794	Flnc	13.3	6.15e-08
106014	Fam19a5	13.3	8.17e-09
12544	Cdc45	13.3	1.21e-08
12313	Calm1	13.3	7.43e-09
66929	Asf1b	13.3	1.73e-07
18669	Abcb1b	13.2	6.38e-09
12419	Cbx5	13.1	3.49e-07
18542	Pcolce	13	1.71e-07
70021	Nt5dc2	13	7.9e-09
14163	Fgd1	13	8.77e-09
170439	Elovl6	13	1.29e-06
68262	Agpat4	13	7.66e-09
67241	Smc6	12.9	2.17e-08
107513	Ssr1	12.8	7.31e-08
17918	Myo5a	12.8	2.59e-08
11544	Adprh	12.8	3.33e-08
59126	Nek6	12.7	4.09e-07
171580	Mical1	12.7	2.78e-06
225745	Haus1	12.7	1.03e-06
12466	Cct6a	12.7	4.18e-08
83675	Bicc1	12.7	3.22e-07
20855	Stc1	12.6	8.68e-07
18186	Nrp1	12.6	2.05e-08
56693	Crtap	12.6	1.75e-08
13852	Stx2	12.5	3.5e-08
71902	Cand1	12.5	4.29e-07
20440	St6gal1	12.4	1.73e-08
71699	Slc41a3	12.4	9.25e-08
13732	Emp3	12.4	1.98e-08
72155	Cenpn	12.4	5.67e-08
74252	Armc1	12.4	3.18e-07
107449	Unc5b	12.3	7.26e-06
22142	Tuba1a	12.3	1.2e-07
20135	Rrm2	12.3	1.78e-08
20204	Prrx2	12.3	2.4e-07
70645	Oip5	12.3	4.17e-07
94062	Mrpl3	12.3	1.12e-07
14231	Fkbp7	12.3	1.28e-06
225995	D030056L22Rik	12.3	2.64e-08
12261	C1qbp	12.3	1.66e-08
245631	Mum1l1	12.2	1.4e-06
17387	Mmp14	12.2	2.15e-07
70083	Metrn	12.2	3.2e-07
18671	Abcb1a	12.2	5.6e-07
213469	Lgi3	12.1	3.27e-08
26886	Cenph	12	3.95e-08
101401	Adamts9	12	2.32e-07
232679	Zc3hc1	11.9	2.95e-07
69716	Trip13	11.9	9.02e-08
234967	Slc36a4	11.9	1.33e-07
237360	Adamts14	11.9	1.31e-07
269033	4930503L19Rik	11.9	1.19e-06
94275	Maged1	11.8	2.8e-08
14733	Gpc1	11.8	5.75e-08
17129	Smad5	11.7	1.78e-07
18475	Pafah1b2	11.7	2.24e-07
75687	Fam65a	11.7	5.34e-08
66471	Anp32e	11.7	2.89e-08
22627	Ywhae	11.6	5.56e-08
264134	Ttc26	11.6	1.4e-07
16416	Itgb3	11.6	2.3e-07
69923	Agk	11.6	3.17e-08
232187	Smyd5	11.5	1.72e-06
56526	2017-09-06	11.5	2.35e-07
58998	Pvrl3	11.5	2.62e-07
69017	Prrt2	11.5	4.33e-07
18969	Pola2	11.5	5.38e-08
93706	Pcdhgc3	11.5	1.2e-07
59092	Pcbp4	11.5	7.91e-08
218977	Dlgap5	11.5	1.3e-07
20133	Rrm1	11.4	8.11e-08
53605	Nap1l1	11.4	1.45e-07
67553	Gstcd	11.4	4.35e-08
14852	Gspt1	11.4	2.33e-07
21413	Tcf4	11.3	4.22e-07
18968	Pola1	11.3	2.99e-07
18484	Pam	11.3	2.39e-07
16211	Kpnb1	11.3	4.66e-08
381306	BC055324	11.3	5.43e-08
11767	Ap1m1	11.3	1e-07
104884	Tdp1	11.2	8.19e-08
243362	Stard13	11.2	8.93e-08
13589	Mapre1	11.2	4.98e-08
71409	Fmnl2	11.2	5.2e-08
11732	Ank	11.2	4.94e-07
215280	Wipf1	11.1	8.56e-07
68298	Ncapd2	11.1	1.04e-07
17876	Myef2	11.1	2.01e-06
108927	Lhfp	11.1	2.28e-06
19348	Kif20a	11.1	9.53e-08
12833	Col6a1	11.1	1.71e-07
102920	Cenpi	11.1	1.2e-06
13003	Vcan	11	8.29e-08
52398	2017-09-11	11	6.81e-08
20346	Sema3a	11	1.3e-07
71145	Scara5	11	3.8e-07
110920	Hspa13	11	1.25e-06
15185	Hdac6	11	1.52e-06
14661	Glud1	11	1.34e-06
76969	Chst1	11	1.2e-07
19240	Tmsb10	10.9	2.03e-06
19084	Prkar1a	10.9	8.14e-08
12826	Col4a1	10.9	6.79e-08
57434	Xrcc2	10.8	2.51e-06
218973	Wdhd1	10.8	1.04e-07
19270	Ptprg	10.8	1.59e-07
52033	Pbk	10.8	1.79e-06
50497	Hspa14	10.8	1.46e-07
231670	Fbxo21	10.8	8.78e-08
12831	Col5a1	10.8	1.19e-06
67849	Cdca5	10.8	7.28e-08
494504	Apcdd1	10.8	1.44e-07
52206	Anapc4	10.8	3.59e-07
320938	Tnpo3	10.7	2.69e-07
67902	Sumf2	10.7	1.56e-06
80905	Polh	10.7	1.91e-07
18974	Pole2	10.7	1.53e-07
20873	Plk4	10.7	1.35e-07
77446	Heg1	10.7	1.99e-07
58859	Efemp2	10.7	8.25e-08
75590	Dusp9	10.7	4.29e-06
59008	Anapc5	10.7	1.51e-07
66373	Lsm5	10.6	6.44e-07
66725	Lrrk2	10.6	1.33e-06
15117	Has2	10.6	2.41e-07
12972	Cryz	10.6	1.1e-07
12617	Cenpc1	10.6	5.24e-07
98660	Atp1a2	10.6	1.26e-06
50720	Sacs	10.5	1.05e-07
18642	Pfkm	10.5	4.06e-06
103468	Nup107	10.5	1.18e-06
67943	Mesdc2	10.5	2.94e-07
210992	Lpcat1	10.5	6.96e-07
16891	Lipg	10.5	3.71e-07
319622	Itpripl2	10.5	8.55e-07
13665	Eif2s1	10.5	1.62e-07
13555	E2f1	10.5	4.25e-07
545389	Cep170	10.5	6.55e-06
12468	Cct7	10.5	1.48e-07
12428	Ccna2	10.5	1.6e-06
320174	A830082K12Rik	10.5	3.52e-07
74016	Phf19	10.4	1.4e-07
56452	Orc6	10.4	1.98e-07
67059	Ola1	10.4	1.74e-06
14489	Mtpn	10.4	1.91e-07
74511	Lrrc17	10.4	1.6e-05
218454	Lhfpl2	10.4	3.25e-07
226519	Lamc1	10.4	1.3e-07
233060	Zfp382	10.3	1.84e-07
20901	Strap	10.3	9.6e-06
66442	Spc25	10.3	2.43e-06
63959	Slc29a1	10.3	3.89e-07
67223	Rrp15	10.3	2.4e-06
16206	Lrig1	10.3	4.57e-07
26905	Eif2s3x	10.3	1.23e-06
224171	C330027C09Rik	10.3	1.13e-06
27404	Abca8b	10.3	3.47e-06
21877	Tk1	10.2	1.62e-07
15469	Prmt1	10.2	1.21e-05
67533	Ppfibp1	10.2	3.3e-07
170736	Parvb	10.2	1.01e-06
13865	Nr2f1	10.2	4.11e-07
15201	Hells	10.2	1.83e-06
236930	Ercc6l	10.2	5e-07
13730	Emp1	10.2	2.75e-06
108147	Atic	10.2	2.12e-07
13196	Asap1	10.2	1.04e-06
54608	Abhd2	10.2	1.61e-07
17083	Tmed1	10.1	5.55e-07
109079	Sephs1	10.1	3.8e-07
20334	Sec23a	10.1	3.01e-06
19414	Rasa3	10.1	8.01e-06
19362	Rad51ap1	10.1	1.41e-06
107029	Me2	10.1	3.59e-07
546611	Klhl33	10.1	3.4e-07
56473	Fads2	10.1	1.64e-07
18612	Etv4	10.1	3.9e-07
67276	Eri1	10.1	2.51e-07
71519	Cyp2u1	10.1	1.71e-07
109624	Cald1	10.1	4.74e-06
75939	4930579G24Rik	10.1	2.86e-07
52639	Wipi1	10	9.53e-07
226841	Vash2	10	2.21e-07
66854	Trim35	10	2.1e-07
68166	Spire1	10	4.52e-06
19075	Prim1	10	4.22e-07
109212	Fam64a	10	4.67e-07
56463	Snd1	9.97	1.75e-06
74195	Elp3	9.97	2.3e-07
80986	Ckap2	9.97	2.92e-06
66223	Mrpl35	9.95	1.92e-07
320394	Cenpt	9.94	1.6e-06
11785	Apbb1	9.9	2.29e-06
18516	Pbx3	9.89	7.63e-06
13429	Dnm1	9.88	2.55e-07
232086	Tmem150a	9.85	9.84e-07
67468	Mmd	9.85	2.33e-07
17216	Mcm2	9.85	1.11e-05
13361	Dhfr	9.85	7.5e-07
17975	Ncl	9.84	7.89e-07
22192	Ube2m	9.81	3.69e-06
64704	Htra2	9.81	7.01e-07
66143	Eef1e1	9.78	7.55e-06
73804	Kif2c	9.76	9.69e-07
171167	Fut10	9.76	3.92e-06
218581	Depdc1b	9.75	2.74e-07
12442	Ccnb2	9.75	1.11e-06
21366	Slc6a6	9.74	3.23e-07
52653	Nudcd2	9.74	4.21e-07
17217	Mcm4	9.74	2.42e-06
94352	Loxl2	9.74	5.51e-06
237107	Gnl3l	9.74	9.35e-07
72649	Tmem209	9.73	1.24e-06
14225	Fkbp1a	9.73	1.09e-05
66311	Cenpw	9.72	3.1e-07
235315	Rnf214	9.71	2.65e-07
76044	Ncapg2	9.71	2.1e-06
20539	Slc7a5	9.69	4.45e-07
28036	Larp7	9.67	3.4e-07
15115	Hars	9.67	5.85e-06
217333	Trim47	9.66	2.74e-07
105298	Epdr1	9.66	3.96e-06
12890	Cplx2	9.64	3.81e-07
66977	Nuf2	9.63	3.84e-06
209630	Frmd4a	9.62	2.62e-06
108686	Ccdc88a	9.62	4.68e-07
52906	Ahi1	9.62	2.82e-07
69071	Tmem97	9.6	3.03e-07
24066	Spry4	9.6	7.2e-06
109711	Actn1	9.58	3.72e-07
60530	Fignl1	9.56	1e-05
240641	Kif20b	9.54	3.83e-06
106298	Rrn3	9.53	2.56e-06
16579	Kifap3	9.53	7.67e-07
329165	Abi2	9.53	2.68e-06
70699	Nup205	9.52	3.16e-07
233280	Nipa1	9.52	1.66e-06
27221	Chaf1a	9.51	4.05e-07
73230	Bmper	9.5	5.14e-07
14156	Fen1	9.49	7.36e-07
67391	Fundc2	9.48	8.53e-06
13617	Ednra	9.48	4.17e-07
236792	Mmgt1	9.47	1.2e-05
50917	Galns	9.47	1.17e-06
12469	Cct8	9.47	2.91e-06
50791	Magi2	9.46	6.98e-07
105787	Prkaa1	9.44	8.05e-07
270906	Prr11	9.41	1.24e-06
18764	Pkd2	9.41	1.71e-06
72415	Sgol1	9.4	5.98e-07
14451	Gas1	9.39	3.7e-07
55983	Pdzrn3	9.38	3.77e-07
78697	Pus7	9.37	6.56e-07
233406	Prc1	9.36	3.71e-06
320078	Olfml2b	9.36	6.69e-07
22099	Tsn	9.35	4.68e-07
233744	Spon1	9.35	4.18e-06
64540	Tspan4	9.33	1.16e-06
11600	Angpt1	9.33	4.8e-06
24051	Sgcb	9.32	5.95e-06
23917	Impdh1	9.32	7.26e-06
60527	Fads3	9.32	6.9e-07
442801	Arhgef15	9.31	1.48e-06
21780	Tfam	9.3	4.35e-07
12566	Cdk2	9.29	4.37e-07
68014	Zwilch	9.28	1.32e-06
97064	Wwtr1	9.26	1.17e-06
66870	Serbp1	9.25	5.73e-06
171463	Il17rd	9.24	3.85e-06
22379	Fmnl3	9.23	1.39e-05
11821	Aprt	9.23	9.43e-06
73173	Pcdh18	9.21	1.55e-06
53867	Col5a3	9.21	7.35e-06
18007	Neo1	9.2	2.56e-06
17218	Mcm5	9.2	9.59e-07
12827	Col4a2	9.19	6.94e-07
12532	Cdc25c	9.19	8.87e-07
16201	Ilf3	9.18	2.51e-06
71085	Arhgap19	9.18	5.22e-07
73827	Tmem198b	9.17	6.97e-06
67781	Ilf2	9.17	8.38e-07
110033	Kif22	9.16	1.24e-06
226123	Morn4	9.15	6.39e-07
14062	F2r	9.15	1.31e-06
18140	Uhrf1	9.13	6.5e-07
228421	Kif18a	9.13	5.35e-07
240185	9430020K01Rik	9.13	5.31e-07
17220	Mcm7	9.12	2.97e-06
16971	Lrp1	9.12	1.68e-06
30877	Gnl3	9.12	7.14e-07
76499	Clasp2	9.12	2.86e-05
20492	Slbp	9.11	1.29e-06
75786	Ckap5	9.11	1.63e-06
14793	Cdca3	9.11	3.33e-06
12835	Col6a3	9.1	8.2e-06
16563	Kif2a	9.09	1.37e-06
18521	Pcbp2	9.08	5.43e-07
67242	Gemin6	9.08	9.18e-07
12064	Bdnf	9.08	1.24e-06
15463	Agfg1	9.06	1.27e-05
432530	Adcy1	9.06	5.63e-06
18606	Enpp2	9.04	1.01e-06
19076	Prim2	9.03	4.65e-05
211548	Nomo1	9.03	2.26e-05
77116	Mtmr2	9.03	1.53e-06
225659	Cep76	9.03	1.27e-05
22225	Usp5	9.02	1.62e-06
12632	Cfl2	9.01	2.64e-06
72114	Zbed3	8.99	3.05e-06
21937	Tnfrsf1a	8.98	1.63e-05
330267	Thsd7a	8.98	1.47e-06
330323	Fam188b	8.98	7.45e-07
72507	Dzip1l	8.97	3.94e-06
72661	Serp2	8.96	7.02e-07
68729	Trim37	8.95	6.99e-07
20469	Sipa1	8.95	1.05e-06
20019	Polr1a	8.95	5.56e-05
72119	Tpx2	8.94	4.16e-06
20498	Slc12a4	8.94	2.31e-05
238505	Mtr	8.94	1.6e-06
16852	Lgals1	8.93	6.99e-07
217721	Mfsd7c	8.92	1.19e-05
67269	Agtpbp1	8.92	2.54e-06
228876	Zfp334	8.91	9.67e-06
64009	Syne1	8.91	1.06e-05
70769	Nolc1	8.91	4.36e-06
14235	Foxm1	8.91	4.05e-06
66949	Trim59	8.9	9.57e-07
56363	Tmeff2	8.9	7.09e-07
12834	Col6a2	8.9	8.95e-07
68743	Anln	8.9	7.14e-07
22171	Tyms	8.85	1.13e-06
109270	Prr5	8.85	1.77e-05
18596	Pdgfrb	8.85	2.27e-06
11739	Slc25a4	8.84	1.81e-05
14700	Gng10	8.84	2.43e-05
216456	Gls2	8.84	1.6e-06
217431	Nol10	8.82	1.38e-06
17313	Mgp	8.81	1.13e-06
101867	Rrp8	8.8	2.07e-06
272551	Gins2	8.8	2.91e-06
13605	Ect2	8.8	5.98e-06
26432	Plod2	8.79	7.86e-07
68275	Rpa1	8.78	8.78e-05
78619	Zfp449	8.77	3.53e-05
76376	Slc24a2	8.77	1.08e-06
14238	Foxf2	8.77	2.75e-05
22240	Dpysl3	8.77	1.66e-06
67134	Nop56	8.76	1.03e-05
20416	Shc1	8.75	3.55e-05
98710	Rabif	8.75	1.8e-06
109054	Pfdn4	8.75	4.09e-06
208647	Creb3l2	8.75	9.56e-07
73442	Hspa12a	8.74	1.07e-06
76478	Haus8	8.74	1.12e-06
72107	Dscc1	8.74	8.46e-07
54722	Dfna5	8.74	3.9e-06
226830	Smyd2	8.72	1.84e-06
237211	Fancb	8.71	9.73e-06
20419	Shcbp1	8.69	2.9e-05
118451	Mrps2	8.69	9.39e-07
70604	Dnajb14	8.69	1.88e-06
57258	Xpo4	8.68	9.9e-07
66521	Rwdd1	8.68	1.11e-05
64291	Osbpl1a	8.68	9.1e-07
73390	Msl3l2	8.68	9.15e-07
14230	Fkbp10	8.68	1.03e-06
19262	Ptpra	8.67	1.05e-06
320452	P4ha3	8.65	9.49e-07
244329	Mcph1	8.65	2.02e-06
69270	Gins1	8.65	9.72e-06
208836	Fanci	8.65	1.8e-06
76123	Gpsm2	8.64	9.52e-07
268697	Ccnb1	8.63	1.15e-05
57750	Wdr12	8.62	2.28e-06
229949	Ak5	8.62	1.08e-06
235527	Plscr4	8.61	5.32e-06
68133	Gcsh	8.61	5.7e-06
110829	Lims1	8.59	2.01e-06
68304	Kdelc2	8.59	5.1e-05
11568	Aebp1	8.59	6.98e-06
23983	Pcbp1	8.58	1.19e-06
67121	Mastl	8.58	5.03e-06
69736	Nup37	8.56	3.65e-06
214901	Chtf18	8.56	1.09e-06
56442	Serinc1	8.52	1.21e-06
320727	Ipo8	8.52	4.84e-06
22235	Ugdh	8.5	1.01e-05
23797	Akt3	8.5	1.86e-06
28035	Usp39	8.49	5.42e-05
69956	Ptcd3	8.48	5.32e-05
212503	Paox	8.48	7.58e-06
12534	Cdk1	8.48	3.8e-06
59028	Rcl1	8.47	5.94e-06
67054	Paics	8.47	7.37e-06
68519	Eml1	8.47	1.26e-06
11606	Agt	8.47	1.91e-06
13401	Dmwd	8.46	2.52e-06
102693	Phldb1	8.45	1.41e-05
30853	Mlf2	8.45	7.89e-06
231912	Katnal1	8.45	4.01e-06
21676	Tead1	8.44	1.63e-05
17532	Mras	8.44	5.17e-05
20509	Slc19a1	8.43	2.3e-05
74107	Cep55	8.43	5.81e-06
12235	Bub1	8.43	4.04e-06
20198	S100a4	8.42	1.95e-05
74412	Gle1	8.42	4.82e-06
67623	Tm7sf3	8.41	2.47e-05
14390	Gabpa	8.41	2.19e-06
22367	Vrk1	8.4	1.37e-06
20822	Trove2	8.39	2.54e-06
74533	Gzf1	8.39	1.88e-05
67203	Nde1	8.38	5.75e-06
20652	Soat1	8.37	5.37e-06
72198	Skiv2l2	8.37	3.6e-06
100502766	Kifc1	8.36	1.65e-06
54667	Atp8b2	8.36	1.38e-06
74044	Ttf2	8.35	1.4e-06
27878	Tada1	8.34	1.91e-06
234356	Csgalnact1	8.34	9.54e-06
18223	Numbl	8.32	2.17e-06
98376	Gorab	8.32	2.2e-06
76464	Casc5	8.32	1.86e-05
72657	2700094K13Rik	8.32	2.16e-06
67153	Rnaseh2b	8.3	1.82e-06
445007	Nup85	8.3	1.49e-06
52679	E2f7	8.3	1.49e-06
11792	Apex1	8.3	5.12e-06
70998	Phf6	8.29	1.4e-05
67442	Retsat	8.28	5.11e-06
17692	Msl3	8.28	3.01e-06
217588	Mbip	8.28	2.18e-06
22143	Tuba1b	8.26	2.69e-06
234463	Tmem184c	8.26	1.8e-06
212898	Dse	8.26	1.85e-05
19347	Dennd5a	8.25	2.1e-05
243372	Zfp775	8.24	1.92e-06
67057	Yaf2	8.24	1.35e-05
108143	Taf9	8.24	5.03e-06
70099	Smc4	8.24	2.9e-06
58184	Rqcd1	8.24	1.12e-05
53381	Prdx4	8.24	1.69e-05
17896	Myl4	8.24	1.14e-05
22200	Uba3	8.21	1.74e-06
17912	Myo1b	8.21	7.8e-06
72416	Lrpprc	8.21	2.21e-06
14719	Got2	8.21	2.03e-06
22690	Zfp28	8.2	2.24e-06
20501	Slc16a1	8.2	1.71e-06
65960	Twsg1	8.19	2.13e-06
103080	2017-09-10	8.19	1.48e-05
100710	Pds5b	8.19	1.07e-05
30795	Fkbp3	8.19	2.35e-06
213895	Bms1	8.19	3.86e-05
546336	Prrg1	8.18	1.09e-05
231329	Polr2b	8.18	7.75e-06
108797	Mex3b	8.17	2.63e-06
16402	Itga5	8.17	2.33e-05
75751	Ipo4	8.17	2.1e-06
12814	Col11a1	8.17	6.65e-05
108655	Foxp1	8.16	6.48e-06
21973	Top2a	8.15	2.74e-05
54392	Ncapg	8.15	1.1e-05
72630	Hspa12b	8.15	1.97e-06
13178	Dck	8.15	1.94e-06
12361	Cask	8.15	1.77e-05
260315	Nav3	8.14	1.54e-05
17252	Rdh11	8.13	2.35e-05
76267	Fads1	8.12	1.98e-05
56199	Abcb10	8.12	2.3e-06
211378	6720489N17Rik	8.12	2.63e-06
21770	Ppp2r5d	8.11	1.92e-06
13640	Efna5	8.11	7.44e-06
11761	Aox1	8.11	2.35e-05
69912	Nup43	8.09	3.3e-05
56284	Mrpl19	8.09	8.2e-06
53418	B4galt2	8.09	2.01e-06
105522	Ankrd28	8.09	2.87e-06
73068	Fut11	8.08	7.48e-06
76843	Dtl	8.07	2.05e-06
67065	Polr3d	8.06	2.62e-06
18572	Pdcd11	8.06	3.36e-06
67052	Ndc80	8.06	1.56e-05
64138	Ctsz	8.06	2.11e-06
108062	Cstf2	8.06	4.23e-06
21335	Tacc3	8.04	3.38e-06
26934	Racgap1	8.04	2.2e-06
105847	Lmf2	8.04	8.39e-06
14211	Smc2	8.03	2.93e-06
110379	Sec13	8.03	5.75e-06
69656	Pir	8.03	1.96e-05
56453	Mbtps1	8.03	5.92e-05
209737	Kif15	8.03	5.29e-06
77305	Wdr82	8.02	2.57e-06
21991	Tpi1	8.01	6.26e-06
13619	Phc1	7.99	8.85e-05
67602	Necap1	7.99	4.32e-06
76614	Immt	7.99	7.8e-06
11799	Birc5	7.99	1.6e-05
18817	Plk1	7.98	3.53e-06
208084	Pif1	7.98	2.4e-06
94353	Hmgn3	7.98	7.31e-05
26912	Gcat	7.97	3.98e-06
21781	Tfdp1	7.96	2.14e-05
103136	Pwp1	7.96	5.22e-06
100041480	Gm9833	7.96	5.09e-05
228482	Arhgap11a	7.96	3.15e-06
73490	Mipol1	7.95	2.51e-06
217216	BC030867	7.95	4.15e-06
18685	Phtf1	7.94	1.25e-05
329739	Fam102b	7.94	4.73e-06
77022	2700099C18Rik	7.94	2.03e-05
106582	Nrm	7.93	2.6e-06
14763	Gpr37	7.93	1.58e-05
268465	Eme1	7.93	3.16e-06
65969	Cubn	7.93	4.04e-05
72141	Adpgk	7.92	4.22e-05
20932	Surf4	7.91	2.68e-06
101943	Sf3b3	7.91	1.67e-05
17698	Msn	7.91	5.02e-06
16551	Kif11	7.91	2.79e-05
12785	Cnbp	7.91	3.84e-06
56745	C1qtnf1	7.91	3.19e-06
12236	Bub1b	7.9	4.8e-06
100604	Lrrc8c	7.89	5.73e-06
15116	Has1	7.89	5.54e-06
12631	Cfl1	7.89	2.88e-06
72720	Zfp248	7.88	3.92e-06
103677	Smg6	7.88	4.6e-06
99543	Olfml3	7.88	4.33e-06
18102	Nme1	7.88	4.21e-05
11883	Arsa	7.88	1.55e-05
19672	Rcn1	7.87	3.23e-06
56075	Pdss1	7.87	3.43e-06
84036	Kcnn1	7.87	6.86e-05
18647	Cdk14	7.87	3.11e-06
80914	Uck2	7.86	8.43e-06
56367	Scoc	7.86	3.13e-06
14086	Fscn1	7.86	1.7e-05
104156	Etv5	7.86	1.36e-05
228846	D630003M21Rik	7.86	3.58e-06
14173	Fgf2	7.85	3.11e-06
68675	Fam172a	7.85	5.65e-06
20163	Rsu1	7.84	9.14e-06
12545	Cdc7	7.83	4.45e-06
14417	Gad2	7.82	8.71e-05
13400	Dmpk	7.82	5.97e-05
433926	Lrrc8b	7.81	2.98e-06
56454	Aldh18a1	7.81	1.42e-05
24052	Sgcd	7.8	3.89e-06
235072	2017-09-07	7.8	8.09e-06
19139	Prps1	7.8	3.36e-06
21814	Tgfbr3	7.79	6.4e-06
20833	Ssrp1	7.79	9.6e-06
279653	Pcdh19	7.79	4.31e-06
18483	Palm	7.79	9.67e-06
66468	Ska1	7.78	1.4e-05
17965	Nbl1	7.78	1e-05
17215	Mcm3	7.78	2.82e-05
219072	Haus4	7.78	2.62e-05
50790	Acsl4	7.78	3.05e-05
71709	Syde1	7.77	9.79e-06
56846	Necab3	7.77	8.24e-06
75746	Morc4	7.77	1.17e-05
14261	Fmo1	7.77	2.99e-05
30050	Fbxw2	7.77	3.18e-06
217378	Dnajc27	7.77	3.69e-06
18000	2017-09-02	7.76	3.17e-06
74187	Katnb1	7.76	7.78e-06
18813	Pa2g4	7.75	1.97e-05
68539	Tmem109	7.74	1.24e-05
76915	Mnd1	7.74	1.44e-05
326618	Tpm4	7.73	6.38e-06
21854	Timm17a	7.73	2.56e-05
17219	Mcm6	7.73	3.27e-06
16571	Kif4	7.73	3.8e-06
70361	Lman1	7.72	3.63e-06
114715	Spred1	7.71	2.22e-05
68427	Slc39a13	7.71	4.58e-06
330695	Ctxn1	7.71	1.71e-05
12615	Cenpa	7.71	2.18e-05
20613	Snai1	7.7	1.1e-05
26383	Fto	7.7	4.46e-06
20877	Aurkb	7.7	1.58e-05
67951	Tubb6	7.69	4.29e-06
227197	Ndufs1	7.69	2.28e-05
211323	Nrg1	7.68	5.74e-05
18104	Nqo1	7.66	5.9e-05
320705	Bend6	7.66	3.69e-05
68281	4930430F08Rik	7.66	4.02e-06
107995	Cdc20	7.65	1.43e-05
14450	Gart	7.64	1.12e-05
67454	Ikbip	7.63	7.44e-05
69608	Sec24d	7.62	6.71e-06
110094	Phka2	7.62	1.11e-05
17686	Msh3	7.62	1.19e-05
28185	Tomm70a	7.61	1.12e-05
171180	Syt12	7.61	3.4e-05
11534	Adk	7.61	3.88e-06
11545	Parp1	7.6	5.37e-06
15366	Hmmr	7.6	3.34e-05
73225	Fam118a	7.6	3.32e-05
235339	Dlat	7.6	7.77e-06
54141	Spag5	7.59	4.43e-06
97165	Hmgb2	7.59	4.29e-06
14182	Fgfr1	7.59	1.99e-05
72136	Chst14	7.59	4.27e-06
20448	St6galnac4	7.58	4.1e-06
107503	Atf5	7.57	9.15e-06
74104	Abcb6	7.57	4.91e-06
22327	Vbp1	7.56	1.57e-05
58911	Sumf1	7.56	7.58e-06
17974	Nck2	7.56	0.00011
26356	Ing1	7.56	4.68e-06
15574	Hus1	7.56	0.000107
382014	Ano8	7.56	1.26e-05
68026	2810417H13Rik	7.56	4.16e-06
215387	Ncaph	7.55	4.68e-06
13690	Eif4g2	7.55	4.3e-06
108679	Cops8	7.55	3.68e-05
71592	Pogk	7.54	9.35e-06
11641	Akap2	7.54	4.44e-05
235559	Topbp1	7.52	5.07e-05
72750	Fam117b	7.51	1.35e-05
208691	Eif5a2	7.51	5.03e-06
269941	Chsy1	7.51	1.43e-05
209032	Zc3hav1l	7.5	2.05e-05
27401	Skp2	7.5	4.94e-05
98386	Lbr	7.5	3.2e-05
213119	Itga10	7.5	2.19e-05
233876	Hirip3	7.5	5.96e-06
70779	Prdm5	7.49	7.12e-06
108671	Dnajc9	7.48	9.29e-05
21454	Tcp1	7.47	9.97e-05
14739	S1pr2	7.47	1.62e-05
210376	Mtmr9	7.47	1.2e-05
12591	Cdx2	7.47	6.01e-05
18008	Nes	7.46	3.39e-05
13809	Enpep	7.46	1.76e-05
12316	Aspm	7.45	4.76e-05
71914	Antxr2	7.45	4.88e-06
215436	Slc35e3	7.44	5.71e-06
623474	Rad54b	7.44	2e-05
67681	Mrpl18	7.43	1.47e-05
381293	Kif14	7.42	9.94e-06
12585	Cdr2	7.42	1.02e-05
20910	Stxbp1	7.41	1.16e-05
270685	Mthfd1l	7.41	2.05e-05
11749	Anxa6	7.41	9.82e-06
17222	Anapc1	7.41	3.34e-05
101118	Tmem168	7.4	3.54e-05
12034	Phb2	7.4	6.17e-06
73668	Ttc21b	7.39	5.28e-06
215474	Sec22c	7.39	5.25e-06
64339	Fndc4	7.39	5.67e-05
107239	Carns1	7.39	5.43e-06
71797	Chst13	7.38	1.74e-05
77057	Ston1	7.37	4.16e-05
15500	Hsf2	7.37	6.32e-06
15364	Hmga2	7.37	0.00016
382571	Kcnf1	7.35	3.84e-05
226075	Glis3	7.34	5.72e-06
432442	Akap7	7.34	1.72e-05
20408	Sh3gl3	7.33	1.45e-05
13723	Emb	7.33	5.84e-06
16570	Kif3c	7.32	1.24e-05
107373	Fam111a	7.32	6.22e-06
234875	Ttc13	7.31	2.22e-05
69159	Rhebl1	7.31	5.98e-06
234549	Heatr3	7.31	9.18e-05
11771	Ap2a1	7.31	1.2e-05
229521	Syt11	7.3	1.09e-05
23834	Cdc6	7.3	1.13e-05
21853	Timeless	7.29	4.27e-05
67619	Nob1	7.29	4.81e-05
71878	Fam83d	7.29	2.16e-05
259300	Ehd2	7.29	8.3e-05
110750	Cse1l	7.29	6.25e-06
76687	Spcs3	7.28	4.18e-05
110109	Nop2	7.28	6.72e-06
17121	Mxd3	7.28	6.84e-06
16975	Lrp8	7.28	6.67e-05
65099	Irak1bp1	7.28	6.46e-06
396184	Flrt1	7.28	2.38e-05
19376	Rab34	7.27	1.31e-05
18021	Nfatc3	7.27	6.39e-06
18538	Pcna	7.26	2e-05
12153	Bmp1	7.26	9.64e-05
51800	Bok	7.25	5.39e-05
102595	Plekho2	7.24	8.12e-06
66964	Golt1b	7.23	4.93e-05
442834	D830031N03Rik	7.23	6.64e-06
19285	Ptrf	7.21	8.94e-06
216459	Myl6b	7.21	5.38e-05
16973	Lrp5	7.21	1.11e-05
16885	Limk1	7.21	6.09e-05
12825	Col3a1	7.21	7.05e-06
70466	Ckap2l	7.21	3.37e-05
232987	B9d2	7.21	4.66e-05
68644	Abhd14a	7.21	4.45e-05
19335	Rab23	7.2	6.94e-06
13612	Edil3	7.2	7.81e-06
56068	Ammecr1	7.2	9.36e-06
78558	Htra3	7.18	2.76e-05
170643	Kirrel	7.17	0.000104
72662	Dis3	7.17	8.68e-06
101809	Spred3	7.16	0.000106
16506	Kcnd1	7.16	1.73e-05
217232	Cdc27	7.16	1.15e-05
11783	Apaf1	7.16	7.96e-06
20630	Snrpc	7.15	1.27e-05
223593	E430025E21Rik	7.15	8.12e-05
13385	Dlg4	7.15	7.55e-06
67629	Spc24	7.14	5.25e-05
80294	Pofut2	7.14	9.72e-06
56524	Mpp6	7.14	6.2e-05
236266	Alms1	7.13	1.99e-05
67647	4930523C07Rik	7.13	8.34e-06
78830	Slc25a12	7.12	1.23e-05
56726	Sh3bgrl	7.12	1.01e-05
14457	Gas7	7.12	2.15e-05
69551	2310022B05Rik	7.12	7.94e-06
72151	Rfc5	7.11	8.48e-06
381318	Nsl1	7.11	1.12e-05
107250	Kazald1	7.11	1.36e-05
66074	Tmem167	7.1	7.42e-05
18005	Nek2	7.1	1.09e-05
208440	Dip2c	7.1	2.4e-05
12144	Blm	7.1	1.92e-05
19687	Rfc1	7.09	4.79e-05
18749	Prkacb	7.09	2.76e-05
217893	Pacs2	7.09	8.3e-06
52705	Krr1	7.09	5.65e-05
243529	H1fx	7.09	2.91e-05
17535	Mre11a	7.08	8.83e-06
70218	Kif18b	7.08	2.86e-05
98758	Hnrnpf	7.08	1.96e-05
14254	Flt1	7.08	8.71e-06
19385	Ranbp1	7.07	2.06e-05
56320	Dbn1	7.07	9.21e-06
66197	Cks2	7.07	9.68e-06
21827	Thbs3	7.06	4.66e-05
19183	Psmc3ip	7.06	9.08e-06
22715	Zfp57	7.05	8.79e-06
69938	Scrn1	7.05	0.000158
231887	Pdap1	7.05	1.86e-05
70024	Mcm10	7.05	3.89e-05
100503460	Gm19705	7.05	1.02e-05
78896	1500015O10Rik	7.05	9.49e-06
100042049	Gm15421	7.04	5.28e-05
56456	Actl6a	7.04	0.000131
64296	Abhd8	7.04	2.41e-05
232341	Wnk1	7.03	3.12e-05
20495	Slc12a1	7.03	1.96e-05
29861	Dpf1	7.03	2.42e-05
11537	Cfd	7.03	2.48e-05
26363	Btd	7.03	3.42e-05
14026	Evl	7.02	2.75e-05
27214	Dbf4	7.02	4.75e-05
12168	Bmpr2	7.02	3.69e-05
16004	Igf2r	7.01	1.81e-05
66515	Cul7	7.01	0.000127
72391	Cdkn3	7	4.92e-05
21849	Trim28	6.99	1.83e-05
71738	Mamdc2	6.99	1.72e-05
11477	Acvr1	6.99	1.12e-05
66865	Pmpca	6.98	9.65e-06
21803	Tgfb1	6.97	9.85e-05
231997	Fkbp14	6.97	0.000125
110074	Dut	6.97	9.96e-06
381979	Brsk1	6.97	2.33e-05
15160	Serpind1	6.96	1.66e-05
240888	Gpr161	6.96	1.01e-05
26427	Creb3l1	6.95	1.38e-05
12848	Cops2	6.95	1.05e-05
12449	Ccnf	6.95	1.01e-05
23821	Bace1	6.95	1.71e-05
246154	Vasn	6.94	0.000149
71974	Prmt3	6.94	0.000182
76131	Depdc1a	6.94	2.62e-05
67177	Cdt1	6.94	0.000133
12447	Ccne1	6.93	1.67e-05
21933	Tnfrsf10b	6.92	1.17e-05
20597	Smpd1	6.92	1.05e-05
208628	Kntc1	6.91	3.4e-05
239188	Enox1	6.91	7.9e-05
18408	Slc25a15	6.9	2.1e-05
20340	Glg1	6.9	0.000165
227715	Exosc2	6.9	1.17e-05
20650	Sntb2	6.89	0.000154
70661	Sik3	6.89	2.63e-05
50915	Grb14	6.89	3e-05
70601	Ecd	6.89	1.1e-05
215114	Hip1	6.88	2.13e-05
74201	Cep97	6.88	1.33e-05
192292	Nrbp1	6.87	2.2e-05
67568	Mrfap1	6.87	9.35e-05
109674	Ampd2	6.87	0.000125
69499	Tsr2	6.86	5.65e-05
101739	Psip1	6.86	2.09e-05
108961	E2f8	6.86	3.56e-05
13194	Ddb1	6.86	0.000275
58182	Prokr1	6.85	2.41e-05
67678	Lsm3	6.84	1.21e-05
545554	Ankrd34a	6.84	1.2e-05
320244	Ttll5	6.83	7.31e-05
20853	Stau1	6.83	1.92e-05
16430	Stt3a	6.82	2.03e-05
16651	Sspn	6.82	0.000151
72709	C1qtnf6	6.82	2.4e-05
271849	Shc4	6.81	1.26e-05
211577	Mrgprf	6.81	4.17e-05
17174	Masp1	6.81	1.71e-05
69908	Rab3b	6.8	3.83e-05
214444	Cdk5rap2	6.8	0.000105
69288	Rhobtb1	6.79	0.000157
71780	Isyna1	6.79	2.3e-05
14020	Evi5	6.79	9.04e-05
50496	E2f6	6.79	3.29e-05
13008	Csrp2	6.79	0.000219
70546	Zdhhc2	6.78	2.49e-05
66923	Pbrm1	6.78	0.00011
16775	Lama4	6.78	4.31e-05
77951	Cyp20a1	6.78	0.000106
68612	Ube2c	6.77	0.000146
13830	Stom	6.77	1.42e-05
17997	Nedd1	6.76	1.65e-05
270163	Myo9a	6.76	1.36e-05
12293	Cacna2d1	6.76	8.53e-05
78610	Uvrag	6.75	1.64e-05
64707	Suv39h2	6.75	2.1e-05
20167	Rtn2	6.75	1.41e-05
68770	Phtf2	6.75	8.66e-05
107528	Magee1	6.75	1.45e-05
26558	Homer3	6.75	1.47e-05
14803	Grid1	6.75	0.000369
399558	Flrt2	6.74	0.000128
13406	Dmp1	6.73	3.37e-05
70248	Dazap1	6.73	2.86e-05
234582	Ccdc102a	6.73	0.000119
104027	Synpo	6.72	0.000142
54338	Slc23a2	6.72	1.61e-05
12367	Casp3	6.72	1.65e-05
19361	Rad51	6.71	9.21e-05
244650	Phlpp2	6.71	2.25e-05
17999	Nedd4	6.71	3.97e-05
98488	Gtf3c3	6.7	1.76e-05
77552	Shisa4	6.69	7.42e-05
246710	Rhobtb2	6.69	1.86e-05
18432	Mybbp1a	6.69	0.000136
268934	Grm4	6.69	9.46e-05
12189	Brca1	6.69	1.66e-05
382111	Susd5	6.68	0.000236
54613	St3gal6	6.68	2.18e-05
71973	Rbpms2	6.68	1.67e-05
75914	Exoc6b	6.68	3.06e-05
117591	Slc2a9	6.67	6.79e-05
20878	Aurka	6.67	3.89e-05
229613	6330549D23Rik	6.67	1.58e-05
17386	Mmp13	6.66	1.57e-05
14758	Gpm6b	6.66	1.57e-05
24136	Zeb2	6.65	0.0002
56297	Arl6	6.65	5.95e-05
24015	Abce1	6.65	1.8e-05
54138	Atxn10	6.63	1.8e-05
107823	Whsc1	6.62	0.000297
74237	Tubgcp2	6.62	3.27e-05
217410	Trib2	6.62	5.17e-05
11636	Ak1	6.62	3.37e-05
21423	Tcf3	6.61	3.63e-05
74197	Gtf2e1	6.61	3.88e-05
229841	Cenpe	6.61	5.78e-05
103733	Tubg1	6.6	0.000102
18795	Plcb1	6.6	2.33e-05
17279	Melk	6.6	0.000119
17132	Maf	6.6	3.23e-05
233064	Wdr62	6.59	0.000193
13340	Slc29a2	6.59	3.56e-05
12461	Cct2	6.59	0.00015
11909	Atf2	6.59	2.3e-05
231327	Ppat	6.58	4.28e-05
71988	Esco2	6.58	6.34e-05
66235	Eif1ax	6.58	0.000109
13175	Dclk1	6.57	1.85e-05
19726	Rfx3	6.56	3.6e-05
107508	Eprs	6.56	0.00011
16889	Lipa	6.55	6.41e-05
78920	Dlst	6.55	6.93e-05
28109	D10Wsu102e	6.55	0.000218
12974	Cs	6.55	2.4e-05
208898	Unc13c	6.54	5.31e-05
77862	Thyn1	6.54	2.06e-05
16998	Ltbp3	6.54	6.51e-05
53414	Bysl	6.54	7.13e-05
211651	Fancd2	6.53	1.93e-05
12151	Bmi1	6.53	2.01e-05
52666	Arhgef25	6.53	2.42e-05
22775	Zik1	6.52	2.33e-05
67883	Uxs1	6.52	0.000242
100503895	Tpsab1	6.52	1.97e-05
72315	Ccdc74a	6.52	1.95e-05
12400	Cbfb	6.52	1.94e-05
243912	Hspb6	6.51	1.99e-05
108912	Cdca2	6.51	4.83e-05
71835	Lancl2	6.5	0.000141
14056	Ezh2	6.5	0.000215
56403	Syncrip	6.49	0.000119
26385	Grk6	6.49	0.000606
225020	Fez2	6.49	0.000297
13081	Cyp24a1	6.49	3.58e-05
59031	Chst12	6.49	3.3e-05
109929	Zbtb25	6.48	2.1e-05
73666	Thoc3	6.48	3.32e-05
108907	Nusap1	6.48	0.000167
14314	Fstl1	6.48	2.32e-05
11733	Ank1	6.48	0.000128
19328	Rab12	6.47	2.11e-05
98238	Lrrc59	6.47	3.78e-05
67144	Lrrc40	6.47	0.000191
66989	Kctd20	6.47	5.13e-05
21924	Tnnc1	6.46	7.5e-05
20444	St3gal2	6.45	0.000149
13171	Dbt	6.45	2.73e-05
66653	Brf2	6.45	3.64e-05
27374	Prmt5	6.44	0.000232
19159	Cyth3	6.44	0.000263
22341	Vegfc	6.43	2.23e-05
14609	Gja1	6.43	5.79e-05
319604	Fam168a	6.43	5.78e-05
103268	Cep57l1	6.43	2.36e-05
330064	Slc5a6	6.42	4.46e-05
19684	Rdx	6.42	4.64e-05
69675	Pxdn	6.42	0.000116
19153	Prx	6.42	0.000161
68614	Letmd1	6.42	4.51e-05
14561	Gdf11	6.42	5.18e-05
228859	Fitm2	6.42	6.71e-05
22017	Tpmt	6.41	6.91e-05
20842	Stag1	6.41	0.000119
107895	Mgat5	6.41	2.34e-05
72568	Lin9	6.41	2.79e-05
22222	Ubr1	6.4	9.81e-05
67216	Mboat2	6.4	2.43e-05
15394	Hoxa1	6.4	0.000185
14942	Gzme	6.4	0.000144
72502	Cwf19l1	6.4	8.97e-05
54364	Rpp30	6.38	3.67e-05
68857	Dtwd2	6.38	2.45e-05
215193	Diexf	6.38	2.42e-05
12580	Cdkn2c	6.38	2.95e-05
54609	Ubqln2	6.37	9.53e-05
14423	Galnt1	6.37	0.000411
67414	Mfn1	6.36	4.5e-05
108000	Cenpf	6.36	3.85e-05
12576	Cdkn1b	6.36	8.96e-05
71675	0610010F05Rik	6.36	2.78e-05
53421	Sec61a1	6.35	4.15e-05
18679	Phka1	6.35	2.88e-05
208228	Mob3a	6.35	6.61e-05
78611	Btbd19	6.35	2.71e-05
74513	Neto2	6.34	0.000369
68089	Arpc4	6.34	2.78e-05
19357	Rad21	6.33	0.000157
242202	Pde5a	6.33	0.000173
17524	Mpp1	6.33	0.000256
226255	Atrnl1	6.33	2.64e-05
15903	Id3	6.32	2.64e-05
19227	Pthlh	6.31	5.41e-05
320267	Fubp3	6.3	6.41e-05
50524	Sall2	6.29	3.78e-05
18933	Prrx1	6.29	0.000177
72599	Pdia5	6.29	5.11e-05
16001	Igf1r	6.29	3.53e-05
14634	Gli3	6.29	8.33e-05
14118	Fbn1	6.29	2.78e-05
276770	Eif5a	6.29	2.89e-05
213053	Slc39a14	6.28	4.51e-05
58223	Mmp19	6.28	0.000144
57339	Jph1	6.28	7.4e-05
15510	Hspd1	6.28	8.92e-05
18392	Orc1	6.27	5.86e-05
17703	Msx3	6.27	0.000306
15384	Hnrnpab	6.27	0.000131
53330	Vamp4	6.26	0.00012
54604	Pcnx	6.26	2.92e-05
16576	Kif7	6.26	5.77e-05
218294	Cdc14b	6.26	2.97e-05
208650	Cblb	6.26	4e-05
19275	Ptprn	6.25	0.000493
67784	Plxnd1	6.25	0.000318
50492	Thop1	6.24	0.000178
235442	Rab8b	6.24	3.25e-05
18029	Nfic	6.24	3.52e-05
327744	E130307A14Rik	6.24	3.06e-05
67196	Ube2t	6.23	4.75e-05
100678	Psph	6.23	0.000154
237823	Pfas	6.23	4.52e-05
234069	Pcid2	6.23	3.12e-05
13846	Ephb4	6.23	3.45e-05
94044	Bcl2l13	6.23	8.63e-05
226646	Ndufs2	6.22	7.24e-05
319901	Dsel	6.22	3.71e-05
52276	Cdca8	6.22	5.17e-05
20947	Swap70	6.21	6.55e-05
268396	Sh3pxd2b	6.21	3.28e-05
17089	Lyar	6.21	3.28e-05
234258	Neil3	6.2	0.000413
192176	Flna	6.2	5.53e-05
14113	Fbl	6.2	0.000163
20447	St6galnac3	6.19	8.11e-05
68975	Med27	6.19	4.21e-05
70683	Utp20	6.18	5.23e-05
20454	St3gal5	6.18	3.31e-05
14057	Sfxn1	6.18	0.000249
245688	Rbbp7	6.18	7.95e-05
19317	Qk	6.18	0.000151
17427	Mns1	6.18	4.35e-05
18286	Odf2	6.17	0.00013
12021	Bard1	6.17	0.000103
22628	Ywhag	6.16	3.61e-05
12649	Chek1	6.16	3.65e-05
12190	Brca2	6.16	3.72e-05
20720	Serpine2	6.15	3.69e-05
57441	Gmnn	6.15	0.00014
53618	Fut8	6.15	9.43e-05
67665	Dctn4	6.15	5.53e-05
11826	Aqp1	6.15	4.04e-05
216766	Gemin5	6.13	0.000212
71715	Dhx35	6.13	5.56e-05
26572	Cops3	6.13	7.8e-05
22370	Vtn	6.12	4.29e-05
17254	Slc3a2	6.12	4.6e-05
214424	Parp16	6.12	6.37e-05
17330	Minpp1	6.11	4.25e-05
12704	Cit	6.11	0.000154
23825	Banf1	6.11	3.84e-05
11302	Aatk	6.11	0.000327
320119	Rps6kc1	6.1	6.22e-05
67897	Rnmt	6.1	5.14e-05
27756	Lsm2	6.1	3.83e-05
104416	Bap1	6.1	9.06e-05
21807	Tsc22d1	6.09	3.83e-05
19205	Ptbp1	6.09	0.000225
50523	Lats2	6.09	0.000278
14087	Fanca	6.09	4.62e-05
68981	Snrpa1	6.08	8.91e-05
20187	Ryk	6.08	4.55e-05
67388	1110008F13Rik	6.08	4.85e-05
66409	Rsl1d1	6.07	0.00012
18639	Pfkfb1	6.07	0.000118
71924	Tube1	6.06	4.05e-05
74196	Ttc27	6.06	6.11e-05
78733	Troap	6.06	4.37e-05
320878	Mical2	6.06	9.97e-05
140579	Elmo2	6.06	6.56e-05
110253	Triobp	6.05	4.37e-05
329278	Tnn	6.05	5.41e-05
67657	Rabl3	6.05	4.36e-05
791381	Gm15413	6.04	0.000107
207592	Tbc1d16	6.03	4.31e-05
20224	Sar1a	6.03	0.000101
218232	Ptpdc1	6.03	4.25e-05
17245	Mdm1	6.03	8.07e-05
223828	Pphln1	6.02	9.1e-05
72542	Pgam5	6.02	4.55e-05
68083	Pak1ip1	6.02	5.93e-05
218506	Mrps27	6.02	0.000143
330171	Kctd10	6.02	4.52e-05
69187	Erp27	6.02	4.57e-05
12443	Ccnd1	6.02	0.000241
70472	Atad2	6.02	9.16e-05
73692	2410089E03Rik	6.02	0.000332
13345	Twist2	6.01	0.00027
78929	Polr3h	6.01	8.61e-05
236733	Usp11	6	6.16e-05
67045	Riok2	6	6.04e-05
18861	Pms2	6	9.27e-05
71520	Grap	6	0.000312
72584	Cul4b	6	7.8e-05
69538	Antxr1	6	0.000101
230162	Zfp189	5.99	5.65e-05
232223	Txnrd3	5.99	0.000168
68797	Pdgfrl	5.99	8.55e-05
269224	Pask	5.99	6.89e-05
17865	Mybl2	5.99	0.000235
76936	Hnrnpm	5.99	5.56e-05
235505	Cd109	5.99	0.000196
66622	Ubr7	5.98	5.32e-05
237500	Tmtc3	5.98	0.000122
18747	Prkaca	5.98	0.000426
18706	Pik3ca	5.98	4.98e-05
14569	Gdi2	5.98	4.77e-05
66161	Pop4	5.97	4.99e-05
16580	Kifc5b	5.97	8.1e-05
68119	Cmtm3	5.97	0.000203
70591	5730455P16Rik	5.97	0.000265
67180	Yipf5	5.96	0.000175
209683	Ttc28	5.96	0.00027
243897	Ggn	5.96	8.92e-05
68521	Fam189b	5.96	0.000229
56752	Aldh9a1	5.96	0.000197
21960	Tnr	5.95	5.02e-05
54384	Mtmr7	5.95	0.00011
18973	Pole	5.94	0.00021
66573	Dzip1	5.94	0.000113
67236	Cinp	5.94	0.000183
76813	Armc6	5.94	7.52e-05
52864	Slx4	5.93	0.000109
98733	Obsl1	5.93	7.5e-05
14745	Lpar1	5.93	0.00044
52163	Camk1	5.93	7.71e-05
73674	Wdr75	5.92	7.07e-05
105785	Kdelr3	5.92	0.00036
27357	Gyg	5.92	8.11e-05
64451	Dip2a	5.92	5.13e-05
12175	Bnip2	5.92	6.86e-05
19891	Rpa2	5.9	0.000838
17345	Mki67	5.9	0.000135
381802	Tsen2	5.89	6.32e-05
70358	Steap1	5.89	0.000176
74777	Sepn1	5.89	0.000117
230233	Ikbkap	5.89	0.000171
100039805	D5Ertd605e	5.89	6.01e-05
225523	Cep120	5.89	5.58e-05
58887	Repin1	5.88	0.000375
66441	Magohb	5.88	0.000202
21399	Tcea1	5.87	6.12e-05
20913	Stxbp4	5.87	8.2e-05
245865	Spag4	5.87	0.000238
107746	Rapgef1	5.87	0.000329
67920	Mak16	5.87	7.06e-05
14673	Gna12	5.87	0.000105
56200	Ddx21	5.87	0.000311
12567	Cdk4	5.87	7.05e-05
22158	Tulp3	5.86	0.00013
73086	Rps6ka5	5.86	6.21e-05
67027	Mkrn2	5.86	8.62e-05
68127	B230217C12Rik	5.86	0.000117
29869	Ulk2	5.85	5.68e-05
216964	Trp53i13	5.85	7.78e-05
21453	Tcof1	5.85	0.000295
66618	Snrnp27	5.85	7.23e-05
15182	Hdac2	5.85	8e-05
14359	Fxr1	5.85	5.95e-05
12549	Arhgap31	5.85	0.000195
77782	Polq	5.84	7.2e-05
74143	Opa1	5.84	0.000143
16653	Kras	5.84	6.3e-05
67433	Ccdc127	5.84	0.000372
268297	Scml4	5.83	0.000164
217653	Mis18bp1	5.83	6.75e-05
414801	Itprip	5.83	0.000136
14000	Drosha	5.82	0.000609
98170	Tmem132a	5.81	0.000263
72981	Prkrir	5.81	6.39e-05
245527	Eda2r	5.81	6.69e-05
66422	Dctpp1	5.81	0.000101
76809	Bri3bp	5.81	9.57e-05
54673	Sh3glb1	5.8	0.000389
19352	Rabggtb	5.8	0.000171
241520	Fam171b	5.8	7.59e-05
26909	Exo1	5.8	9.73e-05
24061	Smc1a	5.79	6.36e-05
107094	Rrp12	5.79	0.000133
83767	Wasf1	5.78	0.000334
22137	Ttk	5.78	0.000363
192216	Tmem47	5.78	0.000566
104871	Spata7	5.78	7.23e-05
68272	Rbm28	5.78	0.000329
15396	Hoxa11	5.78	0.000265
105988	Espl1	5.78	6.51e-05
209773	Dennd2a	5.78	0.000954
170829	Tram2	5.77	0.000388
668745	Oaz2-ps	5.77	7.18e-05
18148	Npm1	5.77	0.000102
12531	Cdc25b	5.77	6.51e-05
100336	Ppp1r8	5.76	0.000611
16795	Large	5.76	0.000754
76582	Ipo11	5.76	8.52e-05
69237	Gtpbp4	5.76	6.67e-05
14376	Ganab	5.76	0.000138
71323	Rassf8	5.75	0.00029
70025	Acot7	5.75	9.07e-05
105440	Kctd9	5.74	7.38e-05
16399	Itga2b	5.74	0.000258
66075	Chchd3	5.74	7.9e-05
239096	Cdh24	5.74	0.000274
226541	Klhl20	5.73	7.14e-05
77891	Ube2s	5.72	0.000287
85031	Pla1a	5.72	9.7e-05
20588	Smarcc1	5.71	0.000345
223864	Rapgef3	5.7	0.000429
667410	Gm8615	5.7	8.5e-05
71313	Fsip1	5.7	0.000305
12417	Cbx3	5.7	7.35e-05
101240	Wdr91	5.69	7.64e-05
76788	Klhdc10	5.69	0.000263
56350	Arl3	5.69	8.71e-05
276846	Pigs	5.68	0.000491
106512	Gpsm3	5.68	0.000251
14043	Ext2	5.68	0.000716
320685	Dctd	5.68	7.63e-05
72322	Xpo5	5.67	8.19e-05
23918	Impdh2	5.67	0.000167
13433	Dnmt1	5.67	0.000452
12036	Bcat2	5.67	0.000125
232339	Ankrd26	5.67	0.00021
140559	Igsf8	5.66	0.000164
27967	Cherp	5.66	8.68e-05
78514	Arhgap10	5.66	0.000541
72612	2700029M09Rik	5.66	0.000242
18537	Pcmt1	5.65	0.000367
78913	Ltn1	5.65	0.000443
16161	Il12rb1	5.65	9.32e-05
67988	Tmx3	5.64	8.13e-05
26965	Cul1	5.64	0.000342
71994	Cnn3	5.64	0.000212
71492	Bbs7	5.64	0.000107
226747	Ahctf1	5.64	0.000135
225655	Slmo1	5.63	0.000107
71919	Rpap3	5.63	0.000275
59015	Nup160	5.63	0.000168
15530	Hspg2	5.63	0.000401
68099	Fam92a	5.63	8.78e-05
12006	Axin2	5.63	9.55e-05
50490	Nox4	5.62	8.39e-05
110749	Chaf1b	5.62	0.000564
70445	Cd248	5.62	0.000707
74998	Rab11fip2	5.61	0.000131
212307	Mapre2	5.61	0.000643
69639	Exosc8	5.61	8.47e-05
67463	Poc5	5.6	0.000133
14201	Fhl3	5.6	0.000569
13877	Erh	5.6	9.77e-05
327762	Dna2	5.6	9.19e-05
380959	Alg10b	5.6	0.000273
20356	Sema5a	5.59	0.000189
104444	Rexo2	5.59	0.000218
16412	Itgb1	5.59	0.000123
14548	Mrps33	5.58	9.33e-05
71819	Kif23	5.58	0.000142
72982	Tmem138	5.57	0.000958
12492	Scarb2	5.57	9.42e-05
244864	Layn	5.57	0.000141
12879	Cys1	5.57	0.000158
170459	Stard4	5.56	0.000272
106326	Osbpl11	5.56	9.97e-05
217718	Nek9	5.56	0.000115
80884	Maged2	5.56	0.000826
63985	Gmfb	5.56	0.000127
14202	Fhl4	5.56	0.000195
107849	Prl2c5	5.55	0.000496
22036	Traip	5.54	0.000145
20867	Stip1	5.54	0.000117
18081	Ninj1	5.54	0.000143
16543	Mdfic	5.54	9.58e-05
101142	Itfg2	5.54	0.00016
105859	Csdc2	5.54	0.000134
238673	Zfp367	5.53	0.000343
59029	Psmd14	5.53	0.000601
17864	Mybl1	5.53	0.000342
237877	Atad5	5.53	0.000416
22172	Tyms-ps	5.52	9.99e-05
56274	Stk3	5.52	0.00019
72201	Otud6b	5.52	0.0001
23892	Grem1	5.52	0.000713
13680	Ddx19a	5.52	0.000757
70797	Ankib1	5.52	0.000173
216395	Tmem5	5.51	0.000101
108098	Med21	5.51	0.000161
12950	Hapln1	5.51	0.000365
64297	Gprc5b	5.51	0.000268
111173	Erc1	5.51	0.000234
75705	Eif4b	5.51	0.00047
11421	Ace	5.51	0.000147
100039239	Gm2115	5.5	0.000111
71355	Col24a1	5.5	0.000879
107932	Chd4	5.5	0.000175
26360	Angptl2	5.5	0.000102
104718	Ttc7b	5.49	0.00019
195727	Nhs	5.49	0.000248
212377	Mms22l	5.49	0.000588
381157	Greb1l	5.49	0.000354
99326	Garnl3	5.49	0.000211
12301	Cacybp	5.49	0.000126
16413	Itgb1bp1	5.48	0.000117
214931	Fbxl16	5.48	0.000931
327766	Tmem26	5.47	0.00016
83383	Tfap4	5.47	0.000602
107435	Hat1	5.47	0.000173
73690	Glipr1	5.47	0.000158
381066	Zfp948	5.46	0.000136
80286	Tusc3	5.46	0.00124
218975	Mapk1ip1l	5.46	0.000119
78651	Lsm6	5.46	0.000169
240095	H2-M5	5.46	0.000572
13712	Elk1	5.46	0.00013
67628	Anp32b	5.46	0.000327
27407	Abcf2	5.46	0.00033
66523	2810004N23Rik	5.46	0.00027
20438	Siah1b	5.45	0.000193
28126	Nop16	5.45	0.000114
70417	Megf10	5.45	0.000179
28030	Gfm1	5.45	0.000279
67456	Ergic2	5.45	0.000364
70549	Tln2	5.44	0.000116
226026	Smc5	5.44	0.000238
19092	Prkg2	5.44	0.00064
17344	Pias2	5.44	0.000114
226518	Nmnat2	5.44	0.000412
70435	Inf2	5.44	0.000115
110350	Dync2h1	5.44	0.000239
12519	Cd80	5.44	0.000282
76477	Pcolce2	5.43	0.000905
16494	Kcna6	5.43	0.00022
50781	Dkk3	5.43	0.000116
171508	Creld1	5.43	0.000167
231380	Uba6	5.42	0.000224
232164	Paip2b	5.42	0.000122
27103	Eif2ak4	5.42	0.000573
68278	Ddx39	5.42	0.00105
20442	St3gal1	5.41	0.000119
68606	Ppm1f	5.41	0.000212
15284	Hlx	5.41	0.00018
545085	Wdr70	5.4	0.000191
69019	Spcs1	5.4	0.000121
232536	Mrps35	5.4	0.000126
13518	Dst	5.4	0.000124
271970	Arsj	5.4	0.000316
270669	Mbtps2	5.39	0.000124
13808	Eno3	5.37	0.000804
269582	Clspn	5.37	0.000133
11519	Add2	5.36	0.000977
277328	Trpa1	5.35	0.00155
67332	Snrpd3	5.35	0.000137
226412	R3hdm1	5.35	0.000137
18675	Phex	5.35	0.000169
231070	Insig1	5.35	0.000335
207182	Ggt7	5.35	0.000565
52696	Zwint	5.34	0.000189
22333	Vdac1	5.34	0.000563
20778	Scarb1	5.34	0.0016
68499	Mrpl53	5.34	0.000136
67839	Gpsm1	5.34	0.000199
12330	Canx	5.34	0.00017
66514	Asrgl1	5.34	0.000148
227059	Slc39a10	5.33	0.000413
14815	Nr3c1	5.33	0.000185
17768	Mthfd2	5.33	0.000466
13393	Dlx3	5.33	0.000587
74470	Cep72	5.33	0.000137
216049	Zfp365	5.32	0.000441
74168	Zdhhc16	5.32	0.000494
67239	Rpf2	5.32	0.000561
17311	Kitl	5.32	0.000477
20687	Sp3	5.31	0.000144
211347	Pank3	5.31	0.000168
17181	Matn2	5.31	0.000387
101612	Grwd1	5.31	0.000148
13586	Ear1	5.31	0.000253
19132	Prph	5.3	0.000447
21906	Otop1	5.3	0.000296
269713	Clip2	5.29	0.000388
319996	Casc4	5.29	0.0002
224697	Adamts10	5.29	0.00049
80291	Rilpl2	5.28	0.000158
85305	Kars	5.28	0.000339
654472	Gm12070	5.28	0.000272
231214	Cc2d2a	5.28	0.000225
64051	Sv2a	5.27	0.000183
217340	Rnf157	5.27	0.000486
67037	Pmf1	5.27	0.000164
263803	Pkn3	5.27	0.000787
16977	Lrrc23	5.27	0.000681
15289	Hmgb1	5.27	0.000178
170823	Glmn	5.27	0.000379
320975	D330050G23Rik	5.27	0.000254
54394	Crlf3	5.27	0.000158
17463	Psmd7	5.26	0.000167
353172	Gars	5.26	0.0013
20826	Nhp2l1	5.25	0.000586
28028	Mrpl50	5.25	0.000173
330836	Slc7a6	5.24	0.000238
22785	Slc30a4	5.24	0.000651
72065	Rap2c	5.24	0.000374
230751	Oscp1	5.24	0.000215
105837	Mtbp	5.24	0.000166
69325	1700012B09Rik	5.24	0.000417
15112	Hao1	5.23	0.00058
328186	Gm10336	5.23	0.000437
83396	Glis2	5.23	0.000163
14205	Figf	5.23	0.000191
170571	Cntnap4	5.23	0.00145
230484	Usp1	5.22	0.000763
74355	Smchd1	5.22	0.000164
66164	Nip7	5.22	0.000465
13204	Dhx15	5.22	0.000228
214572	Prmt7	5.21	0.000182
26921	Map4k4	5.21	0.000517
226564	Fmo4	5.21	0.000331
14151	Fech	5.21	0.000174
66427	Cyb5b	5.21	0.000172
70799	Cep192	5.21	0.000279
69737	Ttl	5.2	0.00037
67952	Tomm20	5.2	0.000368
71900	Tmem106b	5.2	0.000993
66998	Psmd5	5.2	0.000259
118453	Mmp28	5.2	0.000182
77254	Yif1b	5.19	0.000175
20410	Sorbs3	5.19	0.000353
228829	Phf20	5.19	0.000174
226844	Mfsd7b	5.19	0.000374
12238	Commd3	5.19	0.000177
20115	Rps7	5.18	0.000442
66449	Pam16	5.18	0.000396
18451	P4ha1	5.18	0.000288
100526514	Mir3112	5.18	0.000185
230376	Haus6	5.18	0.000737
52715	Ccdc43	5.18	0.000284
67220	Plekho1	5.17	0.000368
18132	Notch4	5.17	0.00018
26399	Map2k6	5.17	0.000842
404710	Iqgap3	5.17	0.000265
14268	Fn1	5.17	0.000603
72655	Snhg5	5.16	0.000373
271305	Phf21b	5.16	0.00082
213827	Arcn1	5.16	0.000378
56086	Set	5.15	0.000195
52377	Rcn3	5.15	0.00131
69605	Lnp	5.15	0.000207
16816	Lcat	5.15	0.000189
16601	Klf9	5.15	0.000199
233115	Dpy19l3	5.15	0.000393
329941	Col8a2	5.15	0.000659
57315	Wdr46	5.14	0.000223
233813	Vwa3a	5.14	0.000221
100043314	Tigit	5.14	0.000311
320554	Tcp11l1	5.14	0.000231
78586	Srbd1	5.14	0.000208
20339	Sele	5.14	0.00041
21771	Cirh1a	5.14	0.000963
18209	Ntn3	5.13	0.000569
320940	Atp11c	5.13	0.000248
19045	Ppp1ca	5.12	0.000835
17955	Nap1l4	5.12	0.000457
16443	Itsn1	5.12	0.000359
100129	Gpr153	5.12	0.00027
227801	Dennd1a	5.12	0.000198
12832	Col5a2	5.12	0.000235
269400	Rtel1	5.11	0.000859
19659	Rbp1	5.11	0.00084
16950	Loxl3	5.11	0.00099
246229	Bivm	5.11	0.000206
58996	Arhgap23	5.11	0.000202
11777	Ap3s1	5.11	0.000233
69944	2810021J22Rik	5.11	0.000288
22230	Ufd1l	5.1	0.000262
20844	Stam	5.1	0.000246
14270	Srgap2	5.1	0.000232
242819	Rundc3b	5.1	0.00024
20624	Eftud2	5.1	0.00111
108153	Adamts7	5.1	0.00076
103768	Tubg2	5.09	0.000214
244668	Sipa1l2	5.09	0.000596
68219	Nudt21	5.09	0.00021
225164	Mib1	5.09	0.000363
142682	Zcchc14	5.08	0.000209
20638	Snrpb	5.08	0.000239
74617	Scpep1	5.08	0.00139
217430	Pqlc3	5.08	0.000235
18763	Pkd1	5.08	0.000213
84652	Fam126a	5.08	0.000274
11770	Fabp4	5.08	0.0014
232560	Caprin2	5.08	0.00103
67488	Calcoco1	5.08	0.000281
14911	Thumpd3	5.07	0.000232
66979	Pole4	5.07	0.00109
16188	Il3ra	5.07	0.000303
68080	Gpn3	5.07	0.000235
209334	Gen1	5.07	0.000707
14009	Etv1	5.07	0.00173
21915	Dtymk	5.07	0.000217
68567	Cgref1	5.07	0.000794
231646	Myo1h	5.06	0.00101
16987	Lss	5.06	0.000375
56494	Gosr2	5.06	0.000646
170461	Stard6	5.05	0.00105
19656	Rbmxl1	5.05	0.000816
78688	Nol3	5.05	0.000274
108900	Fam72a	5.05	0.000223
75717	Cul5	5.05	0.000359
68010	Bambi	5.05	0.000759
18811	Prl2c2	5.04	0.000359
18015	Nf1	5.04	0.000282
78833	Gins3	5.04	0.000315
235661	Dync1li1	5.04	0.000469
72017	Cyb5r1	5.04	0.000258
12843	Col1a2	5.04	0.000304
68808	1110046J04Rik	5.04	0.000387
56291	Styx	5.03	0.00035
68988	Prpf31	5.03	0.000258
26433	Plod3	5.03	0.000235
72640	Mex3a	5.03	0.000253
22343	Lin7c	5.03	0.000297
14814	Grin2d	5.03	0.00119
237436	Gas2l3	5.03	0.000248
75320	Etnk1	5.03	0.00184
12389	Cav1	5.03	0.000351
269959	Adamtsl3	5.03	0.000233
237400	Mex3d	5.02	0.000332
319981	C530044C16Rik	5.02	0.00029
68028	Rpl22l1	5.01	0.000351
74309	Osbp2	5.01	0.0015
215690	Nav1	5.01	0.000249
78304	Naa38	5.01	0.000239
77619	Prelid2	5	0.000521
208990	Npb	5	0.000243
71735	Lrwd1	5	0.00025
56348	Hsd17b12	5	0.0012
15388	Hnrnpl	5	0.000295
14371	Fzd9	5	0.00129
58193	Extl2	5	0.000251
226409	Zranb3	4.99	0.00101
100088	Rcc1	4.99	0.0015
213556	Plekhh2	4.99	0.00156
72575	C430049B03Rik	4.99	0.00145
12035	Bcat1	4.99	0.000554
70356	St13	4.98	0.000381
212712	Satb2	4.98	0.000252
230789	Fam76a	4.98	0.000251
13167	Dbi	4.98	0.000316
12476	Cd151	4.98	0.000695
244562	Abcc12	4.98	0.00026
79202	Tnfrsf22	4.97	0.000409
66616	Snx9	4.97	0.000533
71449	Mettl13	4.97	0.00148
104806	Fancm	4.97	0.000375
219181	Akap11	4.97	0.000788
22129	Ttc3	4.96	0.000264
68979	Nol11	4.96	0.000823
67834	Idh3a	4.96	0.000893
13855	Epn2	4.96	0.00193
70508	Bbx	4.96	0.000348
118452	Baalc	4.96	0.000297
57344	As3mt	4.96	0.000369
56397	Morf4l2	4.95	0.000291
225280	Ino80c	4.95	0.0014
64340	Dhx38	4.95	0.000403
69456	Commd10	4.95	0.00034
104303	Arl1	4.95	0.000788
217258	Abca8a	4.95	0.001
319555	Nwd1	4.94	0.00039
68537	Mrpl13	4.94	0.000298
217480	Dgkb	4.94	0.000573
228802	Bpifb5	4.94	0.00141
30944	Zfp354c	4.93	0.000458
22346	Vhl	4.93	0.000341
64010	Sav1	4.93	0.000279
69263	Rfc3	4.93	0.00131
18718	Pip4k2a	4.93	0.000332
103199	Fig4	4.93	0.000292
11800	Api5	4.93	0.000451
217265	Abca5	4.93	0.000278
28015	Polr2m	4.92	0.00134
17986	Ndp	4.92	0.0015
104662	Tsr1	4.91	0.00102
19881	Rom1	4.91	0.000731
66841	Etfdh	4.91	0.000292
57432	Zc3h8	4.9	0.000362
76561	Snx7	4.9	0.000394
18242	Oat	4.9	0.000498
18187	Nrp2	4.9	0.00192
20411	Sorbs1	4.89	0.00116
70238	Rnf168	4.89	0.000736
209378	Itih5	4.89	0.000303
231413	Grsf1	4.89	0.000297
12237	Bub3	4.89	0.000299
22751	Zfp90	4.88	0.000604
60321	Wbp11	4.88	0.00224
56552	Vmn2r26	4.88	0.00109
70827	Trak2	4.88	0.000313
67226	Tmem19	4.88	0.00159
20595	Smn1	4.88	0.0014
72351	Ptar1	4.88	0.000299
108156	Mthfd1	4.88	0.000327
71865	Fbxo30	4.88	0.000576
13807	Eno2	4.88	0.00122
69202	Ptms	4.87	0.000694
67472	Mtfr1	4.87	0.00156
76467	Msrb2	4.87	0.00103
16648	Kpna3	4.87	0.000739
59035	Carm1	4.87	0.000616
11881	Arsb	4.87	0.000407
208968	Zfp280c	4.86	0.000331
225998	Rorb	4.86	0.000348
77055	Krt76	4.86	0.00183
70572	Ipo5	4.86	0.00103
68303	Fam114a1	4.86	0.00045
66882	Bzw1	4.86	0.000523
54401	Ywhab	4.85	0.000335
217154	Stac2	4.85	0.000857
64213	St7	4.85	0.000323
11988	Slc7a2	4.85	0.0015
81896	Ift122	4.85	0.00174
15975	Ifnar1	4.85	0.000354
15404	Hoxa7	4.85	0.000461
269060	Dagla	4.85	0.00203
73192	Xpot	4.84	0.00108
15529	Sdc2	4.84	0.00154
76890	Memo1	4.84	0.000837
269252	Gtf3c4	4.84	0.000372
227289	Gpbar1	4.84	0.000326
14431	Gamt	4.84	0.00125
14172	Fgf18	4.84	0.00069
547150	6820431F20Rik	4.84	0.000437
226591	Tiprl	4.83	0.00157
70235	Poc1a	4.83	0.000385
234593	Ndrg4	4.83	0.000531
30060	Mfi2	4.83	0.000364
66482	Exoc2	4.83	0.000356
237988	Cdr2l	4.83	0.00268
235323	Usp28	4.82	0.000339
21766	Tex261	4.82	0.000545
75292	Prkd3	4.82	0.000343
94282	Sfxn5	4.81	0.000796
225010	Lclat1	4.81	0.000563
16568	Kif3a	4.81	0.00035
78752	Csgalnact2	4.81	0.000353
237911	Brip1	4.81	0.00046
72338	Wdr89	4.8	0.000369
78895	Pus7l	4.8	0.000383
59001	Pole3	4.8	0.000927
64655	Mrps22	4.8	0.000384
240028	Lnpep	4.8	0.00118
14588	Gfra4	4.8	0.000348
15568	Elavl1	4.8	0.000386
20460	Stil	4.79	0.0004
216443	Mars	4.79	0.00046
229317	Eif2a	4.79	0.000355
192193	Edem1	4.79	0.0014
101602	AI467606	4.79	0.000447
77220	Tmem200a	4.78	0.000505
72096	Mettl10	4.78	0.00224
53626	Insm1	4.78	0.0022
27993	Imp4	4.78	0.00178
11735	Ank3	4.78	0.000372
20843	Stag2	4.77	0.000369
20449	St8sia1	4.77	0.00182
26931	Ppp2r5c	4.77	0.000932
67738	Ppid	4.77	0.00127
76612	Lrrc27	4.77	0.000787
170677	Cdhr1	4.76	0.00109
12462	Cct3	4.76	0.000391
76938	Rbm17	4.75	0.000506
56096	Plac1	4.75	0.000386
68852	Lrrn4cl	4.75	0.000379
14115	Fbln2	4.75	0.000531
432611	Dnaic2	4.75	0.000385
448850	Znhit3	4.74	0.000495
52357	Wwc2	4.74	0.000963
12406	Serpinh1	4.74	0.000515
18951	2017-09-05	4.74	0.000713
76789	Mzt1	4.74	0.000388
209462	Hace1	4.74	0.00157
434064	Gm5577	4.74	0.000564
320213	Senp5	4.73	0.000497
76448	Ppp1r18	4.73	0.0004
14651	Hagh	4.73	0.000683
12842	Col1a1	4.73	0.00076
53321	Cntnap1	4.73	0.00177
56224	Tspan5	4.72	0.00256
72133	Trub1	4.72	0.000428
213211	Rnf26	4.72	0.000486
224143	Poglut1	4.72	0.000625
72050	Kdelc1	4.72	0.000877
52585	Dhrs1	4.72	0.000526
60411	Cenpk	4.72	0.000399
101148	B630005N14Rik	4.72	0.00056
66701	Spryd4	4.71	0.000778
27047	Omd	4.71	0.00107
17938	Naca	4.71	0.000542
72162	Dhx36	4.71	0.000548
13106	Cyp2e1	4.71	0.00148
74018	Als2	4.71	0.00129
110532	Adarb1	4.71	0.00125
224111	Ubxn7	4.7	0.00146
319944	Taf2	4.7	0.000866
66390	Slmo2	4.7	0.00139
60365	Rbm8a	4.7	0.000757
26429	Orc5	4.7	0.000464
67622	Mxra7	4.7	0.00094
15159	Hccs	4.7	0.000811
668137	Gm8994	4.7	0.000706
16328	Cep250	4.7	0.000784
21762	Psmd2	4.69	0.000681
109129	Mmadhc	4.69	0.000679
268977	Ltbp1	4.69	0.000794
110611	Hdlbp	4.69	0.000542
12465	Cct5	4.69	0.00105
670940	Vmn2r70	4.68	0.000434
20389	Sftpc	4.68	0.00157
23988	Pin1	4.68	0.00183
17384	Mmp10	4.68	0.00065
66913	Kdelr2	4.68	0.00172
76568	Ift46	4.68	0.000588
245902	Ccdc15	4.68	0.000431
55989	Nop58	4.67	0.00121
69573	Hilpda	4.67	0.00132
12845	Comp	4.67	0.00149
66336	Cenpp	4.67	0.000674
110446	Acat1	4.67	0.00126
70676	Gulp1	4.66	0.00063
13382	Dld	4.66	0.000709
218629	Dhx29	4.66	0.000646
217125	Samd14	4.65	0.000599
170799	Rtkn2	4.65	0.000485
67149	Nkain1	4.65	0.000539
207911	Mchr1	4.65	0.00209
193813	Mcfd2	4.65	0.000502
553127	Cxx1b	4.65	0.000461
54371	Chst2	4.65	0.000463
240514	Ccdc85b	4.65	0.000453
19296	Pvt1	4.64	0.00162
14299	Ncs1	4.64	0.000557
16574	Kif5c	4.64	0.00117
71151	Eri2	4.64	0.00056
67477	Abhd15	4.64	0.000668
107271	Yars	4.63	0.000472
16593	Klc1	4.63	0.000756
71962	Gatsl3	4.63	0.00104
494468	Armcx5	4.63	0.000787
380912	Zfp395	4.62	0.000485
78796	Zcchc4	4.62	0.000711
109113	Uhrf2	4.62	0.000759
24001	Tiam2	4.62	0.000539
68240	Rpa3	4.62	0.000483
320634	Ocrl	4.62	0.00055
665563	Mthfd2l	4.62	0.000483
58875	Hibadh	4.62	0.00243
83554	Fstl3	4.62	0.000495
14236	Foxn2	4.62	0.000619
58521	Eid1	4.62	0.000771
75723	Amotl1	4.62	0.000802
23943	Esyt1	4.61	0.00102
71832	Csl	4.61	0.00103
380686	Cnrip1	4.61	0.00137
108899	2700081O15Rik	4.61	0.00124
56228	Ube2j1	4.6	0.00243
235330	Ttc12	4.6	0.000892
100529077	Snord42b	4.6	0.000565
104383	Rcor2	4.6	0.000547
106248	Qtrtd1	4.6	0.00122
93879	Pcdhb8	4.6	0.000712
66118	Sarnp	4.59	0.000801
19047	Ppp1cc	4.59	0.0024
66881	Pcyox1	4.59	0.000664
212326	Fam149a	4.59	0.000958
12607	Cebpz	4.59	0.000511
223723	Ttll12	4.58	0.000807
72736	Tmx1	4.58	0.000546
75747	Sesn3	4.58	0.000707
109042	Prkcdbp	4.58	0.000862
100310872	Dynlt1a	4.58	0.000806
56811	Dkk2	4.58	0.000541
78070	Cpt1c	4.58	0.00111
243373	AI854703	4.58	0.000518
20692	Sparc	4.57	0.000715
13006	Smc3	4.57	0.000562
209003	Rbmx2	4.57	0.00105
107869	Cth	4.57	0.00187
67157	2610301B20Rik	4.57	0.000808
75659	Wdr54	4.56	0.000882
71207	Nudt4	4.56	0.000566
114249	Npnt	4.56	0.00126
105504	Exoc5	4.56	0.00103
226144	Erlin1	4.56	0.00101
56321	Aatf	4.56	0.00144
78449	2700046A07Rik	4.56	0.00262
70047	Trnt1	4.55	0.000849
67946	Spata6	4.55	0.000719
20324	Sdpr	4.55	0.00189
100526504	Mir3100	4.55	0.000954
21778	Tex9	4.54	0.000564
70247	Psmd1	4.54	0.00135
83398	Ndst3	4.54	0.00167
224023	Klhl22	4.54	0.00287
74405	Efhc2	4.54	0.00058
11306	Abcb7	4.54	0.000618
69091	Vps26b	4.53	0.00155
93893	Pcdhb22	4.53	0.00139
219135	Mtmr6	4.53	0.00133
15213	Hey1	4.53	0.00284
74145	F13a1	4.53	0.00148
13191	Dctn1	4.53	0.000582
237459	Cdk17	4.53	0.00067
67534	Ttll4	4.52	0.000578
229285	Spg20	4.52	0.000897
69906	Slc25a32	4.52	0.00074
224024	Scarf2	4.52	0.000826
56353	Rybp	4.52	0.000618
433904	Ociad2	4.52	0.00145
54219	Cd320	4.52	0.000598
53872	Caprin1	4.52	0.000954
72522	Atxn7l2	4.52	0.000697
19645	Rb1	4.51	0.00144
18971	Pold1	4.51	0.000738
170762	Nup155	4.51	0.00113
18108	Nmt2	4.51	0.000642
432870	Gm5464	4.51	0.000724
242608	Podn	4.5	0.000981
100715	Papd4	4.5	0.0006
244654	Mtss1l	4.5	0.000611
97908	Hist1h3g	4.5	0.00201
55949	Eef1b2	4.5	0.00112
94223	Dgcr8	4.5	0.00213
239839	Ccdc14	4.5	0.00106
75695	Rilpl1	4.49	0.000623
23984	Pde10a	4.49	0.00207
13982	Esr1	4.49	0.000742
77591	Ddx10	4.49	0.00192
26894	Cops7a	4.49	0.000626
12830	Col4a5	4.49	0.00246
66714	4921524J17Rik	4.49	0.000694
230709	Zmpste24	4.48	0.000643
20523	Slc25a14	4.48	0.000642
102075	Plekhg4	4.48	0.00238
93688	Klhl1	4.48	0.0015
23908	Hs2st1	4.48	0.00151
232989	Hnrnpul1	4.48	0.0015
110304	Glra3	4.48	0.000644
13664	Eif1a	4.48	0.00231
69863	Ttc39b	4.47	0.000956
72572	Spats2	4.47	0.00119
67010	Rbm7	4.47	0.00133
19646	Rbbp4	4.47	0.00146
14584	Gfpt2	4.47	0.0034
59025	Usp14	4.46	0.00159
23999	Twf2	4.46	0.00065
20964	Syn1	4.46	0.00069
67374	Jam2	4.46	0.00201
15354	Hmgb3	4.46	0.00244
70454	Cenpl	4.46	0.001
78658	Ncapd3	4.45	0.000709
14297	Fxn	4.45	0.000812
72108	Ddhd2	4.45	0.00119
108012	Ap1s2	4.45	0.00164
76937	2810429I04Rik	4.45	0.00077
21372	Tbl1x	4.44	0.00249
229363	Gmps	4.44	0.000777
12581	Cdkn2d	4.44	0.00206
70369	Bag5	4.44	0.00125
12819	Col15a1	4.43	0.00178
338349	Cntln	4.43	0.000929
20737	Spn	4.42	0.00136
76302	Pcnp	4.42	0.000968
664994	Isoc2a	4.42	0.00101
319909	Ism1	4.42	0.00197
65967	Eefsec	4.42	0.00145
68337	Crip2	4.42	0.00143
271221	5031414D18Rik	4.42	0.0028
233549	Mogat2	4.41	0.00095
56264	Cpxm1	4.41	0.00296
216188	Aldh1l2	4.41	0.00074
20218	Khdrbs1	4.4	0.00091
14360	Fyn	4.4	0.00401
270711	Fam26d	4.4	0.000726
13629	Eef2	4.4	0.00374
223739	5031439G07Rik	4.4	0.00204
94279	Sfxn2	4.39	0.00156
227746	Rabepk	4.39	0.000791
226169	Pprc1	4.39	0.00108
67724	Pop1	4.39	0.000738
66158	Cxx1a	4.39	0.00101
12798	Cnn2	4.39	0.00137
75553	Zc3h14	4.38	0.00153
68875	Tmcc2	4.38	0.000753
259302	Srgap3	4.38	0.00196
69150	Snx4	4.38	0.00105
105727	Slc38a1	4.38	0.00227
52633	Nit2	4.38	0.00218
16367	Irs1	4.38	0.00187
110135	Fgb	4.38	0.000749
11947	Atp5b	4.38	0.000754
338362	Ust	4.37	0.00121
244879	Npat	4.37	0.00104
269854	Nat14	4.37	0.00076
17231	Mcpt8	4.37	0.00293
16881	Lig1	4.37	0.0017
16515	Kcnj12	4.37	0.00166
226861	Hhat	4.37	0.00155
245596	Hdx	4.37	0.00198
234699	Edc4	4.37	0.0012
321022	Cdv3	4.37	0.00206
22355	Vipr2	4.36	0.000778
117160	Ttyh2	4.36	0.000825
52055	Rab11fip5	4.36	0.00265
15526	Hspa9	4.36	0.00251
67886	Camsap2	4.36	0.00114
117589	Asb7	4.36	0.00186
74122	Tmem43	4.35	0.00121
211586	Tfdp2	4.35	0.00188
66684	Tceal8	4.35	0.00155
70784	Rasl12	4.35	0.000973
13211	Dhx9	4.35	0.00133
68283	9530077C05Rik	4.35	0.0021
24128	Xrn2	4.34	0.00151
70790	Ubr5	4.34	0.000868
13521	Slc26a2	4.34	0.0011
18121	Nog	4.34	0.00116
14806	Grik2	4.34	0.0028
14679	Gnai3	4.34	0.00117
227210	Ccnyl1	4.34	0.000806
225348	Wdr36	4.33	0.00428
[truncated: 7,208 more rows]
