# Supplementary material for: NSD2 is a conserved driver of metastatic prostate cancer progression
Source: Nat Commun. 2018 Dec 5;9:5201. doi: 10.1038/s41467-018-07511-4 (PMC6281610; doi:10.1038/s41467-018-07511-4)
Supplement: Supplementary file 4 — Supplementary Data 2 [file 41467_2018_7511_MOESM4_ESM.xlsx]

## Sheet: Lung vs NPKpremet
Dataset 2A: MSigDB Hallmarks pathway analysis on the NPK lung mets vs NPK pre-met signature
GENESET	NES	p-value	Number of genes in the geneset	Number of genes in leading edge	Genes in the leading edge
HALLMARK_ANGIOGENESIS	1.9993	< 0.001	35	15	VCAN,NRP1,S100A4,STC1,COL5A2,COL3A1,FGFR1,TIMP1,SLCO2A1,SPP1,FSTL1,VTN,JAG1,THBD,PTK2
HALLMARK_E2F_TARGETS	2.8257	< 0.001	193	112	MAD2L1,PAICS,PRDX4,NUP205,POLD2,RRM2,NCAPD2,SUV39H1,CKS1B,MCM2,RAN,ASF1B,DUT,TRIP13,TIPIN,E2F8,PSIP1,DLGAP5,ANP32E,RAD51AP1,GSPT1,TUBG1,CDCA3,CCNB2,PDS5B,HUS1,HMMR,NME1,MCM3,RACGAP1,CBX5,NOLC1,RAD21,MCM4,CDC20,SMC6,PLK4,KIF22,PRIM2,DNMT1,EIF2S1,BUB1B,MMS22L,ILF3,MTHFD2,TK1,ORC6,MCM5,ING3,CDKN3,SLBP,TACC3,KIF2C,MCM7,SSRP1,SPAG5,PPP1R8,CDK1,BIRC5,CDK4,TOP2A,NOP56,HMGA1,RQCD1,CCNE1,UBE2S,PRPS1,CENPE…
HALLMARK_EPITHELIAL_MESENCHYMAL_TRANSITION	2.8042	< 0.001	194	73	WNT5A,VIM,CALU,IGFBP4,CTHRC1,EMP3,BDNF,PMP22,VCAN,MMP14,PCOLCE,GPC1,COL6A2,DPYSL3,ITGB3,SGCB,WIPF1,LGALS1,EFEMP2,LRP1,COL5A1,FERMT2,ITGA5,FBN1,CALD1,TPM4,COL4A1,COL4A2,GLIPR1,TGFBR3,SERPINE2,VEGFC,EDIL3,TGFB1,FLNA,GREM1,LEPRE1,MMP3,MGP,ITGB1,MATN2,PLOD3,LAMC1,INHBA,FGF2,LOXL2,BMP1,PLOD2,COL5A3,DST,COL6A3,COL5A2,PRRX1,PTHLH,PCOLCE2,COL3A1,FN1,TIMP1,MAGEE1,SPP1,FSTL1,FOXC2,SPARC,PDGFRB,ELN,IL6,FBLN…
HALLMARK_G2M_CHECKPOINT	2.635	< 0.001	195	114	MAD2L1,E2F1,SLC7A5,SUV39H1,CKS1B,CDC45,TGFB1,MCM2,KPNB1,CHAF1A,DKC1,TPX2,EFNA5,GSPT1,UCK2,PBK,CCNB2,PDS5B,HUS1,CCND1,HMMR,MCM3,RACGAP1,NOLC1,PRMT5,RAD21,CDC20,PLK4,SMAD3,KIF22,SMC2,PRIM2,CENPA,CDC6,SMARCC1,ILF3,ORC6,MCM5,CDKN3,TACC3,KIF2C,CCNA2,PRC1,ATF5,NEK2,NDC80,CDK1,BIRC5,CDK4,TOP2A,HMGA1,ODF2,TROAP,DBF4,UBE2S,UBE2C,KIF11,CENPE,ODC1,WHSC1,NUP98,AURKA,MCM6,BUB1,RPS6KA5,KIF15,CDC27,TFDP1,CDC7,P…
HALLMARK_IL2_STAT5_SIGNALING	1.8212	< 0.001	193	66	COL6A1,PRAF2,LRIG1,NRP1,PLIN2,CTSZ,ETV4,SPRY4,EMP1,DENND5A,UMPS,NOP2,HIPK2,LRRC8C,SNX9,SYT11,AKAP2,BMPR2,UCK2,SPP1,CASP3,CDC42SE2,IL3RA,TRAF1,IGF2R,CDC6,IGF1R,PHTF2,PENK,NCS1,ENO3,TTC39B,LCLAT1,CCNE1,MYO1E,CKAP4,ODC1,IL1RL1,TWSG1,AGER,SCN9A,ARL4A,GABARAPL1,ST3GAL4,PPAP2A,PRNP,SLC2A3,SPRED2,MYO1C,PLEC,HUWE1,TIAM1,SWAP70,BATF,FAH,SHE,PNP,BMP2,CCDC164,RHOB,CYFIP1,PTCH1,ADAM19,PTGER2,FURIN,ECM1
HALLMARK_INTERFERON_ALPHA_RESPONSE	-2.7911	< 0.001	88	62	TXNIP,NUB1,IFITM3,MOV10,LY6E,GMPR,CASP1,CSF1,IL15,PSME1,LGALS3BP,PSME2,BATF2,FTSJD2,UBE2L6,IFI35,CXCL10,PSMB8,IL7,OGFR,PSMB9,BST2,PARP12,FAM46A,TRIM26,LPAR6,NMI,CNP,CXCL11,HERC6,CMPK2,DDX60,TAP1,PLSCR1,UBA7,IFIT2,PARP9,RNF31,TRIM21,SP110,SAMD9L,EIF2AK2,TRIM25,IFIH1,PARP14,EPSTI1,IFIT3,TDRD7,ISG15,B2M,ADAR,USP18,RSAD2,IFI44,DHX58,STAT2,ISG20,TRAFD1,RTP4,IRF9,IRF7,MX1
HALLMARK_INTERFERON_GAMMA_RESPONSE	-2.6246	< 0.001	183	77	IFITM3,GBP6,SAMHD1,AUTS2,NFKB1,LY6E,SOD2,PLA2G4A,CASP1,IL15,XAF1,TAPBP,NAMPT,PSME1,LGALS3BP,PSME2,BATF2,FTSJD2,UBE2L6,IFI35,TNFSF10,CXCL10,PSMB8,STAT1,IL7,ISOC1,CFB,OGFR,PSMB9,BST2,PARP12,TRIM26,ZBP1,NLRC5,NMI,IL15RA,CXCL11,HERC6,ZNFX1,CMPK2,DDX60,TAP1,PLSCR1,IFIT2,RNF31,MX2,DDX58,TRIM21,SP110,SAMD9L,EIF2AK2,TRIM25,IFIH1,PARP14,EPSTI1,IFIT3,PML,IL18BP,IFIT1,TDRD7,ISG15,B2M,ADAR,USP18,RSAD2,IFI44,…
HALLMARK_KRAS_SIGNALING_DN	-1.7314	< 0.001	192	52	PTPRJ,ABCG4,TEX15,VPREB1,EGF,SPHK2,BMPR1B,PPYR1,GTF3C5,FAM46C,LGALS7,SLC25A23,HNF1A,FGFR3,YBX2,SLC6A14,BTG2,EDN1,SLC16A7,CPEB3,NUDT11,ADCK3,CNTFR,PDK2,PKP1,NR6A1,ODZ2,EDN2,KRT15,GP2,PARK2,KRT4,ATP6V1B1,EDAR,MFSD6,AKR1B10,DLK2,NOS1,KRT1,CLDN8,HSD11B2,TFCP2L1,RGS11,SIDT1,CELSR2,FAM164C,WNT16,DTNB,KRT5,RSAD2,LYPD3,MX1
HALLMARK_KRAS_SIGNALING_UP	1.4408	< 0.001	190	48	ST6GAL1,MMD,DCBLD2,NRP1,TMEM100,GPR124,ETV4,EMP1,GPRC5B,RBP4,ETV5,MMP10,PRKG2,INHBA,TRIB2,ETS1,PRRX1,BPGM,USP12,KIF5C,EREG,SPP1,TRAF1,GYPC,GNG11,HSD11B1,SNAP25,AMMECR1,PLVAP,SPON1,EVI5,F13A1,ENG,DUSP6,ELTD1,ACE,SLMO2,ETV1,PECAM1,GUCY1A3,SPARCL1,CPE,CBL,MTMR10,RELN,TFPI,BMP2,GABRA3
HALLMARK_MITOTIC_SPINDLE	2.2172	< 0.001	192	81	NCK2,CLIP2,FLNA,HDAC6,KIFAP3,WASF1,CCDC88A,CEP250,FSCN1,MAPRE1,DST,STAU1,ANLN,KLC1,SYNPO,PKD2,ARHGEF2,CKAP5,DLGAP5,TPX2,PIF1,KIF3C,CCNB2,CYTH2,YWHAE,RACGAP1,ALMS1,KIF22,NF1,ARL8A,SEPT9,ARHGAP10,KIF2C,ECT2,PRC1,NEK2,NDC80,CDK1,DYNC1H1,BIRC5,TOP2A,LRPPRC,ITSN1,ARHGDIA,MYO1E,KIF11,CENPE,KNTC1,CDK5RAP2,SSH2,AURKA,BUB1,ALS2,KIF15,CDC27,ARAP3,TUBGCP2,KATNB1,WASF2,KIF23,AZI1,TTK,PLK1,VCL,GSN,ESPL1,TIAM1…
HALLMARK_MTORC1_SIGNALING	2.0721	< 0.001	192	88	RDH11,STC1,SLC6A6,NUP205,SLC7A5,CCT6A,RRM2,MCM2,IMMT,ELOVL6,PSAT1,PLOD2,DHFR,EPRS,TMEM97,PSPH,CTSC,EEF1E1,FADS2,TUBG1,FADS1,GOT1,CANX,INSIG1,MCM4,CD9,SSR1,HSPA9,EDEM1,ASNS,MTHFD2,SHMT2,ACACA,ABCF2,STIP1,HMGCR,FAM129A,ACLY,GTF2H1,AURKA,BUB1,STARD4,IDI1,PDAP1,TCEA1,MTHFD2L,ETF1,NMT1,TES,SLC2A3,CTH,SLC1A4,LDLR,PLK1,GCLC,PSMD14,LTA4H,CYB5B,PNP,SQLE,ELOVL5,RRP9,CACYBP,RPA1,BCAT1,HSP90B1,ATP2A2,CCNF,TP…
HALLMARK_MYC_TARGETS_V1	2.5386	< 0.001	199	100	CAD,MAD2L1,UBA2,PRDX4,POLD2,CDC45,MCM2,RAN,KPNB1,SERBP1,CCT7,APEX1,PCBP1,CSTF2,DUT,EPRS,RRM1,SF3A1,GSPT1,GNL3,SF3B3,TCP1,NME1,YWHAE,CANX,NOLC1,MCM4,CDC20,XPOT,DDX21,PHB2,ABCE1,EIF1AX,EIF2S1,SMARCC1,VBP1,EIF4E,EIF4G2,MCM5,C1QBP,HDAC2,MCM7,CCNA2,IARS,VDAC1,CDK4,NOP56,PRPS2,PWP1,ODC1,DHX15,PABPC1,NOP16,MCM6,RANBP1,PABPC4,TFDP1,ETF1,PCNA,PSMD7,PSMD1,EEF1B2,PSMD14,SRM,AP3S1,PRPF31,NAP1L1,ILF2,CCT2,DDX…
HALLMARK_MYC_TARGETS_V2	2.6007	< 0.001	58	36	SLC19A1,PRMT3,NOP2,UTP20,RCL1,MYBBP1A,TMEM97,IPO4,PPRC1,GNL3,NOLC1,RRP12,MCM4,PLK4,BYSL,MAP3K6,TCOF1,MCM5,IMP4,CDK4,NOP56,NOP16,PLK1,NIP7,SRM,DDX18,PA2G4,RRP9,GRWD1,DCTPP1,HSPD1,RABEPK,MRTO4,MPHOSPH10,PES1,TFB2M
HALLMARK_UNFOLDED_PROTEIN_RESPONSE	2.2361	< 0.001	113	58	SLC7A5,WIPI1,CKS1B,CCL2,PSAT1,SHC1,EEF2,FKBP14,DKC1,PDIA5,ATF6,SPCS3,ALDH18A1,NOLC1,GOSR2,SSR1,XPOT,HSPA9,EDEM1,EIF2S1,DCTN1,ASNS,MTHFD2,EIF4E,IARS,POP4,ATF4,NOP56,SEC31A,EXOC2,SKIV2L2,DDX10,SPCS1,EIF4G1,SLC1A4,ERN1,EIF4EBP1,DNAJA4,RRP9,HYOU1,CEBPB,BANF1,HSP90B1,CNOT6,TTC37,SRPR,SRPRB,TARS,SDAD1,KDELR3,NOP14,CNOT4,IMP3,BAG3,EDC4,EXOSC2,TSPYL2,EXOSC1
HALLMARK_UV_RESPONSE_DN	1.7143	< 0.001	142	61	BDNF,PMP22,ITGB3,NRP1,HAS2,AKT3,SYNE1,TGFBR3,CAV1,LAMC1,SDC2,COL5A2,MAGI2,COL3A1,MTA1,ZMIZ1,INSIG1,SMAD3,APBB2,IGF1R,PDGFRB,PTPRM,GJA1,MGLL,DLC1,COL1A2,MRPS31,MAP2K5,NR3C1,LDLR,COL11A1,KALRN,SMAD7,INPP4B,SLC7A1,IRS1,PPAP2B,TFPI,RBPMS,SERPINE1,LPHN2,LPAR1,ATP2B1,TGFBR2,FZD2,PTPN21,ABCC1,NOTCH2,FYN,GRK5,LTBP1,PHF3,FAM179B,DYRK1A,ANXA2,CDKN1B,PDLIM5,DDAH1,WDR37,SYNJ2,SCAF8
HALLMARK_MYOGENESIS	1.4233	0.0047	197	75	MRAS,COL6A2,AEBP1,COL4A2,WWTR1,TGFB1,ITGB1,AK1,FGF2,DMPK,COL6A3,MYL4,COL3A1,SORBS3,PFKM,LARGE,ACTN3,MEF2D,COL15A1,SSPN,LSP1,CNN3,SPARC,CRYAB,SVIL,ENO3,NQO1,MYH1,RB1,TNNT3,SORBS1,CD36,PRNP,MYL6B,TNNT1,MYO1C,ACTC1,PTGIS,GSN,MEF2A,GPX3,SOD3,CFD,BDKRB2,LPIN1,TEAD4,PGAM2,MYH9,GAA,PTP4A3,TNNC1,NCAM1,LAMA2,GJA5,MYL7,GNAO1,CRAT,SLN,BIN1,COX6A2,MYH11,ATP6AP1,IGF1,FKBP1B,FXYD1,CKB,ITGA7,CDH13,ADCY9,PDE4DIP…
HALLMARK_ESTROGEN_RESPONSE_LATE	-1.4557	0.0064	192	47	IMPA2,CACNA2D2,ACOX2,CHST8,PTGES,TST,TFAP2C,FGFR3,UNC13B,SLC27A2,GALE,AGR2,ST6GALNAC2,LAMC2,ITPK1,FRK,RET,SCNN1A,IL17RB,HR,PERP,PLA2G16,SLC9A3R1,KCNK5,SULT2B1,FOXC1,CISH,PDZK1,TRIM29,PPIF,LSR,CDH1,SLC22A5,ST14,DCXR,TFF3,LLGL2,TJP3,SFN,RAPGEFL1,CELSR2,FAM102A,PKP3,OVOL2,LTF,MAPK13,ISG20
HALLMARK_INFLAMMATORY_RESPONSE	-1.3952	0.0076	195	43	CD14,CCL5,P2RY2,AHR,ADM,BTG2,EDN1,ACVR1B,NFKB1,LY6E,SEMA4D,CD55,NOD2,SLC4A4,SLC1A2,CX3CL1,CSF1,IL1A,IL15,TAPBP,TLR1,NAMPT,GNA15,F3,P2RX4,RNF144B,TNFSF10,CXCL10,SLC31A2,TLR2,BST2,SLC11A2,CCL20,NMI,IL15RA,CXCL11,IFNGR2,HPN,CSF3,EIF2AK2,TLR3,RTP4,IRF7
HALLMARK_ESTROGEN_RESPONSE_EARLY	-1.4484	0.0077	197	53	ELF1,LAD1,STC2,FAM134B,P2RY2,BCL11B,PTGES,MREG,TFAP2C,KAZN,SLC27A2,MUC1,AQP3,ITPK1,FRK,RET,SEC14L2,SCNN1A,ASB13,IL17RB,HR,TBC1D30,PLA2G16,KRT15,WWC1,SLC9A3R1,MED24,KCNK5,SULT2B1,FOXC1,CELSR1,CISH,PDZK1,MPPED2,TMEM164,PPIF,PMAIP1,SLC22A5,ENDOD1,TTC39A,CLDN7,DHRS3,TFF3,SLC37A1,TJP3,SFN,RAPGEFL1,CELSR2,ESRP2,FAM102A,OVOL2,RAB17,ELF3
HALLMARK_TGF_BETA_SIGNALING	1.6845	0.0094	53	20	ACVR1,WWTR1,FKBP1A,TGFB1,ID3,HIPK2,RAB31,RHOA,BMPR2,SLC20A1,SMAD3,NCOR2,PPP1CA,ENG,SMAD7,BMP2,SERPINE1,SKI,PPM1A,FURIN
HALLMARK_TNFA_SIGNALING_VIA_NFKB	-1.361	0.0154	197	64	PLK2,NFE2L2,FOSB,SERPINB8,ABCA1,CCNL1,PTGER4,NFKB2,SERPINB2,PNRC1,BCL6,SLC16A6,KLF10,GADD45B,HES1,FOSL2,CXCL2,GCH1,PLAU,BIRC2,PHLDA1,PHLDA2,NFKBIE,SDC4,CCL5,TGIF1,IL23A,DRAM1,ETS2,PANX1,BTG2,EDN1,NFKB1,ATF3,SOD2,ZC3H12A,FUT4,CSF1,IL1A,FJX1,MAP3K8,TNIP1,NAMPT,F3,F2RL1,PFKFB3,CXCL10,EFNA1,TNF,TLR2,TNFAIP8,LAMB3,RELB,SAT1,CCL20,IL15RA,CXCL11,BIRC3,TAP1,IFNGR2,IFIT2,DDX58,TNIP2,IFIH1
HALLMARK_APICAL_JUNCTION	1.2871	0.0229	193	36	VCAN,THBS3,FLNC,PVRL3,TSPAN4,AKT3,MSN,FBN1,LAYN,DMP1,ITGB1,ACTN1,FSCN1,RSU1,SHC1,CD34,BMP1,PKD1,SORBS3,CNN2,GAMT,ACTN3,GNAI2,TUBG1,CLDN18,ZYX,TRAF1,INSIG1,NF1,VASP,EVL,ADRA1B,PTK2,CLDN5,PECAM1,ICAM2
HALLMARK_APOPTOSIS	-1.3732	0.0255	155	32	TXNIP,CASP4,IFITM3,BTG2,ATF3,SOD2,DFFA,CASP1,IL1A,BMF,GNA15,TNFSF10,TNF,CYLD,AIFM3,PMAIP1,CTNNB1,IFNB1,SAT1,ERBB3,BIRC3,NEFH,TAP1,CLU,RNASEL,ANXA1,DPYD,CASP6,BIK,ERBB2,CASP7,ISG20
HALLMARK_COMPLEMENT	1.2934	0.0255	184	51	GNB4,ZEB1,MMP14,CALM1,LRP1,TIMP2,COL4A2,PRCP,LIPA,FN1,S100A13,SH2B3,ANXA5,CTSC,TIMP1,GNAI2,ZFPM2,ZFYVE20,CASP3,SPOCK2,MMP13,KIF2A,CBLB,IL6,PLA2G7,RABIF,C9,PREP,DUSP6,PIK3CA,PCSK9,CD36,PHEX,RAF1,ADAM9,PCLO,LTA4H,DOCK4,GMFB,CEBPB,NOTCH4,PPP2CB,SERPINE1,PRDM4,USP14,CD40LG,GNAI3,RNF4,USP8,TFPI2,DOCK10
HALLMARK_ANDROGEN_RESPONSE	1.3513	0.037	95	36	ABHD2,ACTN1,LMAN1,TSC22D1,CDC14B,ZMIZ1,SLC26A2,UBE2J1,CCND1,FADS1,SPCS3,SEC24D,INSIG1,RRP12,CENPN,CAMKK2,HMGCR,AKT1,IDI1,GUCY1A3,PPAP2A,INPP4B,TMEM50A,PA2G4,ELOVL5,SLC38A2,DBI,LIFR,ARID5B,GNAI3,RPS6KA3,SMS,APPBP2,PTPN21,MAF,FKBP5
HALLMARK_P53_PATHWAY	-1.3173	0.0381	191	47	IP6K2,DDB2,VDR,H2AFJ,PLXNB2,PDGFA,CDKN2B,TXNIP,DRAM1,FAM162A,TGFA,TAX1BP3,RXRA,BTG2,RAB40C,ACVR1B,PRKAB1,NUPR1,ATF3,CDKN2A,ADCK3,CASP1,SERTAD3,FBXW7,ZFP36L1,IL1A,JAG2,TRIAP1,EI24,PERP,RALGDS,FUCA1,OSGIN1,HIST3H2A,MAPKAPK3,MKNK2,ST14,SAT1,DCXR,TAP1,GPX2,SFN,EPS8L2,TCHH,SERPINB5,KRT17,TRAFD1
HALLMARK_DNA_REPAIR	1.2426	0.0455	146	41	APRT,DDB1,UMPS,SMAD5,AK1,USP11,SEC61A1,DCTN4,DUT,POLH,NME1,TAF9,POLR2A,NUDT9,SSRP1,POLA1,POM121,GTF2H1,MPG,NPR2,PCNA,POLA2,BRF2,RALA,FEN1,POLR2K,TCEB3,POLD4,POLR2G,PNP,ZWINT,PRIM1,POLD1,DGCR8,AAAS,ERCC1,POLR2E,RNMT,TYMS,DFNA5,RPA2
HALLMARK_BILE_ACID_METABOLISM	-1.3207	0.0599	109	42	ABCA2,ALDH1A1,PEX12,ABCA1,SLC27A5,PEX1,NR1I2,MLYCD,IDH1,TTR,ABCG4,ABCG8,RXRG,GSTK1,PEX11A,PEX13,PEX6,PEX7,CYP27A1,SULT1B1,ATXN1,GC,SLC22A18,SLC35B2,SCP2,RXRA,PEX16,SLC27A2,CROT,ACSL1,PHYH,PRDX5,SULT2B1,ISOC1,OPTN,LIPE,DIO1,GCLM,PEX26,TFCP2L1,ABCD3,BBOX1
HALLMARK_HYPOXIA	1.1776	0.067	195	51	GPC1,S100A4,STC1,PLIN2,SLC6A6,COL5A1,PTRF,CAV1,HAS1,SDC2,CSRP2,ETS1,TPST2,TGFB3,LARGE,PRKCDBP,BCAN,WISP2,EXT1,PAM,IL6,TPBG,ENO3,ENO2,CHST2,NDST1,TES,LXN,SLC2A3,NR3C1,GCNT2,HDLBP,SCARB1,IDS,SERPINE1,HK1,PGAM2,MYH9,TPI1,GAA,LDHC,IRS2,PGM1,LOX,CXCR7,KDELR3,ANGPTL4,BGN,MAFF,P4HA1,NFIL3
HALLMARK_PEROXISOME	-1.2807	0.0815	97	35	CLN6,NR1I2,MLYCD,IDH1,PEX14,TTR,RXRG,GSTK1,PEX11A,PEX13,PEX6,ATXN1,ESR2,SLC35B2,SCP2,CEL,SLC27A2,PRDX1,SOD2,ACOX1,HMGCL,VPS4B,EHHADH,ACSL1,CADM1,PRDX5,SULT2B1,ISOC1,NUDT19,ACOT8,DIO1,HSD11B2,DHRS3,ABCD3,FABP6
HALLMARK_GLYCOLYSIS	-1.2204	0.0917	193	45	B4GALT4,CAPN5,MPI,STC2,FAM162A,CLDN3,TGFA,B3GAT3,NDUFV3,GMPPB,GMPPA,GALE,P4HA2,GYS1,GALK2,AK3,ARPP19,PGK1,PMM2,PDK3,EFNA3,FBP2,MIF,POLR3K,GAPDHS,ME1,MED24,GNE,AGRN,MDH1,EGLN3,SLC35A3,TALDO1,GFPT1,SLC25A10,QSOX1,DSC2,TFF3,PYGB,GAL3ST1,CASP6,BIK,GPR87,ISG20,ELF3
HALLMARK_IL6_JAK_STAT3_SIGNALING	-1.2565	0.1174	85	23	LTB,FAS,TYK2,EBI3,MYD88,CD14,IL10RB,CSF2RA,ACVR1B,CNTFR,CSF1,MAP3K8,IL17RB,CXCL10,STAT1,IL7,TNF,TLR2,IL15RA,CXCL11,IFNGR2,STAT2,IRF9
HALLMARK_XENOBIOTIC_METABOLISM	-1.1796	0.1341	186	61	UPB1,GSTA3,ARG2,ALAS1,TMEM176B,PSMB10,CYP17A1,CRP,IDH1,MCCC2,FAS,GCH1,SLC6A12,FMO3,APOE,ABHD6,ACSM1,GCKR,CYP27A1,CSAD,SLC22A1,HES6,NFS1,ACOX2,BPHL,DDC,PTGES,AP4B1,COMT,ETS2,RAP1GAP,ALDH3A1,CROT,ACOX1,PTGR1,CYP26A1,ARPP19,SAR1B,NDRG2,FBP1,SLC1A5,ARG1,GSTO1,VNN1,CBR1,GSTT2,ABCC3,POR,DDT,CFB,ACOX3,SLC46A3,SMOX,PTS,HSD17B2,TMBIM6,DCXR,SPINT2,HNF4A,CASP6,HGFAC
HALLMARK_HEME_METABOLISM	-1.1519	0.1586	181	49	BNIP3L,HMBS,FN3K,C3,TRIM10,RNF19A,ELL2,SLC30A1,TOP1,LMO2,MFHAS1,HIST1H4C,TFRC,UROS,BCAM,BLVRA,RHAG,FAM46C,PPOX,MOCOS,ALAD,BTG2,DCUN1D1,ALDH6A1,RAP1GAP,FBXO9,RBM5,P4HA2,AQP3,CTSE,UCP2,FBXO7,CTNS,DAAM1,OPTN,SMOX,SLC11A2,ACP5,BSG,PQLC1,TMEM9B,ENDOD1,GCLM,PDZK1IP1,SLC6A9,DCAF11,SLC6A8,XK,FBXO34
HALLMARK_COAGULATION	1.1356	0.1844	133	24	MMP14,ITGB3,LRP1,FBN1,MMP3,RAPGEF3,MMP10,BMP1,USP11,FN1,S100A13,TIMP1,CRIP2,CD9,SPARC,CAPN2,RABIF,C9,PREP,THBD,DUSP6,MSRB2,PECAM1,PROS1
HALLMARK_UV_RESPONSE_UP	-1.1354	0.2118	151	45	SEPW1,CCK,PARP2,FOSB,PTPRD,CEBPG,DNAJA1,RXRB,POLR2H,ARRB2,E2F5,MAPK8IP2,ALDOA,ALAS1,CXCL2,DNAJB1,DGAT1,GCH1,SLC6A12,TFRC,AP2S1,CDKN2B,TST,BTG2,ATF3,SOD2,AQP3,RET,HSPA2,STK25,MARK2,CLCN2,STARD3,PPIF,BSG,TMBIM6,CNP,TAP1,RAB27A,EPCAM,PRKCD,TYRO3,SLC6A8,TCHH,CHKA
HALLMARK_WNT_BETA_CATENIN_SIGNALING	1.1422	0.2271	41	13	HEY1,NCOR2,HDAC2,JAG1,SKP2,AXIN2,NOTCH4,LEF1,PTCH1,MAML1,TCF7,NKD1,CUL1
HALLMARK_HEDGEHOG_SIGNALING	1.1274	0.2692	36	5	DPYSL2,NRP1,NRP2,HEY1,NF1
HALLMARK_PANCREAS_BETA_CELLS	-1.1301	0.276	39	15	SST,PCSK2,PDX1,LMO2,VDR,DCX,NKX6-1,HNF1A,PCSK1,IAPP,SLC2A2,PAX6,NKX2-2,PKLR,CHGA
HALLMARK_APICAL_SURFACE	-1.1291	0.2801	44	12	SHROOM2,CD160,RTN4RL1,ATP8B1,GATA3,ATP6V0A4,CX3CL1,SLC2A4,PKHD1,MDGA1,MAL,LYPD3
HALLMARK_FATTY_ACID_METABOLISM	-1.0789	0.2977	148	36	ERP29,BMPR1B,UROS,BLVRA,NBN,GRHPR,PDHB,BPHL,ALAD,HSDL2,ALDH3A1,CEL,CBR3,ECI1,ACOX1,HMGCL,EHHADH,ACSL1,PSME1,MIF,HADHB,GAPDHS,VNN1,CBR1,ME1,ACSS1,UBE2L6,GPD1,MDH1,PTS,CIDEA,ACOT8,SLC22A5,REEP6,RDH16,ACSM3
HALLMARK_CHOLESTEROL_HOMEOSTASIS	1.0655	0.3137	69	25	ANTXR2,ANXA5,TMEM97,FADS2,CD9,LSS,HMGCR,ATF5,FAM129A,JAG1,STARD4,IDI1,FASN,LDLR,MVK,SREBF2,SQLE,ATXN2,AVPR1A,PMVK,TRIB3,HSD17B7,GUSB,ACSS2,NFIL3
HALLMARK_PROTEIN_SECRETION	1.0398	0.3864	95	24	SCRN1,DST,LMAN1,CTSC,ANP32E,SSPN,SEC24D,GOSR2,IGF2R,PAM,STAM,RAB22A,SEC31A,SCAMP3,AP3S1,GNAS,AP2M1,OCRL,ARCN1,VAMP4,CD63,COPB2,CLN5,RPS6KA3
HALLMARK_NOTCH_SIGNALING	1.0188	0.4315	31	10	WNT5A,CCND1,JAG1,HEYL,ST3GAL6,CUL1,WNT2,NOTCH2,PPARD,PSEN2
HALLMARK_REACTIVE_OXIGEN_SPECIES_PATHWAY	-0.8711	0.6744	45	14	MSRA,FES,MGST1,SBNO2,ERCC2,NDUFA6,EGLN2,PRDX1,SOD2,PDLIM1,STK25,ATOX1,MBP,GCLM
HALLMARK_ALLOGRAFT_REJECTION	-0.8828	0.7414	183	18	CSF1,IL15,TAPBP,TLR1,STAT1,TRAF2,IL7,TNF,TPD52,TAP2,TLR2,C2,KRT1,TAP1,IFNGR2,B2M,TLR3,IRF7
HALLMARK_SPERMATOGENESIS	-0.8658	0.742	132	24	CFTR,SLC12A2,PHKG2,CAMK4,NF2,PCSK1N,TLE4,IP6K1,CHFR,ACRBP,SCG3,YBX2,TULP2,OAZ3,IFT88,HSPA1L,HSPA2,GAPDHS,PCSK4,TALDO1,NOS1,STRBP,NEFH,FAM164C
HALLMARK_PI3K_AKT_MTOR_SIGNALING	-0.8287	0.8083	103	27	E2F1,PLCB1,CFL1,RPTOR,TNFRSF1A,EIF4E,ACACA,CDK1,PPP1CA,MAP2K6,CDK4,ARHGDIA,AKT1,YWHAB,VAV3,RAF1,TIAM1,AP2M1,HSP90B1,DUSP3,PTPN11,CDK2,SQSTM1,TRIB3,RPS6KA3,PLCG1,PRKAG1
HALLMARK_OXIDATIVE_PHOSPHORYLATION	-0.8498	0.8378	192	51	NDUFS3,ATP5G3,HADHA,PDP1,NDUFA1,COX8A,UQCRB,NDUFC1,ETFB,NDUFS7,NDUFAB1,ALAS1,NDUFA2,NDUFB5,ATP5H,IDH1,RHOT2,SDHC,ATP6V0B,ATP5E,NDUFC2,ATP5J2,NDUFS6,NDUFS8,NDUFA6,COX6B1,NDUFS4,SURF1,NDUFB3,UQCRC2,AFG3L2,PDHB,COX11,ATP6V1D,UQCR10,ALDH6A1,ECI1,COX7B,ETFA,ATP5J,COX7C,ATP6V1H,FDX1,PHYH,TCIRG1,HADHB,POR,MDH1,NDUFA3,ATP1B1,CASP7

## Sheet: Liver vs NPKpremet
Dataset 2B: MSigDB Hallmarks pathway analysis on the NPK liver mets vs NPK pre-met signature
GENESET	NES	p-value	Number of genes in the geneset	Number of genes in leading edge	Genes in the leading edge
HALLMARK_ALLOGRAFT_REJECTION	-1.791	< 0.001	183	87	IFNGR1,CD4,BCL3,CD7,ELANE,IL2RG,IL6,CD2,IL9,STAB1,CCND3,PF4,ITK,IL10,IRF4,GZMA,CD8A,CCR2,CDKN2A,IL12B,ICAM1,IL18,INHBB,PSMB10,WARS,CSF1,ACHE,IGSF6,CCR5,ZAP70,RIPK2,PRKCB,MMP9,THY1,FCGR2B,MTIF2,IL15,CD3G,CCL22,CD28,CXCL13,GZMB,NLRP3,PTPRC,LY86,IL16,FGR,ITGAL,IL2RA,CFP,FAS,WAS,CD86,IRF8,CD3E,KRT1,CXCL9,TRAF2,NOS2,LCP2,IL1B,IL7,HCLS1,GPR65,TNF,CD40,CCL4,NCF4,IKBKB,CD74,CCR1,LTB,IFNGR2,TAPBP,TAP2,C2,…
HALLMARK_DNA_REPAIR	1.8566	< 0.001	146	47	RFC4,SSRP1,POLA2,UMPS,PRIM1,POLH,POLA1,DUT,RFC5,POLE4,FEN1,PCNA,IMPDH2,TYMS,RAD51,APRT,DDB1,LIG1,SEC61A1,NME1,TAF9,POLD1,POLR2D,POM121,SMAD5,USP11,POLR2A,RNMT,RFC3,RPA2,DFNA5,AK1,NUDT9,RPA3,BRF2,ZWINT,DCTN4,POLR2G,NPR2,NUDT21,RAE1,AAAS,POLR2C,SF3A3,POLR2E,ERCC1,GTF2A2
HALLMARK_E2F_TARGETS	3.5805	< 0.001	193	154	NCAPD2,MCM2,ANP32E,SUV39H1,TRIP13,MAD2L1,MCM7,CKS1B,NUP205,TIPIN,SSRP1,RAN,POLA2,RQCD1,PAICS,TK1,ILF3,ASF1B,KIF2C,TIMELESS,NUP107,GINS1,POLD2,RRM2,DLGAP5,BUB1B,BARD1,MCM5,CCNB2,DNMT1,CDCA3,SPAG5,RACGAP1,KIF18B,KIF22,MCM3,POLE,PLK1,MMS22L,CDK1,MCM4,SLBP,DUT,CIT,POLE4,PLK4,RAD51AP1,MYBL2,PCNA,DSCC1,DCK,EIF2S1,HUS1,CKS2,HMMR,NAP1L1,HELLS,GSPT1,MCM6,TACC3,SPC24,AURKA,MRE11A,ESPL1,TUBG1,CDCA8,RAD21,AU…
HALLMARK_EPITHELIAL_MESENCHYMAL_TRANSITION	2.1071	< 0.001	194	66	CALU,PCOLCE,IGFBP4,WNT5A,MCM7,VIM,CTHRC1,PMP22,GPC1,WIPF1,COL4A1,FERMT2,CALD1,COL4A2,LAMC1,SGCB,ITGB3,EFEMP2,EMP3,LOXL2,PLOD2,TPM4,MMP14,LRP1,MMP3,FLNA,GJA1,MGP,LGALS1,DPYSL3,COL5A1,ITGB1,TGFBR3,DST,LEPRE1,VCAN,EDIL3,BMP1,PLOD3,FGF2,BDNF,ITGA5,PRRX1,MAGEE1,FSTL3,PPIB,COL6A2,FN1,MATN3,COL5A2,NNMT,PTHLH,MATN2,TGFB1,ITGAV,FSTL1,SGCD,TFPI2,COL6A3,VEGFC,GREM1,SPARC,FBN1,GLIPR1,GAS1,ENO2
HALLMARK_G2M_CHECKPOINT	3.3011	< 0.001	195	145	MCM2,SUV39H1,MAD2L1,KPNB1,CKS1B,CDC45,POLA2,ILF3,PBK,KIF2C,E2F1,SLC7A5,ODF2,CHAF1A,PRMT5,CCNA2,BARD1,TFDP1,TPX2,CDC6,MCM5,CCNB2,RACGAP1,KIF22,MCM3,POLE,PLK1,CDC7,CDK1,SMARCC1,PLK4,BUB1,MYBL2,PRC1,CENPA,HUS1,CKS2,HMMR,GSPT1,MCM6,TACC3,AURKA,NEK2,ESPL1,RAD21,AURKB,BIRC5,NOLC1,CDC20,UCK2,TOP2A,TROAP,UBE2C,DBF4,NDC80,ORC6,KIF15,SMC2,WHSC1,POLQ,KIF11,CHEK1,GINS2,CCNF,CASC5,CCND1,EXO1,RAD54L,TRAIP,EFNA…
HALLMARK_IL6_JAK_STAT3_SIGNALING	-1.8657	< 0.001	85	33	CSF1,PTPN1,ACVR1B,MAP3K8,CXCL13,CXCL10,MYD88,IL2RA,IL1R2,IL10RB,FAS,CSF3R,EBI3,ACVRL1,CSF2RA,CNTFR,CXCL9,OSMR,CSF2RB,IL1B,IL7,IL15RA,TNF,CCR1,LTB,IFNGR2,IL17RB,CXCL11,TLR2,CD14,STAT1,STAT2,IRF9
HALLMARK_INFLAMMATORY_RESPONSE	-2.0797	< 0.001	195	91	GCH1,AHR,TNFSF15,PROK2,RNF144B,IL7R,GABBR1,IL12B,IRAK2,ICAM1,IL18,VIP,OLR1,FPR1,P2RX7,MEFV,SEMA4D,CSF1,AQP9,LY6E,ADORA2B,ABCA1,RIPK2,GPR183,P2RY2,ACVR1B,SCN1B,C3AR1,SLC28A2,IL15,CSF3,CCL22,SLC11A2,NLRP3,FFAR2,CD69,EMR1,OSM,PSEN1,CXCL10,PTAFR,KCNJ2,GPC3,C5AR1,RGS1,CSF3R,SLC4A4,EBI3,F3,CD48,GPR132,NFKB1,ITGB8,BTG2,BST2,SLC1A2,CXCL9,OSMR,CYBB,LCP2,IL1B,CLEC5A,IL10RA,MXD1,IL15RA,CD40,HPN,CCRL2,CCL20,…
HALLMARK_INTERFERON_ALPHA_RESPONSE	-2.5921	< 0.001	88	67	MOV10,WARS,CSF1,LY6E,PLSCR1,IRF2,RIPK2,IL15,EPSTI1,GBP4,CXCL10,IFITM3,PSME2,FTSJD2,BST2,PSME1,OGFR,PARP12,IFIT2,NUB1,TDRD7,IL7,CD74,CCRL2,PARP14,UBE2L6,FAM46A,SAMD9L,MX1,PSMB8,CNP,DDX60,RNF31,ISG20,TXNIP,CXCL11,EIF2AK2,TAP1,IFI35,NMI,IFIT3,IFI44,LPAR6,UBA7,TRIM26,TRIM25,CASP1,BATF2,SP110,PSMB9,ADAR,PARP9,DHX58,TRIM21,IFIH1,GBP2,TRAFD1,B2M,USP18,RTP4,RSAD2,IRF7,HERC6,CMPK2,ISG15,STAT2,IRF9
HALLMARK_INTERFERON_GAMMA_RESPONSE	-2.4645	< 0.001	183	87	EPSTI1,GBP4,CD69,CXCL10,MYD88,CASP4,IFITM3,PSME2,FAS,CD86,FGL2,IRF8,FTSJD2,NFKB1,BST2,ISOC1,PSME1,OGFR,CXCL9,PARP12,CSF2RB,IFIT2,CIITA,TDRD7,LCP2,IL7,IL10RA,XAF1,IL15RA,CD40,CD74,SAMHD1,CD274,PARP14,UBE2L6,SAMD9L,MX1,PSMB8,PML,ZNFX1,DDX60,TAPBP,RNF31,CCL5,ISG20,TXNIP,CFB,CXCL11,OAS3,EIF2AK2,TAP1,DDX58,IFI35,NMI,IRF5,IFIT3,IFI44,IFIT1,TRIM26,CASP7,TRIM25,IL18BP,CASP1,BATF2,SP110,PSMB9,ADAR,DHX58,N…
HALLMARK_KRAS_SIGNALING_DN	-1.7339	< 0.001	192	58	HTR1D,PTPRJ,TEX15,SMPX,GTF3C5,LGALS7,NR6A1,STAG3,YBX2,PDCD1,ZBTB16,ABCG4,IL12B,MAGIX,ADCK3,ODZ2,MEFV,BRDT,PDK2,EDN2,SPHK2,KRT15,SEPP1,COPZ2,CLDN8,HNF1A,PARK2,FGFR3,CPEB3,DLK2,P2RX6,PPYR1,BTG2,KRT1,DTNB,CNTFR,PKP1,GP2,NOS1,RGS11,EDAR,ATP6V1B1,TFCP2L1,CELSR2,WNT16,MX1,SERPINB2,AKR1B10,FAM164C,MFSD6,HSD11B2,SLC16A7,SLC6A14,LYPD3,RSAD2,KRT5,EDN1,SIDT1
HALLMARK_MITOTIC_SPINDLE	2.3924	< 0.001	192	69	YWHAE,KIF2C,DLGAP5,TPX2,CCNB2,RACGAP1,KIF22,PLK1,CDK1,BUB1,PIF1,PRC1,MAPRE1,AURKA,ECT2,NEK2,ESPL1,KIFAP3,ANLN,BIRC5,KNTC1,TUBGCP2,TOP2A,CCDC88A,HDAC6,NDC80,KIF15,KIF3C,KIF11,ALMS1,CLIP2,ARHGAP10,CKAP5,FLNA,ALS2,WASF1,TTK,CENPE,NUSAP1,DST,KIF23,FBXO5,SEPT9,CENPF,CDC27,PPP4R2,CDK5RAP2,CEP192,LMNB1,NCK2,KIF20B,PKD2,CEP250,LRPPRC,KLC1,STAU1,KATNB1,BRCA2,LLGL1,RFC1,CEP72,NF1,SOS1,INCENP,FSCN1,BIN1,PAF…
HALLMARK_MTORC1_SIGNALING	2.4309	< 0.001	192	93	CCT6A,MCM2,NUP205,SLC7A5,SSR1,PSAT1,RRM2,IMMT,STIP1,PDAP1,PLK1,MCM4,DHFR,BUB1,TMEM97,EEF1E1,AURKA,CTH,SLC6A6,TUBG1,PLOD2,ACACA,ABCF2,ELOVL6,FADS1,SHMT2,CYB5B,STC1,CCNF,RDH11,INSIG1,HSPD1,EPRS,EDEM1,UNG,HSPA9,PHGDH,TPI1,ACLY,STARD4,P4HA1,POLR3G,TOMM40,FADS2,PSMD14,RPA1,CANX,ASNS,PSPH,MTHFD2,GOT1,GMPS,HMGCR,IDI1,ETF1,RRP9,MTHFD2L,NUFIP1,PNO1,LTA4H,PPA1,SKAP2,ATP2A2,LDLR,PSMA3,PITPNB,TCEA1,COPS5,UCH…
HALLMARK_MYC_TARGETS_V1	3.413	< 0.001	199	137	UBA2,YWHAE,MCM2,MAD2L1,KPNB1,MCM7,C1QBP,RFC4,CDC45,CAD,RRM1,RAN,CCT7,CDK2,CCT2,POLD2,APEX1,CCNA2,TFDP1,MCM5,SF3A1,TCP1,SERBP1,MCM4,DUT,SMARCC1,PCNA,ABCE1,IMPDH2,TYMS,PCBP1,EIF2S1,CNBP,NAP1L1,GSPT1,MCM6,TRIM28,EIF4G2,EEF1B2,NOLC1,CDC20,GNL3,GOT2,SNRPA1,CCT3,PHB2,CCT4,RANBP1,SET,XPOT,NCBP1,SF3B3,DDX18,CSTF2,EIF4E,PRDX4,ILF2,EIF1AX,KARS,PRPF31,PA2G4,VDAC1,PSMD7,PWP1,PRDX3,CBX3,CCT5,VBP1,HSPD1,EPRS,N…
HALLMARK_MYC_TARGETS_V2	2.8893	< 0.001	58	46	PRMT3,SLC19A1,RCL1,MYBBP1A,NOP2,MCM5,PLK1,MCM4,PLK4,TMEM97,NOLC1,GNL3,NIP7,UTP20,DDX18,BYSL,PA2G4,PPRC1,CBX3,GRWD1,HSPD1,NOP16,NPM1,DCTPP1,UNG,PES1,IPO4,NOP56,CDK4,IMP4,RRP12,MRTO4,SLC29A2,WDR43,RRP9,SRM,TCOF1,RABEPK,NDUFAF4,MYC,TBRG4,AIMP2,MAP3K6,PPAN,HSPE1,FARSA
HALLMARK_OXIDATIVE_PHOSPHORYLATION	1.5304	< 0.001	192	60	GLUD1,IMMT,SLC25A4,HTRA2,MRPL35,GOT2,PHB2,FXN,IDH3A,CS,DLAT,PDHA1,VDAC1,PRDX3,PMPCA,HSPA9,DLST,COX15,TIMM17A,MRPS22,RETSAT,OAT,ACAT1,SLC25A5,NDUFS1,HCCS,SLC25A12,ABCB7,ATP5B,TOMM70A,LRPPRC,COX10,OPA1,IDH3G,NDUFA9,ATP5A1,VDAC3,IDH2,RHOT1,TIMM9,NDUFS2,MRPL15,ETFDH,NNT,LDHA,MRPS30,MTRF1,ECHS1,NQO2,MDH2,MAOB,DLD,SLC25A3,TIMM50,ATP5C1,MRPL34,SDHD,MTRR,ATP5F1,SUCLG1
HALLMARK_TNFA_SIGNALING_VIA_NFKB	-1.8687	< 0.001	197	92	NFKBIA,SERPINB8,RELA,PANX1,NR4A3,PTGER4,BCL3,PNRC1,GEM,CDKN1A,KLF10,RNF19B,IL6,FUT4,SOD2,ZFP36,NFE2L2,G0S2,GCH1,CCNL1,TNC,ZC3H12A,GADD45B,TGIF1,IL7R,IL12B,ETS2,SIK1,MCL1,ICAM1,IL18,PLAU,CEBPD,NFKB2,OLR1,IER5,KYNU,PPP1R15A,CSF1,DUSP2,PHLDA2,FOSL2,DUSP1,ATF3,IER2,ABCA1,RIPK2,TNFAIP8,GPR183,CXCL2,FJX1,PHLDA1,LAMB3,MAP3K8,SLC2A6,NFKBIE,BCL6,CD69,CXCL10,F3,NFKB1,BTG2,HES1,PLEK,IFIT2,CD83,IL1B,RELB,EFN…
HALLMARK_UNFOLDED_PROTEIN_RESPONSE	2.3708	< 0.001	113	59	CKS1B,SLC7A5,SSR1,PSAT1,POP4,EIF2S1,EIF4G1,SPCS3,NOLC1,SHC1,EEF2,EXOSC2,XPOT,BANF1,EIF4E,PDIA5,ALDH18A1,NPM1,EDEM1,WIPI1,FKBP14,HSPA9,DKC1,NOP56,IARS,ASNS,MTHFD2,KHSRP,DCTN1,CNOT6,EDC4,TARS,RRP9,SEC31A,SDAD1,RPS14,FUS,SKIV2L2,DDX10,ATF6,SPCS1,H2AFX,EXOSC1,KDELR3,LSM4,TTC37,EIF4EBP1,NHP2,NFYB,GOSR2,EIF4A1,EIF4A3,EXOC2,HSP90B1,NOP14,HYOU1,SLC1A4,LSM1,SRPRB
HALLMARK_APOPTOSIS	-1.5386	0.0035	155	40	DFFA,APP,PLAT,CYLD,ATF3,BMF,ANXA1,BCL2L2,CD69,PSEN1,CASP4,IFITM3,FAS,BTG2,RNASEL,PLCB2,AIFM3,IL1B,TNF,CASP6,DPYD,PMAIP1,CTNNB1,ERBB3,ISG20,CLU,TXNIP,TAP1,NEFH,IFNB1,ERBB2,CASP7,CASP1,CD14,BIRC3,IL1A,SAT1,BIK,GNA15,TNFSF10
HALLMARK_COMPLEMENT	-1.4414	0.0068	184	54	F10,OLR1,KYNU,PLAT,CALM3,KLK1,DGKH,PLSCR1,IRF2,APOC1,HPCAL4,C3,GZMB,BRPF3,PSEN1,CTSO,ITGAM,CASP4,WAS,F3,S100A9,CTSH,LAMP2,ME1,PLEK,HNF4A,LCP2,GCA,C1QA,GNGT2,SCG3,C1QC,CTSD,ATOX1,MMP15,ACTN2,TMPRSS6,RASGRP1,FCER1G,CD55,SERPINB2,PIK3CG,C2,CCL5,CLU,CFB,CASP7,CASP1,PDGFB,PRKCD,PSMB9,CTSS,IRF7,LTF
HALLMARK_P53_PATHWAY	-1.4611	0.0079	191	71	ABCC5,CDKN1A,RNF19B,RHBDF2,GM2A,CTSF,PLK3,CCND3,HEXIM1,SDC1,IFI30,KIF13B,VAMP8,PLXNB2,SERTAD3,CDKN2A,ZBTB16,EPHX1,INHBB,ADCK3,OSGIN1,IER5,PMM1,TAX1BP3,APP,PPP1R15A,PDGFA,ATF3,TCN2,VWA5A,DGKA,ACVR1B,RAB40C,CDKN2B,EI24,VDR,RALGDS,ISCU,NUPR1,DDB2,FAS,BTG2,FUCA1,LRMP,TRIAP1,CTSD,HIST3H2A,MXD1,MAPKAPK3,EPS8L2,ANKRA2,MKNK2,H2AFJ,JAG2,FBXW7,SFN,RXRA,TXNIP,TAP1,DRAM1,DCXR,ZFP36L1,CASP1,SERPINB5,IL1A,KRT1…
HALLMARK_ANDROGEN_RESPONSE	1.5639	0.0095	95	33	CENPN,ABHD2,ACTN1,CDC14B,LMAN1,TSC22D1,SPCS3,SMS,UBE2J1,FADS1,CCND1,PA2G4,INSIG1,RRP12,SLC26A2,MAF,APPBP2,HMGCR,GNAI3,PGM3,IDI1,AKT1,INPP4B,NCOA4,H1F0,RPS6KA3,SLC38A2,SEC24D,XRCC5,ZMIZ1,ITGAV,CAMKK2,DBI
HALLMARK_ESTROGEN_RESPONSE_EARLY	-1.4259	0.0103	197	65	CXCL12,SLC9A3R1,ADD3,BLVRB,ABCA3,PDZK1,ENDOD1,FAM134B,TFAP2C,SLC27A2,PAPSS2,INHBB,PTGES,LAD1,AQP3,SYBU,SLC1A1,FRK,KCNK5,ABLIM1,TMEM164,KRT15,PPIF,RET,P2RY2,MED24,MYB,MREG,SULT2B1,WFS1,ASB13,KAZN,CELSR1,CLIC3,PEX11A,RAB17,HES1,ESRP2,RAPGEFL1,HR,FOXC1,WWC1,TBC1D30,CELSR2,DHRS3,PMAIP1,RASGRP1,MPPED2,SFN,TFF3,IL17RB,SLC22A5,SEC14L2,PLA2G16,FAM102A,OVOL2,TTC39A,BCL11B,CISH,SCNN1A,CLDN7,SLC37A1,TJP3,MU…
HALLMARK_GLYCOLYSIS	1.3517	0.024	193	57	KIF20A,GPC1,ME2,CHPF,B4GALT2,CDK1,CHST1,CENPA,HMMR,AURKA,CTH,PLOD2,GOT2,PAM,ECD,KIF2A,HDLBP,STC1,PRPS1,HS2ST1,COL5A1,TPI1,FUT8,ALDH9A1,P4HA1,VCAN,PFKFB1,SDC2,PKM2,CHST12,PAXIP1,GALK1,NASP,PGAM1,GOT1,FKBP4,ABCB6,SLC25A13,EXT2,AGL,TPST1,PYGL,KDELR3,LDHA,AK4,SPAG4,IRS2,NDST3,COPB2,PGM2,STMN1,HOMER1,MDH2,NOL3,DLD,MXI1,GCLC
HALLMARK_KRAS_SIGNALING_UP	-1.3251	0.0345	190	49	PLAU,TMEM176A,MAFB,PLAT,PPP1R15A,GALNT3,CBR4,VWA5A,MMP9,SCN1B,FLT4,PCP4,C3AR1,PDCD1LG2,RBM4,MYCN,TSPAN7,ADAMDEC1,CXCL10,DOCK2,CROT,USH1C,IRF8,IL1RL2,LAPTM5,CSF2RA,RABGAP1L,FUCA1,IL1B,IL10RA,SCG3,GPNMB,LY96,CIDEA,ARG1,CCL20,TSPAN1,FCER1G,MALL,PSMB8,LCP1,CFB,MAP3K1,MPZL2,BIRC3,CTSS,HOXD11,EPHB2,PIGR
HALLMARK_ADIPOGENESIS	1.2232	0.0404	199	53	SLC19A1,COL4A1,IMMT,BCL2L13,ELOVL6,IDH3A,CS,FABP4,YWHAG,DLAT,AGPAT6,ENPP2,PRDX3,PTRF,SSPN,PTCD3,PHLDB1,AGPAT3,ACLY,LAMA4,RETSAT,SLC5A6,DBT,JAGN1,RAB34,ESYT1,SCARB1,IDH3G,G3BP2,STOM,PLIN2,ITIH5,CD151,MRPL15,ITSN1,NMT1,TKT,CDKN2C,ECHS1,GPAM,MTCH2,MDH2,UBQLN1,DLD,ANGPT1,FAH,PEMT,GBE1,SUCLG1,ADIPOR2,SDPR,ADIPOQ,SORBS1
HALLMARK_UV_RESPONSE_DN	1.245	0.042	142	44	PMP22,ABCC1,LAMC1,AKT3,ITGB3,MRPS31,SYNE1,NRP1,MAGI2,GJA1,INSIG1,SLC7A1,TGFBR3,MTA1,SDC2,CDKN1B,NR3C1,HAS2,BDNF,LPAR1,INPP4B,LDLR,COL5A2,IGF1R,FAM179B,MYC,DLC1,ZMIZ1,LPHN2,RBPMS,MIOS,MAP2K5,IRS1,DDAH1,APBB2,CAV1,PDGFRB,TJP1,PPAP2B,BMPR1A,ATP2B1,PTPN21,SMAD3,COL3A1
HALLMARK_IL2_STAT5_SIGNALING	1.2085	0.0625	193	47	PRAF2,SPRY4,EMP1,LRIG1,ETV4,UMPS,CDC6,NOP2,CTSZ,LRRC8C,DENND5A,UCK2,CCNE1,NRP1,SWAP70,CKAP4,CASP3,BMPR2,NCS1,P4HA1,ODC1,ENO3,HIPK2,IL3RA,IGF2R,COL6A1,SPRED2,ST3GAL4,SLC29A2,AHCY,PHTF2,SNX9,PENK,CYFIP1,PLIN2,CDC42SE2,ITIH5,FURIN,SYT11,IGF1R,SCN9A,AKAP2,MYC,SELP,TWSG1,ITGAV,HUWE1
HALLMARK_COAGULATION	-1.2964	0.0662	133	33	CTSB,PLAU,F10,OLR1,THBS1,PLAT,MMP9,S100A1,APOC1,ANXA1,PEF1,C3,P2RY1,CTSO,ISCU,F3,CTSH,LAMP2,PLEK,HNF4A,C1QA,ACOX2,MMP15,HPN,TMPRSS6,DUSP14,SERPINB2,C2,CLU,CFB,CTSE,PDGFB,MMP7
HALLMARK_XENOBIOTIC_METABOLISM	-1.2398	0.0847	186	73	ADH7,LPIN2,GSS,NDRG2,SLC1A5,IDH1,MCCC2,TMEM176B,FBP1,UPB1,BLVRB,ABHD6,CYP27A1,LEAP2,SLC22A1,ECH1,XDH,GCH1,GAD1,GSTO1,GCKR,BPHL,PAPSS2,EPHX1,ETS2,PTGR1,ALDH3A1,PTGES,PSMB10,FABP1,F10,PMM1,CSAD,ARPP19,KYNU,AQP9,PINK1,DDT,AP4B1,HES6,FMO3,CROT,DDC,GSTT2,FAS,CBR1,COMT,ALAS1,IRF8,APOE,POR,SPINT2,HNF4A,HSD17B2,CYP26A1,ARG2,ABCC3,ACOX2,CASP6,ACOX1,TMBIM6,SAR1B,VNN1,ARG1,SMOX,PTS,SLC46A3,CFB,ACSM1,HGFAC,D…
HALLMARK_BILE_ACID_METABOLISM	-1.2858	0.0895	109	41	MLYCD,TTR,HSD17B11,CYP27A1,ABCA3,PRDX5,PEX13,PEX7,SLC35B2,SLC27A2,ABCG4,AGXT,ABCA2,PEX6,RXRG,AQP9,ATXN1,PEX26,ABCA1,PEX1,ACSL1,SULT2B1,SULT1B1,CH25H,SCP2,SLC22A18,PEX11A,CROT,ABCD3,ISOC1,PHYH,SOAT2,PEX16,DIO1,ALDH1A1,TFCP2L1,GCLM,LIPE,RXRA,OPTN,BBOX1
HALLMARK_SPERMATOGENESIS	1.1824	0.0938	132	22	RFC4,KIF2C,CCNB2,CDK1,BUB1,AURKA,TOPBP1,NEK2,NCAPH,AGFG1,DBF4,CLPB,CDKN3,TTK,TSN,ADCYAP1,SPATA6,PEBP1,VDAC3,EZH2,ZC3H14,CSNK2A2
HALLMARK_ESTROGEN_RESPONSE_LATE	-1.2349	0.0972	192	56	CXCL12,SLC9A3R1,ADD3,BLVRB,ZFP36,ABCA3,PDZK1,ALDH3A2,LSR,TFAP2C,SLC27A2,SORD,PAPSS2,UNC13B,PTGES,FRK,DUSP2,KCNK5,PPIF,RET,PCP4,MYB,SULT2B1,WFS1,PKP3,FGFR3,CLIC3,ST6GALNAC2,S100A9,CACNA2D2,CDH1,RAPGEFL1,HR,FOXC1,PTGER3,TRIM29,ACOX2,CELSR2,PRLR,MAPK13,SFN,TFF3,IL17RB,CHST8,SLC22A5,ISG20,PLA2G16,FAM102A,DCXR,OVOL2,CISH,SCNN1A,LLGL2,TJP3,LTF,ST14
HALLMARK_HEME_METABOLISM	-1.1922	0.1261	181	57	CCND3,TRIM58,BTRC,CIR1,NFE2L1,RNF19A,BLVRB,FAM46C,MARCH2,KAT2B,ENDOD1,SLC10A3,CCDC28A,UROS,MKRN1,CTSB,RHAG,TSPO2,AQP3,LMO2,FN3K,ALAS2,UCP2,ALAD,RNF123,ERMAP,IGSF3,BCAM,C3,SLC11A2,EZH1,RBM5,GDE1,FBXO9,PPOX,MOCOS,FBXO7,ALDH6A1,LAMP2,BTG2,CTNS,TRIM10,DAAM1,MFHAS1,TMEM9B,SLC6A9,GCLM,PQLC1,XK,SMOX,CTSE,DCAF11,ACP5,FBXO34,OPTN,SLC6A8,PDZK1IP1
HALLMARK_TGF_BETA_SIGNALING	1.183	0.1468	53	15	FKBP1A,PPP1CA,WWTR1,ACVR1,BMPR2,ID3,NCOR2,HIPK2,RAB31,SKI,RHOA,FURIN,PPM1A,TGFB1,SLC20A1
HALLMARK_HEDGEHOG_SIGNALING	-1.275	0.1613	36	12	ETS2,ACHE,GLI1,THY1,NKX6-1,SLIT1,CELSR1,CNTFR,L1CAM,SHH,PML,GPR56
HALLMARK_FATTY_ACID_METABOLISM	1.1015	0.1944	148	43	RAP1GDS1,MAOA,APEX1,PTPRG,SERINC1,SMS,CRYZ,ACSL4,RDH11,PDHA1,LGALS1,SUCLG2,UGDH,HSD17B7,DLST,GAD2,ADSL,ALDH9A1,ODC1,RETSAT,ENO3,HCCS,IDH3G,IDI1,FASN,ETFDH,LDHA,SETD8,ECHS1,ACAT2,CCDC58,MDH2,DLD,H2AFZ,CYP1A1,FMO1,SDHD,ENO2,YWHAH,SUCLG1,ADIPOR2,DHCR24,S100A10
HALLMARK_PI3K_AKT_MTOR_SIGNALING	1.136	0.1958	103	34	CDK2,E2F1,CDK1,PPP1CA,CFL1,ACACA,EIF4E,MAP2K6,TNFRSF1A,RAF1,GNGT1,CDK4,CDKN1B,RPTOR,PTPN11,THEM4,AKT1,PIN1,RPS6KA3,ATF1,ARHGDIA,YWHAB,PLCB1,GSK3B,MAPK8,AP2M1,HSP90B1,PFN1,MAP3K7,AKT1S1,VAV3,DUSP3,PRKAR2A,TRIB3
HALLMARK_PANCREAS_BETA_CELLS	-1.1808	0.2397	39	13	LMO2,SST,MAFB,PAX6,NKX2-2,NKX6-1,VDR,PCSK1,HNF1A,SLC2A2,IAPP,PKLR,CHGA
HALLMARK_APICAL_JUNCTION	-1.1108	0.2542	193	44	WNK4,SGCE,AMIGO2,MYL9,MPP5,PIK3R3,CDSN,ICAM1,TAOK2,ADAMTS5,MMP9,THY1,PARD6G,PCDH1,TSC1,LAMB3,CLDN4,CLDN8,AMIGO1,PTPRC,PVRL1,CD86,CDH3,MAP4K2,PVRL2,DHX16,PDZD3,CDH1,DSC3,GRB7,ACTN2,NRTN,SIRPA,MYL12B,CD274,RAC2,MAPK13,VAV2,LAMA3,MPZL2,COL17A1,CRB3,CLDN7,PVRL4
HALLMARK_PROTEIN_SECRETION	1.08	0.2579	95	26	ANP32E,LMAN1,PAM,STAM,SSPN,DST,ARCN1,COPB1,AP3S1,SCRN1,IGF2R,OCRL,GNAS,VAMP4,RAB22A,VAMP3,TMX1,SEC31A,RPS6KA3,SEC24D,SEC22B,COPB2,GOSR2,SGMS1,AP2M1,ZW10
HALLMARK_MYOGENESIS	-1.0797	0.3072	197	40	SYNGR2,PLXNB2,RIT1,MYLPF,VIPR1,GADD45B,EIF4A2,MYBPH,APP,ACHE,ABLIM1,HDAC5,MYBPC3,ACSL1,EFS,EPHB3,ST5,ATP6AP1,AGRN,TCAP,LDB3,MAPRE3,MYOM1,FHL1,IGFBP7,CASQ2,TNNI2,NOS1,OCEL1,TAGLN,ACTN2,PICK1,DAPK2,CTF1,ERBB3,MB,KIFC3,CLU,SLC6A8,SPDEF
HALLMARK_UV_RESPONSE_UP	-1.0693	0.34	151	37	PPP1R2,RXRB,GCH1,STK25,DNAJB1,EPHX1,ICAM1,AQP3,MARK2,ATF3,CREG1,PPIF,RET,CXCL2,CCK,CDKN2B,NXF1,ARRB2,STARD3,CLCN2,ALAS1,RAB27A,BTG2,CHKA,SULT1A1,DGAT1,TMBIM6,RASGRP1,NTRK3,CNP,TAP1,SLC6A8,HSPA2,TYRO3,PRKCD,TCHH,EPCAM
HALLMARK_APICAL_SURFACE	-1.0678	0.356	44	12	ATP8B1,CD160,APP,THY1,ATP6V0A4,SCUBE1,SLC2A4,MDGA1,RTN4RL1,MAL,LYPD3,PKHD1
HALLMARK_ANGIOGENESIS	1.0077	0.4371	35	17	NRP1,STC1,VCAN,JAG1,PTK2,S100A4,COL5A2,ITGAV,FSTL1,APOH,VTN,FGFR1,COL3A1,SPP1,PRG2,SLCO2A1,TIMP1
HALLMARK_WNT_BETA_CATENIN_SIGNALING	-0.9677	0.4993	41	7	HDAC5,FZD8,NCSTN,JAG2,CTNNB1,DLL1,FRAT1
HALLMARK_PEROXISOME	-0.8386	0.7646	97	18	SLC25A4,SMARCC1,PEX5,CNBP,SLC23A2,TOP2A,FADS1,ACSL4,RDH11,ITGB1BP1,DLG4,PABPC1,ALDH9A1,RETSAT,CTPS,MSH2,IDI1,IDH2
HALLMARK_CHOLESTEROL_HOMEOSTASIS	-0.8215	0.7778	69	20	TMEM97,GLDC,HSD17B7,ANTXR2,STARD4,FADS2,LSS,JAG1,HMGCR,IDI1,MVK,ATF5,FASN,LDLR,FAM129A,SREBF2,SQLE,CD9,ACAT2,ANXA5
HALLMARK_NOTCH_SIGNALING	-0.7604	0.8107	31	6	WNT5A,CCND1,ST3GAL6,JAG1,FZD7,CUL1
HALLMARK_HYPOXIA	0.9096	0.84	195	40	GPC1,SLC6A6,CSRP2,PAM,HDLBP,STC1,COL5A1,PTRF,VHL,TPI1,P4HA1,ENO3,SDC2,ETS1,CDKN1B,PRKCDBP,GALK1,HAS1,NR3C1,SCARB1,S100A4,TGFB3,PLIN2,XPNPEP1,NDST1,KDELR3,LDHA,AK4,IRS2,JMJD6,LARGE,PGM2,TPST2,MXI1,TES,KLF7,HK1,ENO2,GBE1,CAV1
HALLMARK_REACTIVE_OXIGEN_SPECIES_PATHWAY	-0.7041	0.8926	45	19	SRXN1,SOD1,IPCEF1,NDUFB4,CAT,HHEX,FES,ERCC2,SOD2,MGST1,STK25,PDLIM1,GLRX2,SBNO2,MBP,NDUFA6,EGLN2,ATOX1,GCLM

## Sheet: Lymph vs NPKpremet
Dataset 2C: MSigDB Hallmarks pathway analysis on the NPK lymph node mets vs NPK pre-met signature
GENESET	NES	p-value	Number of genes in the geneset	Number of genes in leading edge	Genes in the leading edge
HALLMARK_APOPTOSIS	-1.5623	< 0.001	155	48	GCH1,PLCB2,PPT1,PLAT,IER3,DFFA,BCL2L2,CASP1,MCL1,DNAJA1,RELA,TXNIP,MADD,GADD45B,NEDD9,BMF,HSPB1,NEFH,TNF,CTNNB1,ANXA1,PSEN1,CASP6,IFITM3,SOD2,SAT1,BTG2,CYLD,IFNB1,CASP7,GNA15,PMAIP1,JUN,CD14,TAP1,RNASEL,DPYD,BIRC3,ATF3,IL1A,ISG20,CLU,ERBB3,AIFM3,ERBB2,BIK,IRF1,TNFSF10
HALLMARK_DNA_REPAIR	1.6688	< 0.001	146	41	RFC4,UMPS,SMAD5,POLA2,POLA1,POLH,PRIM1,FEN1,APRT,TYMS,DFNA5,TAF9,NME1,SSRP1,PCNA,RFC5,DUT,DDB1,RAD51,AK1,BRF2,SEC61A1,DCTN4,RNMT,USP11,RPA2,IMPDH2,ZWINT,NUDT21,POLE4,RFC3,RPA3,POLD1,DGCR8,LIG1,NUDT9,POLR2K,POLR2D,MPG,POM121,POLD4
HALLMARK_E2F_TARGETS	3.4716	< 0.001	193	150	TIPIN,SUV39H1,MAD2L1,CKS1B,RAN,POLD2,ASF1B,CBX5,SMC6,RRM2,TRIP13,ANP32E,DLGAP5,POLA2,GSPT1,NAP1L1,NCAPD2,PLK4,NUP107,EIF2S1,ORC6,SPC25,HELLS,TK1,RAD51AP1,MCM2,KIF2C,CCNB2,MCM4,NUP205,MCM5,ILF3,KIF22,MCM7,CDCA3,SLBP,PRIM2,NOLC1,RPA1,NOP56,DSCC1,GINS1,CDK1,PAICS,PRDX4,SMC4,RQCD1,PDS5B,TOP2A,DCK,RACGAP1,TACC3,BIRC5,PLK1,BUB1B,NME1,PRPS1,SSRP1,MCM3,PA2G4,MCM6,AURKB,CDC20,HMMR,SPAG5,HMGB2,HUS1,LBR,TIM…
HALLMARK_EPITHELIAL_MESENCHYMAL_TRANSITION	2.6447	< 0.001	194	97	CALU,WNT5A,IGFBP4,MMP3,CTHRC1,PMP22,FERMT2,VIM,PCOLCE,EMP3,MMP14,GPC1,ITGB3,WIPF1,VCAN,COL4A1,COL5A1,EFEMP2,LAMC1,CALD1,LOXL2,GAS1,SGCB,COL5A3,COL4A2,MCM7,LRP1,COL6A3,BDNF,LGALS1,COL6A2,PDGFRB,MGP,PLOD2,DPYSL3,ITGA5,COL11A1,FGF2,SGCD,TGFBR3,TPM4,LEPRE1,BMP1,COL3A1,EDIL3,TGFB1,MAGEE1,FSTL1,VEGFC,GJA1,PTHLH,FBN1,PRRX1,FLNA,SERPINE2,ITGB1,GREM1,GLIPR1,PCOLCE2,DST,MATN2,FN1,COL8A2,COL5A2,COL1A2,PLOD3…
HALLMARK_ESTROGEN_RESPONSE_EARLY	-1.6376	< 0.001	197	52	RASGRP1,ABCA3,FOS,MREG,TMEM164,FAM134B,HES1,SLC27A2,ASB13,PDZK1,ABLIM1,KCNK5,RAPGEFL1,FRK,MED24,NADSYN1,TFF3,SULT2B1,SLC1A1,HR,PTGES,BCL11B,CLIC3,DHRS3,CELSR1,MYB,WFS1,MPPED2,FOXC1,SLC9A3R1,SEC14L2,PLA2G16,PPIF,PMAIP1,SFN,SLC22A5,TBC1D30,FAM102A,RAB17,CISH,WWC1,SLC37A1,CELSR2,ELF3,OVOL2,ESRP2,SCNN1A,IL17RB,CLDN7,TTC39A,TJP3,MUC1
HALLMARK_ESTROGEN_RESPONSE_LATE	-1.5312	< 0.001	192	42	CACNA2D2,SLC27A2,PCP4,PDZK1,UNC13B,KCNK5,RAPGEFL1,FRK,TFF3,SULT2B1,HR,PTGES,CLIC3,MYB,WFS1,CHST8,FOXC1,DCXR,SLC9A3R1,PKP3,PLA2G16,PPIF,AGR2,TRIM29,SFN,SLC22A5,FAM102A,LSR,CDH1,ACOX2,ZFP36,CISH,ISG20,CELSR2,OVOL2,ST14,MAPK13,SCNN1A,IL17RB,LLGL2,LTF,TJP3
HALLMARK_G2M_CHECKPOINT	3.0826	< 0.001	195	126	SUV39H1,FBXO5,MAD2L1,CKS1B,DKC1,CDC45,POLA2,GSPT1,KPNB1,PBK,PLK4,E2F1,CCNA2,ORC6,MCM2,NCL,KIF2C,CCNB2,SLC7A5,KIF20B,CHAF1A,PRC1,MCM5,ILF3,KIF22,PRIM2,TPX2,NOLC1,GINS2,CDK1,BUB1,CASC5,SMC4,PDS5B,TOP2A,EFNA5,NDC80,RACGAP1,TACC3,SMC2,KIF15,BIRC5,PLK1,TFDP1,KIF11,UCK2,CDC7,MCM3,MCM6,CENPA,AURKB,CDC20,HMMR,ATF5,HUS1,LBR,CDC6,CDC27,NEK2,CKS2,DBF4,CDKN3,TGFB1,CCNF,UBE2C,AURKA,WHSC1,CENPE,EZH2,SYNCRIP,NU…
HALLMARK_IL6_JAK_STAT3_SIGNALING	-1.7485	< 0.001	85	33	CXCL3,PIM1,CSF1,CSF2RA,PTPN1,OSMR,IL2RA,EBI3,CXCL1,ACVRL1,LTB,TYK2,ACVR1B,STAT3,CNTFR,TNF,MYD88,CXCL13,IFNGR2,MAP3K8,IL15RA,CXCL10,CXCL11,JUN,CD14,IL10RB,TLR2,IL7,STAT1,IRF9,IL17RB,IRF1,STAT2
HALLMARK_INFLAMMATORY_RESPONSE	-1.744	< 0.001	195	80	C3AR1,AQP9,GPR183,CXCL9,IL18,CD48,SLC1A2,CCRL2,LCP2,OSM,FPR1,LYN,RGS1,IL12B,GCH1,ITGB8,CYBB,CX3CL1,CSF1,P2RY2,CCL22,RIPK2,FFAR2,NAMPT,KCNJ2,AHR,OSMR,RNF144B,RELA,PVR,RASGRP1,ADORA2B,IL15,MXD1,RHOG,HBEGF,EBI3,PTGER4,NFKB1,SLC4A4,SCARF1,ACVR1B,SLC11A2,LIF,SEMA4D,TNFSF15,PSEN1,ICAM1,NOD2,TAPBP,CD55,IFNGR2,LY6E,IL15RA,NFKBIA,CCL5,P2RX4,BST2,BTG2,HPN,CXCL10,IRAK2,TLR1,CXCL11,SLC31A2,GNA15,NMI,CD14,EDN…
HALLMARK_INTERFERON_ALPHA_RESPONSE	-2.705	< 0.001	88	63	CD74,NUB1,TMEM140,IRF2,IFI30,FTSJD2,OGFR,LGALS3BP,IFIT2,PSME2,PSME1,LY6E,BST2,IFITM3,FAM46A,GBP4,IFIT3,CXCL10,PLSCR1,PARP12,IFI35,CXCL11,EPSTI1,TRIM26,UBE2L6,NMI,TAP1,LPAR6,PARP9,TDRD7,ISG15,SAMD9L,TRIM21,IL7,TRIM25,RNF31,ISG20,USP18,EIF2AK2,RSAD2,ADAR,PSMB8,PSMB9,IRF9,BATF2,HERC6,UBA7,PARP14,CNP,DHX58,TRAFD1,IFI44,CMPK2,DDX60,RTP4,IRF1,SP110,IRF7,STAT2,B2M,GBP2,MX1,IFIH1
HALLMARK_INTERFERON_GAMMA_RESPONSE	-2.5332	< 0.001	183	105	CIITA,WARS,VAMP8,PNPT1,PLA2G4A,CD86,PIM1,RIPK2,TRIM14,CASP1,NAMPT,IDO1,NCOA3,MVP,GBP6,AUTS2,PTPN1,TXNIP,IL15,NFKB1,CD274,CD74,ISOC1,STAT3,IRF8,SAMHD1,IRF2,TNFAIP3,IFI30,PSMB10,FTSJD2,ICAM1,OGFR,MYD88,XAF1,LGALS3BP,TAPBP,IFIT2,PSME2,PSME1,LY6E,IL15RA,NFKBIA,CCL5,BST2,IFITM3,SOD2,GBP4,IFIT3,CXCL10,PLSCR1,PARP12,IFI35,IFIT1,IRF5,CXCL11,DDX58,EPSTI1,CASP7,TRIM26,UBE2L6,NMI,IL18BP,ZBP1,TAP1,NLRC5,TDRD…
HALLMARK_KRAS_SIGNALING_DN	-1.6618	< 0.001	192	50	FAM46C,SLC5A5,BMPR1B,PTPRJ,IL12B,FGFR3,SLC16A7,FGGY,PDK2,PKP1,MAGIX,GTF3C5,KRT15,GP2,HNF1A,KRT4,ABCG4,DLK2,ODZ2,NR6A1,THRB,PARK2,SPHK2,CNTFR,CLDN8,ARHGDIG,EDN2,NOS1,WNT16,HSD11B2,CPEB3,SERPINB2,BTG2,TFCP2L1,EDAR,ATP6V1B1,AKR1B10,EDN1,MFSD6,RGS11,SLC6A14,FAM164C,CELSR2,RSAD2,KRT1,KRT5,DTNB,LYPD3,MX1,SIDT1
HALLMARK_MITOTIC_SPINDLE	2.297	< 0.001	192	69	FBXO5,YWHAE,DLGAP5,MAPRE1,HDAC6,KIF2C,CCNB2,CCDC88A,KIF20B,KIFAP3,PKD2,PRC1,KIF22,CKAP5,TPX2,ANLN,ECT2,CDK1,BUB1,SMC4,LRPPRC,TOP2A,NDC80,RACGAP1,KIF15,BIRC5,PLK1,PIF1,KIF11,FSCN1,KATNB1,NCK2,KIF3C,CDC27,ALMS1,NEK2,RFC1,KNTC1,STAU1,CDK5RAP2,SYNPO,AURKA,TUBGCP2,CENPE,NUSAP1,CENPF,FLNA,BRCA2,SMC1A,TTK,WASF1,ESPL1,ARHGAP10,KIF23,DST,CEP72,CLIP2,CEP192,AZI1,ITSN1,NF1,ALS2,CEP250,KLC1,SMC3,MARCKS,DOCK4…
HALLMARK_MTORC1_SIGNALING	2.1472	< 0.001	192	70	PSAT1,ELOVL6,SSR1,CCT6A,STC1,RRM2,FADS2,DHFR,MCM2,EEF1E1,MCM4,SLC6A6,SLC7A5,TMEM97,NUP205,PLOD2,RPA1,BUB1,RDH11,FADS1,TPI1,IMMT,PLK1,PDAP1,CCNF,AURKA,TUBG1,EPRS,HSPD1,PSPH,TCEA1,STARD4,STIP1,PSMD14,CACYBP,ABCF2,INSIG1,CANX,MTHFD2,CYB5B,P4HA1,BCAT1,EDEM1,SERPINH1,MTHFD2L,CTH,GMPS,HSPA9,UNG,ETF1,SLC1A4,IDI1,SHMT2,ACACA,GOT1,HMGCR,TOMM40,PSMA3,ACLY,PSMC6,SLC2A3,PHGDH,RRP9,HSP90B1,LTA4H,NUFIP1,COPS5,…
HALLMARK_MYC_TARGETS_V1	3.0859	< 0.001	199	112	MAD2L1,RFC4,EIF4E,UBA2,DDX18,RAN,CAD,POLD2,CDC45,C1QBP,YWHAE,GSPT1,NAP1L1,RRM1,KPNB1,EIF2S1,CCT7,CCNA2,MCM2,MCM4,CDK2,SERBP1,MCM5,ILF2,GNL3,MCM7,NOLC1,TYMS,NOP56,PCBP1,APEX1,PRDX4,GOT2,CSTF2,PWP1,TFDP1,CNBP,SF3B3,NME1,PA2G4,MCM6,CDC20,TOMM70A,VBP1,EIF4G2,TCP1,PHB2,PCNA,RANBP1,TRIM28,DUT,ABCE1,CCT2,EIF1AX,EPRS,SYNCRIP,HSPD1,FBL,LSM2,SNRPA1,RSL1D1,DDX21,CDK4,HDAC2,NPM1,SMARCC1,CBX3,IMPDH2,CUL1,ERH,…
HALLMARK_MYC_TARGETS_V2	2.7283	< 0.001	58	39	DDX18,PLK4,MCM4,TMEM97,MCM5,GNL3,NOLC1,NOP56,RCL1,SLC19A1,IPO4,PLK1,PA2G4,NOP2,PRMT3,MYBBP1A,SLC29A2,BYSL,HSPD1,UTP20,CDK4,TCOF1,DCTPP1,RRP12,NPM1,CBX3,NOP16,GRWD1,NIP7,IMP4,RABEPK,PPRC1,UNG,RRP9,PES1,MAP3K6,MRTO4,WDR43,SRM
HALLMARK_TNFA_SIGNALING_VIA_NFKB	-2.1676	< 0.001	197	101	TNFAIP2,GPR183,IL18,CEBPD,PANX1,CCRL2,CSF2,CFLAR,SDC4,SIK1,IL12B,CEBPB,GCH1,LITAF,MAP2K3,CXCL3,IER3,REL,SERPINB8,PHLDA2,CSF1,RIPK2,NAMPT,NR4A1,EGR1,EGR2,CD83,MCL1,KLF10,IER5,RELA,CCL4,MXD1,PNRC1,HBEGF,CXCL1,PPP1R15A,PTGER4,NFE2L2,FOS,IL23A,NFKB1,SLC2A6,PLAU,HES1,JUNB,TGIF1,FJX1,GADD45B,FOSL2,LAMB3,NFKB2,LIF,ETS2,TNF,CCNL1,TNFAIP3,FOSB,BCL6,ICAM1,IFNGR2,IFIT2,TNFAIP8,PFKFB3,NFKBIE,PHLDA1,DUSP1,MAP…
HALLMARK_UNFOLDED_PROTEIN_RESPONSE	2.2407	< 0.001	113	53	CKS1B,DKC1,EIF4E,PSAT1,SSR1,EIF2S1,WIPI1,SLC7A5,NOLC1,NOP56,SHC1,SKIV2L2,ALDH18A1,SPCS3,FKBP14,EXOSC2,PDIA5,BANF1,POP4,KDELR3,NPM1,SPCS1,MTHFD2,GOSR2,XPOT,EXOC2,EDEM1,DCTN1,DDX10,EEF2,EDC4,HSPA9,PARN,SLC1A4,TTC37,FUS,IARS,SDAD1,CNOT6,TSPYL2,RRP9,HSP90B1,SEC31A,H2AFX,IMP3,NFYB,EXOSC1,CCL2,EIF4EBP1,EIF4G1,ATF6,PDIA6,NOP14
HALLMARK_UV_RESPONSE_DN	1.5965	< 0.001	142	52	PMP22,NRP1,ITGB3,HAS2,LAMC1,MAGI2,BDNF,SYNE1,PDGFRB,AKT3,COL11A1,TGFBR3,COL3A1,GJA1,CDKN1B,IGF1R,LPAR1,INSIG1,NR3C1,COL5A2,COL1A2,CAV1,SDC2,COL1A1,LTBP1,FYN,IRS1,FZD2,MTA1,MRPS31,DAB2,TGFBR2,PIAS3,SMAD3,INPP4B,PPAP2B,BMPR1A,MAP2K5,ABCC1,TFPI,DLC1,LPHN2,MIOS,SLC7A1,APBB2,DDAH1,WDR37,ZMIZ1,PTPRM,ARHGEF9,MMP16,LDLR
HALLMARK_ALLOGRAFT_REJECTION	-1.4357	0.0096	183	67	ABI1,SOCS1,HCLS1,DEGS1,IL10,IL1B,GCNT1,BCL10,IL16,FAS,CCR5,IL9,NLRP3,CCR1,CXCL9,IL18,FCGR2B,PTPN6,LY86,EGFR,LCP2,GPR65,LYN,IL12B,NCF4,WARS,ACHE,CD86,MTIF2,CSF1,CCL22,RIPK2,UBE2D1,TPD52,IL2RA,IL15,CCL4,LTB,CD74,NOS2,IRF8,LIF,TNF,PSMB10,ICAM1,CXCL13,TAPBP,IFNGR2,CCND3,CCL5,TRAF2,BCL3,CTSS,TLR1,C2,SRGN,TAP2,TAP1,TLR2,IL7,IKBKB,STAT1,KRT1,TLR3,IRF7,B2M,GBP2
HALLMARK_OXIDATIVE_PHOSPHORYLATION	1.2486	0.0132	192	53	GLUD1,MRPL35,HTRA2,SLC25A4,RETSAT,GOT2,LRPPRC,IMMT,TIMM17A,NDUFS1,TOMM70A,DLAT,PHB2,SLC25A12,PMPCA,DLST,CS,NDUFS2,OPA1,VDAC1,IDH3A,ETFDH,OAT,MRPS22,HCCS,ACAT1,DLD,ABCB7,FXN,ATP5B,HSPA9,SLC25A5,MRPL15,VDAC3,RHOT1,ECHS1,COX15,NQO2,PDHA1,MTRR,NDUFA9,TIMM9,PDHX,PRDX3,SUCLG1,MAOB,ATP5A1,NNT,IDH3G,MRPL34,MDH2,PDK4,MTRF1
HALLMARK_P53_PATHWAY	-1.4297	0.0132	191	58	PERP,IP6K2,VAMP8,SERTAD3,IER3,EI24,RXRA,NUPR1,CASP1,DDB2,RAB40C,HEXIM1,IER5,RALGDS,TCN2,TXNIP,MXD1,HBEGF,DGKA,PPP1R15A,FOS,RHBDF2,CTSD,PDGFA,ACVR1B,PLK3,LIF,TAX1BP3,H2AFJ,IFI30,FBXW7,ANKRA2,TRIAP1,MKNK2,OSGIN1,HIST3H2A,CLCA2,CCND3,MAPKAPK3,FUCA1,SAT1,ZFP36L1,JAG2,BTG2,DCXR,SFN,JUN,TAP1,ATF3,EPS8L2,IL1A,DRAM1,ST14,KRT17,TRAFD1,TCHH,GPX2,SERPINB5
HALLMARK_HEME_METABOLISM	-1.3344	0.0225	181	54	FAM46C,CCDC28A,MARCH2,FN3K,LPIN2,RAP1GAP,MAP2K3,HIST1H4C,RNF123,AQP3,P4HA2,UROS,ENDOD1,PPOX,LMO2,MKRN1,DCUN1D1,RANBP10,RBM5,ALAS2,EZH1,CTNS,NFE2L1,MFHAS1,ELL2,C3,BSG,RHAG,SLC11A2,TRIM10,GDE1,ALAD,ALDH1L1,FBXO7,CCND3,FBXO9,CTSE,MOCOS,SLC6A8,SLC6A9,BTG2,UCP2,OPTN,GCLM,BCAM,SMOX,DAAM1,TMEM9B,DCAF11,FBXO34,XK,ACP5,PDZK1IP1,PQLC1
HALLMARK_GLYCOLYSIS	1.2305	0.0227	193	43	CHPF,STC1,GPC1,PAM,KIF20A,VCAN,CHST1,COL5A1,ME2,KIF2A,PLOD2,CDK1,GOT2,B4GALT2,TPI1,PRPS1,CENPA,PHKA2,HMMR,ABCB6,ECD,AURKA,CHST12,FUT8,PFKFB1,ALDH9A1,KDELR3,SPAG4,EXT2,P4HA1,NOL3,ENO2,SDC2,HDLBP,DLD,CHST2,CTH,NDST3,HS2ST1,PAXIP1,COPB2,PGAM1,GOT1
HALLMARK_UV_RESPONSE_UP	-1.3543	0.0232	151	45	LYN,GCH1,DGAT1,PPT1,NXF1,AQP3,TST,NR4A1,ARRB2,DNAJA1,CREG1,RASGRP1,RXRB,FOS,NTRK3,JUNB,SULT1A1,BSG,STK25,CLCN2,FOSB,ICAM1,TMBIM6,CCND3,TYRO3,SLC6A8,CXCL2,NFKBIA,SOD2,ALAS1,DNAJB1,BTG2,HSPA2,PPIF,PRKCD,MARK2,TAP1,STARD3,CHKA,ATF3,RAB27A,CNP,EPCAM,TCHH,IRF1
HALLMARK_ANGIOGENESIS	1.6088	0.024	35	17	NRP1,STC1,VCAN,S100A4,FGFR1,COL3A1,FSTL1,VTN,COL5A2,JAG1,THBD,KCNJ8,LUM,ITGAV,SPP1,TIMP1,MSX1
HALLMARK_ANDROGEN_RESPONSE	1.2763	0.0372	95	30	CENPN,ABHD2,ACTN1,FADS1,PA2G4,LMAN1,SEC24D,SPCS3,MAF,CDC14B,TSC22D1,CCND1,RRP12,INSIG1,DBI,UBE2J1,GNAI3,SLC26A2,IDI1,PPAP2A,H1F0,HMGCR,SMS,INPP4B,PIAS1,ITGAV,RPS6KA3,AKT1,NCOA4,CAMKK2
HALLMARK_COMPLEMENT	-1.3161	0.0451	184	58	LCP2,C1QC,BRPF3,RCE1,FDX1,LYN,CEBPB,FCER1G,PLAT,CTSH,PLA2G4A,PIM1,KLK1,C1QA,SIRT6,CASP1,F10,RASGRP1,RHOG,CXCL1,GNGT2,DPP4,C3,CALM3,ACTN2,ME1,CTSD,SCG3,IRF2,TNFAIP3,PSEN1,GATA3,HSPA1A,APOC1,CD55,F7,CCL5,SERPINB2,F5,GCA,ATOX1,PLSCR1,CTSS,PIK3CG,C2,PRKCD,CASP7,TMPRSS6,F3,CFB,CLU,PDGFB,PSMB9,LTF,HNF4A,IRF1,IRF7,MMP15
HALLMARK_BILE_ACID_METABOLISM	-1.3214	0.0517	109	40	AQP9,PEX1,ATXN1,SERPINA6,PEX12,ABCA2,GSTK1,PEX13,SLC35B2,SCP2,PEX7,RXRA,PEX6,GC,CROT,MLYCD,RXRG,ACSL1,ABCA3,SULT1B1,ABCG4,PXMP2,ISOC1,SLC27A2,PRDX5,PEX16,CYP27A1,SULT2B1,PHYH,DIO1,TTR,TFCP2L1,OPTN,GCLM,ABCD3,PEX26,ALDH1A1,LIPE,SLC22A18,BBOX1
HALLMARK_XENOBIOTIC_METABOLISM	-1.2652	0.0675	186	66	ALDH3A1,AQP9,ECH1,CRP,SLC1A5,UPB1,SERPINA6,DDT,DDC,GSS,ARPP19,LPIN2,GCH1,RAP1GAP,NFS1,LEAP2,BPHL,HES6,CROT,F10,XDH,PINK1,JUP,PTGR1,FBP1,GSTO1,TMEM176B,SAR1B,GSTT2,FMO3,COMT,IRF8,ETS2,AP4B1,CYP26A1,CYP27A1,APOE,CBR1,PGD,PSMB10,CASP6,PTGES,ABHD6,HGFAC,ARG1,ARG2,TMBIM6,ABCC3,VNN1,HSD17B2,POR,ACSM1,ALAS1,ACOX1,DCXR,NDRG2,PTS,SMOX,SPINT2,ACOX3,ACOX2,SLC46A3,CFB,CYP2S1,GSTA3,HNF4A
HALLMARK_ADIPOGENESIS	1.1348	0.0732	199	36	PLIN2,ELOVL6,COL4A1,ANGPT1,ENPP2,PTCD3,PHLDB1,SLC19A1,RETSAT,AGPAT6,IMMT,DLAT,RAB34,PTRF,SSPN,LAMA4,STOM,CS,DBT,SLC5A6,CDKN2C,BCL2L13,YWHAG,SCARB1,ITSN1,FABP4,PQLC3,CD151,IDH3A,ITIH5,SORBS1,OMD,DLD,ESYT1,SDPR,COL15A1
HALLMARK_IL2_STAT5_SIGNALING	1.1552	0.092	193	52	PRAF2,PLIN2,UMPS,NRP1,COL6A1,LRIG1,EMP1,ETV4,SPRY4,DENND5A,TWSG1,CTSZ,LRRC8C,UCK2,AKAP2,CDC6,SYT11,NOP2,BMPR2,IGF2R,CCNE1,PHTF2,CASP3,SLC29A2,IGF1R,SWAP70,ENO3,P4HA1,IL3RA,SNX9,ITIH5,LCLAT1,NCS1,TTC39B,PENK,PPAP2A,CKAP4,IL1RL1,HIPK2,SLC2A3,ST3GAL4,AGER,CCDC164,ITGAV,SPP1,CDC42SE2,PTGER2,TIAM1,ITGA6,FAH,SPRED2,SCN9A
HALLMARK_SPERMATOGENESIS	1.1631	0.125	132	22	RFC4,KIF2C,CCNB2,TSN,AGFG1,CDK1,BUB1,NCAPH,TOPBP1,NEK2,DBF4,CDKN3,AURKA,EZH2,TTK,ACE,PIAS2,SPATA6,ZC3H14,VDAC3,CSNK2A2,CLPB
HALLMARK_TGF_BETA_SIGNALING	1.1303	0.2196	53	22	FKBP1A,WWTR1,BMPR2,ACVR1,TGFB1,ID3,PPP1CA,NOG,RAB31,HIPK2,ENG,SMAD3,RHOA,PPM1A,BMPR1A,LEFTY2,NCOR2,SLC20A1,FNTA,ID1,MAP3K7,BMP2
HALLMARK_COAGULATION	-1.1184	0.2549	133	22	DPP4,PLAU,C3,ANXA1,APOC1,S100A1,CTSE,SERPINB2,P2RY1,MMP7,CFI,HPN,C2,PEF1,TMPRSS6,F3,ACOX2,CFB,CLU,PDGFB,HNF4A,MMP15
HALLMARK_PEROXISOME	-1.1304	0.2674	97	41	ABCB9,IDH1,BCL10,NR1I2,CLN6,FIS1,ECH1,ATXN1,SERPINA6,GSTK1,PEX13,ESR2,SLC35B2,PRDX1,SCP2,PEX6,CADM1,MVP,MLYCD,RXRG,VPS4B,SLC25A19,ACSL1,PEX14,EHHADH,HMGCL,ISOC1,SLC27A2,PRDX5,ACOT8,SULT2B1,HSD11B2,DHRS3,NUDT19,DIO1,TTR,SOD2,ACOX1,ABCD3,ALDH1A1,FABP6
HALLMARK_APICAL_JUNCTION	-1.0914	0.2747	193	38	ACTG1,MAP4K2,CD86,WNK4,CX3CL1,PCDH1,MAPK14,RRAS,MPP5,JUP,CD274,AMIGO2,SIRPA,ACTN2,MAPK11,PARD6G,DHX16,LAMB3,VAV2,PDZD3,CLDN8,AMIGO1,CTNND1,ICAM1,CLDN4,LAMA3,MYL12B,DSC3,CDH1,NRTN,GRB7,PVRL2,COL17A1,CRB3,MAPK13,CLDN7,MPZL2,PVRL4
HALLMARK_KRAS_SIGNALING_UP	-1.0908	0.2865	190	39	CSF2RA,CROT,LCP1,ANO1,JUP,HBEGF,PPP1R15A,PLAU,TMEM176B,SCG3,RABGAP1L,PCP4,IRF8,LIF,LY96,FLT4,TNFAIP3,ARG1,ADAMDEC1,MALL,TMEM176A,TSPAN7,FUCA1,F2RL1,CIDEA,GALNT3,CXCL10,MAP3K1,CTSS,PIGR,CCL20,BIRC3,GPNMB,CFB,TSPAN1,HOXD11,EPHB2,PSMB8,MPZL2
HALLMARK_CHOLESTEROL_HOMEOSTASIS	-1.0964	0.3092	69	19	PDK3,ECH1,CPEB2,ABCA2,TM7SF2,GSTM2,ACTG1,PNRC1,S100A11,FBXO6,CTNNB1,ERRFI1,PLSCR1,CHKA,ATF3,CLU,ANXA13,CXCL16,MAL2
HALLMARK_HEDGEHOG_SIGNALING	-1.1044	0.3119	36	11	AMOT,SLIT1,ACHE,NKX6-1,ETS2,CNTFR,SHH,CELSR1,PML,L1CAM,GPR56
HALLMARK_REACTIVE_OXIGEN_SPECIES_PATHWAY	-1.0984	0.3134	45	15	MGST1,SRXN1,ERCC2,PRDX1,NDUFA6,FES,PDLIM1,JUNB,EGLN2,STK25,SBNO2,MBP,SOD2,GCLM,ATOX1
HALLMARK_PROTEIN_SECRETION	1.0277	0.3807	95	25	ANP32E,PAM,LMAN1,SEC24D,SCRN1,IGF2R,SSPN,VAMP4,DST,ARCN1,AP3S1,STAM,GOSR2,OCRL,TMX1,COPB1,COPB2,SEC22B,GNAS,SEC31A,CTSC,RAB22A,CD63,RPS6KA3,DNM1L
HALLMARK_APICAL_SURFACE	-1.051	0.3914	44	16	APP,SHROOM2,AIM1,RTN4RL1,CD160,LYN,CX3CL1,ATP6V0A4,SLC2A4,HSPB1,GATA3,ATP8B1,PKHD1,MDGA1,MAL,LYPD3
HALLMARK_NOTCH_SIGNALING	1.0282	0.3989	31	4	WNT5A,ST3GAL6,CCND1,CUL1
HALLMARK_PANCREAS_BETA_CELLS	-0.9973	0.4807	39	20	VDR,GCG,DCX,PDX1,NEUROG3,G6PC2,NEUROD1,PCSK2,SST,LMO2,PAX6,NKX6-1,HNF1A,PCSK1,SLC2A2,DPP4,IAPP,CHGA,PKLR,NKX2-2
HALLMARK_WNT_BETA_CATENIN_SIGNALING	0.9455	0.5364	41	12	SKP2,HDAC2,CUL1,AXIN2,NOTCH4,HEY1,TCF7,JAG1,LEF1,WNT5B,DVL2,NCOR2
HALLMARK_PI3K_AKT_MTOR_SIGNALING	-0.9588	0.5561	103	16	PAK4,PPP2R1B,NFKBIB,MAPK9,TBK1,ARPC3,MYD88,MKNK2,TRAF2,IRAK4,SFN,RPS6KA1,GNA14,PRKAA2,DAPP1,STAT2
HALLMARK_FATTY_ACID_METABOLISM	-0.9452	0.587	148	32	BPHL,HSP90AA1,MCEE,UROS,GLUL,MLYCD,CBR3,ALDH3A2,ECI1,ACSL1,GAPDHS,GPD1,EHHADH,HMGCL,ME1,HADHB,CBR1,ACOT8,MDH1,REEP6,ALAD,PSME1,VNN1,CIDEA,ACOX1,PTS,UBE2L6,SLC22A5,RDH16,ALDH1A1,ACSM3,ACSS1
HALLMARK_HYPOXIA	-0.9491	0.5976	195	41	B3GALT6,CCRN4L,PIM1,IER3,PGF,HEXA,PKP1,P4HA2,ATP7A,TPD52,ADORA2B,PNRC1,GAPDHS,PPP1R15A,FBP1,FOS,PFKL,ANKZF1,EFNA3,FOSL2,PRDX5,TNFAIP3,SULT2B1,EDN2,CASP6,NDST2,PKLR,PFKFB3,ERRFI1,DUSP1,B4GALNT2,NEDD4L,MAP3K1,AMPD3,JUN,EFNA1,F3,ZFP36,ATF3,ISG20,PDGFB
HALLMARK_MYOGENESIS	0.9497	0.6688	197	31	PFKM,WWTR1,COL4A2,COL6A3,COL6A2,AEBP1,MRAS,MYL4,FGF2,DMPK,SGCD,NQO1,MYL6B,COL3A1,CFD,TGFB1,SSPN,AK1,TNNC1,LARGE,CNN3,ITGB1,ENO3,SORBS3,SORBS1,COL1A1,SPARC,RB1,COL15A1,ADAM12,CRYAB
