# Supplementary material for: NSD2 is a conserved driver of metastatic prostate cancer progression
Source: Nat Commun. 2018 Dec 5;9:5201. doi: 10.1038/s41467-018-07511-4 (PMC6281610; doi:10.1038/s41467-018-07511-4)
Supplement: Supplementary file 5 — Supplementary Data 3 [file 41467_2018_7511_MOESM5_ESM.xlsx]

## Sheet: Human Master regulators
Dataset 3A: Human MR analysis (Balk bone mets vs primary tumors)
Human entrez	Human MR	p-value	NES
10656	KHDRBS3	0.001	7.11
1063	CENPF	0.001	6.35
56938	ARNTL2	0.001	6.3
9319	TRIP13	0.001	6.04
22927	HABP4	0.001	5.9
2305	FOXM1	0.001	5.3
4605	MYBL2	0.001	5.14
4173	MCM4	0.001	5.14
79733	E2F8	0.001	5.02
8914	TIMELESS	0.001	5.01
84108	PCGF6	0.001	4.69
641	BLM	0.001	4.54
197358	NLRC3	0.001	4.48
26147	PHF19	0.001	4.47
2313	FLI1	0.001	4.45
7468	WHSC1	0.001	4.45
64105	CENPK	0.001	4.43
25909	AHCTF1	0.001	4.43
58533	SNX6	0.001	4.38
675	BRCA2	0.001	4.38
1871	E2F3	0.001	4.36
942	CD86	0.001	4.36
9603	NFE2L3	0.001	4.35
80034	CSRNP3	0.001	4.31
2022	ENG	0.001	4.31
5901	RAN	0.001	4.28
57157	PHTF2	0.001	4.27
9839	ZEB2	0.001	4.25
22803	XRN2	0.001	4.13
3059	HCLS1	0.001	4.03
2004	ELK3	0.001	4.03
3070	HELLS	0.001	4.01
54542	RC3H2	0.001	3.96
4208	MEF2C	0.001	3.94
9232	PTTG1	0.001	3.93
7529	YWHAB	0.001	3.91
84295	PHF6	0.001	3.9
3394	IRF8	0.001	3.89
5591	PRKDC	0.001	3.88
3223	HOXC6	0.001	3.87
3182	HNRNPAB	0.001	3.87
7040	TGFB1	0.001	3.86
1786	DNMT1	0.001	3.85
5928	RBBP4	0.001	3.83
5933	RBL1	0.001	3.8
1810	DR1	0.001	3.79
3608	ILF2	0.001	3.77
8458	TTF2	0.001	3.77
9039	UBA3	0.001	3.75
10987	COPS5	0.001	3.74
7112	TMPO	0.001	3.71
10129	FRY	0.001	3.71
1879	EBF1	0.001	3.71
27107	ZBTB11	0.001	3.7
672	BRCA1	0.001	3.69
55193	PBRM1	0.001	3.68
4174	MCM5	0.001	3.68
92140	MTDH	0.001	3.66
5468	PPARG	0.001	3.65
605	BCL7A	0.001	3.63
2113	ETS1	0.001	3.62
2149	F2R	0.001	3.62
4171	MCM2	0.001	3.61
8607	RUVBL1	0.001	3.6
4603	MYBL1	0.001	3.59
890	CCNA2	0.001	3.58
285527	FRYL	0.001	3.57
6873	TAF2	0.001	3.57
26610	ELP4	0.001	3.56
83990	BRIP1	0.001	3.56
10102	TSFM	0.001	3.55
9889	ZBED4	0.001	3.55
60491	NIF3L1	0.001	3.55
29128	UHRF1	0.001	3.54
57335	ZNF286A	0.001	3.53
7019	TFAM	0.001	3.53
55723	ASF1B	0.001	3.53
285855	RPL7L1	0.001	3.51
196	AHR	0.001	3.49
2547	XRCC6	0.001	3.48
79752	ZFAND1	0.001	3.47
64324	NSD1	0.001	3.47
29893	PSMC3IP	0.001	3.46
23512	SUZ12	0.001	3.46
1869	E2F1	0.001	3.44
9125	RQCD1	0.001	3.43
96764	TGS1	0.001	3.43
9984	THOC1	0.001	3.43
51621	KLF13	0.001	3.43
8880	FUBP1	0.001	3.43
55809	TRERF1	1	3.41
1875	E2F5	0.001	3.4
9831	ZNF623	0.001	3.4
3656	IRAK2	0.007	3.39
7097	TLR2	0.001	3.38
5515	PPP2CA	0.001	3.35
22797	TFEC	0.001	3.34
55892	MYNN	0.001	3.33
988	CDC5L	0.001	3.29
10009	ZBTB33	0.001	3.28
57862	ZNF410	0.001	3.27
9079	LDB2	0.001	3.27
6667	SP1	0.001	3.26
148266	ZNF569	0.003	3.26
10128	LRPPRC	0.001	3.22
6839	SUV39H1	0.001	3.21
639	PRDM1	0.001	3.19
10923	SUB1	0.001	3.19
56943	ENY2	0.001	3.18
9575	CLOCK	0.001	3.18
7409	VAV1	0.001	3.17
79084	WDR77	0.001	3.17
8208	CHAF1B	0.001	3.15
55854	ZC3H15	0.001	3.15
26508	HEYL	0.001	3.15
195828	ZNF367	0.001	3.14
8467	SMARCA5	0.001	3.14
1108	CHD4	0.001	3.14
4863	NPAT	0.001	3.14
9406	ZRANB2	0.001	3.14
26009	ZZZ3	0.001	3.13
5396	PRRX1	0.001	3.13
51720	UIMC1	0.001	3.12
6941	TCF19	0.001	3.12
54680	ZNHIT6	0.001	3.11
1017	CDK2	0.001	3.11
6670	SP3	0.001	3.1
4194	MDM4	0.001	3.1
57708	MIER1	0.001	3.1
1789	DNMT3B	0.001	3.1
3428	IFI16	0.001	3.09
6045	RNF2	1	3.09
51663	ZFR	0.001	3.08
55596	ZCCHC8	0.001	3.07
29028	ATAD2	0.001	3.05
11177	BAZ1A	0.001	3.05
51616	TAF9B	0.001	3.05
57645	POGK	0.001	3.03
60468	BACH2	0.025	3.01
9869	SETDB1	0.001	3.01
7707	ZNF148	0.001	3.01
3603	IL16	0.001	3
3092	HIP1	0.001	2.99
3222	HOXC5	0.014	2.98
25833	POU2F3	0.014	2.98
6596	HLTF	0.001	2.97
135112	NCOA7	0.001	2.97
4091	SMAD6	0.003	2.97
3162	HMOX1	0.001	2.97
9988	DMTF1	0.001	2.97
55922	NKRF	0.001	2.97
84722	PSRC1	0.001	2.96
9337	CNOT8	0.001	2.95
10657	KHDRBS1	0.001	2.95
23318	ZCCHC11	0.001	2.94
25842	ASF1A	0.001	2.94
220929	ZNF438	0.001	2.93
84524	ZC3H8	1	2.93
165	AEBP1	0.001	2.93
3624	INHBA	0.001	2.93
328	APEX1	0.001	2.92
3845	KRAS	0.001	2.92
3516	RBPJ	0.001	2.91
10389	SCML2	0.001	2.9
169792	GLIS3	0.021	2.88
51575	ESF1	0.001	2.88
5569	PKIA	0.003	2.88
11244	ZHX1	0.001	2.88
11213	IRAK3	0.002	2.88
7046	TGFBR1	0.001	2.88
4176	MCM7	0.001	2.88
54971	BANP	0.005	2.86
3224	HOXC8	0.001	2.86
8520	HAT1	1	2.86
56916	SMARCAD1	0.001	2.86
7181	NR2C1	0.001	2.86
94	ACVRL1	0.001	2.85
941	CD80	0.006	2.85
57786	RBAK	0.001	2.85
8573	CASK	0.001	2.85
2119	ETV5	0.001	2.84
27332	ZNF638	0.002	2.83
867	CBL	0.001	2.82
10153	CEBPZ	0.001	2.82
4831	NME2	0.011	2.82
8522	GAS7	0.002	2.82
7099	TLR4	0.001	2.81
10915	TCERG1	0.003	2.81
84146	ZNF644	0.001	2.8
64216	TFB2M	0.001	2.8
8544	PIR	0.001	2.79
7341	SUMO1	0.002	2.79
4664	NAB1	0.001	2.79
30836	DNTTIP2	0.001	2.76
1499	CTNNB1	0.001	2.76
3174	HNF4G	0.001	2.75
7555	CNBP	0.004	2.75
7335	UBE2V1	0.003	2.75
24149	ZNF318	0.004	2.75
22926	ATF6	0.004	2.75
6925	TCF4	0.004	2.75
3159	HMGA1	0.001	2.75
6049	RNF6	0.002	2.74
6498	SKIL	0.003	2.73
6935	ZEB1	0.002	2.73
23414	ZFPM2	0.003	2.73
1876	E2F6	0.005	2.72
51742	ARID4B	0.001	2.72
7756	ZNF207	0.004	2.72
6944	VPS72	0.005	2.72
10600	USP16	0.001	2.72
9326	ZNHIT3	0.002	2.71
79882	ZC3H14	0.001	2.71
3455	IFNAR2	0.006	2.69
1054	CEBPG	0.001	2.67
54700	RRN3	0.003	2.67
9643	MORF4L2	0.001	2.67
23660	ZKSCAN5	0.001	2.66
51123	ZNF706	0.001	2.65
5356	PLRG1	0.004	2.65
51538	ZCCHC17	0.005	2.65
55252	ASXL2	0.001	2.64
11319	ECD	0.002	2.64
9412	MED21	0.005	2.64
4854	NOTCH3	0.003	2.63
57504	MTA3	0.003	2.63
10902	BRD8	0.003	2.62
58487	CREBZF	0.006	2.61
29080	CCDC59	0.001	2.61
4287	ATXN3	0.003	2.61
9457	FHL5	0.001	2.6
6688	SPI1	0.005	2.59
10933	MORF4L1	0.001	2.59
10691	GMEB1	0.012	2.58
79830	ZMYM1	0.007	2.58
7421	VDR	0.02	2.57
4790	NFKB1	0.004	2.57
6940	ZNF354A	0.003	2.56
10622	POLR3G	0.019	2.55
29883	CNOT7	0.01	2.55
3091	HIF1A	0.001	2.55
9321	TRIP11	0.003	2.54
23051	ZHX3	0.01	2.54
23411	SIRT1	0.007	2.54
22823	MTF2	0.008	2.54
65056	GPBP1	0.005	2.53
29072	SETD2	0.005	2.52
3184	HNRNPD	0.003	2.51
643836	ZFP62	0.012	2.51
28985	MCTS1	0.003	2.51
79811	SLTM	0.011	2.5
64783	RBM15	0.005	2.5
546	ATRX	0.006	2.5
4175	MCM6	0.001	2.5
91133	L3MBTL4	0.048	2.49
8518	IKBKAP	0.005	2.49
8767	RIPK2	0.01	2.49
8804	CREG1	0.009	2.48
1024	CDK8	0.008	2.48
2551	GABPA	0.009	2.48
84924	ZNF566	0.004	2.48
9480	ONECUT2	0.002	2.47
11278	KLF12	0.009	2.46
10260	DENND4A	0.008	2.46
22850	ADNP2	0.01	2.45
5993	RFX5	0.012	2.44
5216	PFN1	0.012	2.44
27125	AFF4	0.011	2.43
405	ARNT	0.011	2.43
387	RHOA	0.011	2.43
22806	IKZF3	0.01	2.42
81669	CCNL2	0.017	2.42
25925	ZNF521	0.023	2.42
9774	BCLAF1	0.007	2.41
9044	BTAF1	0.012	2.4
862	RUNX1T1	0.024	2.4
4261	CIITA	0.019	2.39
7251	TSG101	0.008	2.39
55814	BDP1	0.014	2.38
29115	SAP30BP	0.018	2.38
7342	UBP1	0.005	2.37
11035	RIPK3	0.021	2.36
23408	SIRT5	0.006	2.36
1870	E2F2	0.028	2.36
4609	MYC	0.06	2.35
57109	REXO4	0.022	2.35
9442	MED27	0.022	2.35
23394	ADNP	0.012	2.34
55869	HDAC8	0.011	2.33
648	BMI1	0.019	2.33
64426	SUDS3	0.019	2.31
7013	TERF1	0.015	2.3
4801	NFYB	0.022	2.3
388569	ZNF324B	0.018	2.29
10046	MAMLD1	0.066	2.28
54556	ING3	0.003	2.28
3297	HSF1	0.021	2.28
51460	SFMBT1	0.007	2.27
29982	NRBF2	0.021	2.27
9202	ZMYM4	0.027	2.27
9242	MSC	0.023	2.27
11168	PSIP1	0.028	2.27
905	CCNT2	0.026	2.26
121536	AEBP2	0.022	2.26
9931	HELZ	0.029	2.26
79740	ZBBX	0.013	2.25
51008	ASCC1	0.018	2.25
864	RUNX3	0.029	2.24
9175	MAP3K13	0.026	2.24
7270	TTF1	0.027	2.24
26574	AATF	0.031	2.24
6758	SSX5	0.075	2.23
6775	STAT4	0.035	2.23
9572	NR1D1	0.03	2.23
7812	CSDE1	0.033	2.23
221302	ZUFSP	0.014	2.22
3150	HMGN1	0.012	2.22
9425	CDYL	0.019	2.22
54014	BRWD1	0.02	2.22
9611	NCOR1	0.031	2.22
56987	BBX	0.03	2.21
54503	ZDHHC13	0.024	2.21
5914	RARA	0.058	2.21
2033	EP300	0.02	2.21
4850	CNOT4	0.036	2.21
3481	IGF2	0.043	2.21
149041	RC3H1	0.027	2.2
7334	UBE2N	0.03	2.2
9584	RBM39	0.032	2.19
6314	ATXN7	0.037	2.19
5932	RBBP8	0.026	2.18
5411	PNN	0.025	2.18
123169	LEO1	0.024	2.18
7554	ZNF8	0.036	2.17
286128	ZFP41	0.021	2.17
6671	SP4	0.05	2.15
221037	JMJD1C	0.032	2.13
5715	PSMD9	0.034	2.13
22938	SNW1	0.059	2.12
7559	ZNF12	0.033	2.12
3217	HOXB7	0.023	2.11
56970	ATXN7L3	0.051	2.11
5931	RBBP7	0.043	2.11
7750	ZMYM2	0.056	2.11
23390	ZDHHC17	0.04	2.11
51230	PHF20	0.044	2.11
122953	JDP2	0.051	2.1
7391	USF1	0.043	2.1
4214	MAP3K1	0.042	2.1
7597	ZBTB25	0.04	2.09
9821	RB1CC1	0.042	2.09
23567	ZNF346	0.05	2.09
3298	HSF2	0.037	2.09
8233	ZRSR2	0.029	2.09
84174	SLA2	0.089	2.09
6660	SOX5	0.08	2.09
5705	PSMC5	0.05	2.08
22877	MLXIP	0.047	2.07
3662	IRF4	0.053	2.06
85446	ZFHX2	0.042	2.05
2186	BPTF	0.047	2.04
55269	PSPC1	0.062	2.04
7579	ZSCAN20	0.073	2.04
2118	ETV4	0.038	2.03
57459	GATAD2B	0.066	2.03
23082	PPRC1	0.057	2.03
81542	TMX1	0.13	2.02
5201	PFDN1	0.062	2.02
3663	IRF5	0.051	2.02
5814	PURB	0.044	2.02
57680	CHD8	0.074	2.02
7913	DEK	0.059	2.02
23515	MORC3	0.066	2.02
58504	ARHGAP22	0.049	2.02
23269	MGA	0.051	2.01
84083	ZRANB3	0.047	2.01
1105	CHD1	0.064	2.01
1616	DAXX	0.059	2.01
10450	PPIE	0.057	2.01
8193	DPF1	0.065	2
10419	PRMT5	0.048	2
4855	NOTCH4	0.066	2
654	BMP6	0.041	1.99
7569	ZNF182	0.095	1.99
55758	RCOR3	0.068	1.99
84662	GLIS2	0.068	1.99
406	ARNTL	0.032	1.98
4088	SMAD3	0.122	1.97
7027	TFDP1	0.078	1.97
2968	GTF2H4	0.079	1.97
4776	NFATC4	0.058	1.97
57693	ZNF317	0.067	1.96
23503	ZFYVE26	0.072	1.96
6877	TAF5	0.044	1.95
865	CBFB	0.08	1.95
63977	PRDM15	0.083	1.95
51530	ZC3HC1	0.058	1.95
9014	TAF1B	0.073	1.94
51106	TFB1M	0.037	1.94
23019	CNOT1	0.071	1.94
9204	ZMYM6	0.068	1.94
1398	CRK	0.088	1.94
9070	ASH2L	0.088	1.94
5573	PRKAR1A	0.083	1.94
8462	KLF11	0.078	1.93
898	CCNE1	0.053	1.93
4286	MITF	0.122	1.93
399	RHOH	0.09	1.93
23085	ERC1	0.081	1.92
741	ZNHIT2	0.057	1.92
5008	OSM	0.082	1.92
56829	ZC3HAV1	0.09	1.92
4904	YBX1	0.083	1.91
84105	PCBD2	0.092	1.91
5916	RARG	0.132	1.9
29995	LMCD1	0.071	1.9
114548	NLRP3	0.09	1.89
85437	ZCRB1	0.075	1.89
55146	ZDHHC4	0.088	1.89
91603	ZNF830	0.093	1.88
30834	ZNRD1	0.089	1.88
5459	POU4F3	0.075	1.87
79816	TLE6	0.096	1.87
253832	ZDHHC20	0.075	1.86
10655	DMRT2	0.094	1.84
57547	ZNF624	0.152	1.84
3215	HOXB5	0.095	1.83
163033	ZNF579	0.107	1.83
54764	ZRANB1	0.108	1.83
7110	TMF1	0.12	1.83
2071	ERCC3	0.119	1.83
6182	MRPL12	0.094	1.83
6399	TRAPPC2	0.097	1.83
466	ATF1	0.1	1.82
4222	MEOX1	0.106	1.82
6827	SUPT4H1	0.12	1.81
1385	CREB1	0.109	1.81
3229	HOXC13	0.106	1.81
4738	NEDD8	0.088	1.81
199704	ZNF585A	0.119	1.81
10725	NFAT5	0.121	1.81
9219	MTA2	0.081	1.81
9569	GTF2IRD1	0.111	1.8
10935	PRDX3	0.073	1.8
7553	ZNF7	0.115	1.79
9586	CREB5	0.155	1.79
57472	CNOT6	0.12	1.78
84733	CBX2	0.109	1.78
5036	PA2G4	0.121	1.78
84844	PHF5A	0.123	1.78
3068	HDGF	0.101	1.78
7004	TEAD4	0.139	1.77
55636	CHD7	0.134	1.77
23421	ITGB3BP	0.1	1.76
7289	TULP3	0.128	1.76
11059	WWP1	0.131	1.76
55552	ZNF823	0.111	1.75
1053	CEBPE	0.101	1.75
5074	PAWR	0.117	1.75
8427	ZNF282	0.124	1.75
84911	ZNF382	0.165	1.74
10621	POLR3F	0.108	1.74
168850	ZNF800	0.121	1.74
23589	CARHSP1	0.149	1.74
8631	SKAP1	0.126	1.74
54904	WHSC1L1	0.129	1.74
3146	HMGB1	0.147	1.72
7701	ZNF142	0.138	1.71
9913	SUPT7L	0.138	1.71
4090	SMAD5	0.164	1.71
6018	RLF	0.133	1.71
7157	TP53	0.128	1.71
146198	ZFP90	0.138	1.71
7738	ZNF184	0.158	1.7
6875	TAF4B	0.196	1.69
22954	TRIM32	0.147	1.69
3142	HLX	0.144	1.69
26036	ZNF451	0.155	1.69
6880	TAF9	0.165	1.69
7073	TIAL1	0.144	1.69
90233	ZNF551	0.164	1.68
1106	CHD2	0.15	1.68
79039	DDX54	0.127	1.68
5971	RELB	0.145	1.68
6605	SMARCE1	0.142	1.67
493861	EID3	0.203	1.66
57167	SALL4	0.179	1.66
90441	ZNF622	0.152	1.66
83860	TAF3	0.15	1.66
8690	JRKL	0.16	1.65
404672	GTF2H5	0.188	1.65
6872	TAF1	0.174	1.65
10210	TOPORS	0.182	1.65
22937	SCAP	0.148	1.65
5981	RFC1	0.161	1.65
10865	ARID5A	0.157	1.65
54625	PARP14	0.17	1.65
2649	NR6A1	0.173	1.64
25898	RCHY1	0.167	1.64
51042	ZNF593	0.166	1.64
3717	JAK2	0.161	1.63
132660	LIN54	0.198	1.61
55279	ZNF654	0.184	1.61
23636	NUP62	0.184	1.61
7023	TFAP4	0.188	1.6
6942	TCF20	0.176	1.6
255877	BCL6B	0.201	1.6
147686	ZNF418	0.195	1.59
54583	EGLN1	0.239	1.59
54816	ZNF280D	0.199	1.59
5966	REL	0.199	1.58
7182	NR2C2	0.182	1.58
137735	ABRA	0.18	1.58
57332	CBX8	0.205	1.57
2255	FGF10	0.164	1.57
60436	TGIF2	0.223	1.56
9765	ZFYVE16	0.182	1.56
10401	PIAS3	0.205	1.55
9519	TBPL1	0.212	1.55
10514	MYBBP1A	0.191	1.55
22887	FOXJ3	0.213	1.55
81931	ZNF93	0.224	1.54
51804	SIX4	0.206	1.54
2553	GABPB1	0.205	1.54
25942	SIN3A	0.201	1.54
23126	POGZ	0.205	1.54
144348	ZNF664	0.239	1.54
4734	NEDD4	0.226	1.54
152518	NFXL1	0.229	1.53
51728	POLR3K	0.219	1.53
153527	ZMAT2	0.206	1.52
22809	ATF5	0.203	1.52
23054	NCOA6	0.206	1.52
9686	VGLL4	0.228	1.52
3213	HOXB3	0.223	1.51
10363	HMG20A	0.22	1.51
55609	ZNF280C	0.209	1.5
60313	GPBP1L1	0.212	1.5
80714	PBX4	0.235	1.49
8878	SQSTM1	0.205	1.49
6939	TCF15	0.244	1.49
55870	ASH1L	0.218	1.49
11179	ZNF277	0.224	1.48
90	ACVR1	0.234	1.48
1952	CELSR2	0.261	1.48
79595	SAP130	0.263	1.47
163049	ZNF791	0.265	1.47
1655	DDX5	0.257	1.47
5017	OVOL1	0.205	1.46
5626	PROP1	0.256	1.45
8932	MBD2	0.235	1.45
1027	CDKN1B	0.256	1.45
1788	DNMT3A	0.225	1.45
9031	BAZ1B	0.252	1.45
4778	NFE2	0.255	1.45
9391	CIAO1	0.24	1.45
150372	NFAM1	0.238	1.45
155061	ZNF746	0.229	1.45
55290	BRF2	0.269	1.44
7091	TLE4	0.261	1.44
23528	ZNF281	0.252	1.44
25806	VAX2	0.263	1.43
10626	TRIM16	0.275	1.43
7753	ZNF202	0.271	1.42
7024	TFCP2	0.271	1.42
55140	ELP3	0.265	1.42
2074	ERCC6	0.254	1.41
5978	REST	0.269	1.41
79364	ZXDC	0.269	1.41
1025	CDK9	0.255	1.41
10467	ZNHIT1	0.269	1.41
9849	ZNF518A	0.271	1.4
80317	ZKSCAN3	0.262	1.4
57169	ZNFX1	0.271	1.4
139324	HDX	0.281	1.39
284695	ZNF326	0.286	1.39
1874	E2F4	0.264	1.39
10084	PQBP1	0.279	1.39
9604	RNF14	0.25	1.39
6604	SMARCD3	0.283	1.39
4692	NDN	0.254	1.39
57573	ZNF471	0.304	1.38
64784	CRTC3	0.284	1.38
10499	NCOA2	0.289	1.38
902	CCNH	0.317	1.37
5594	MAPK1	0.307	1.36
29063	ZCCHC4	0.301	1.35
80142	PTGES2	0.283	1.35
4798	NFRKB	0.292	1.34
1747	DLX3	0.306	1.32
64919	BCL11B	0.304	1.32
6599	SMARCC1	0.306	1.32
650	BMP2	0.303	1.31
7584	ZNF35	0.338	1.31
342945	ZSCAN22	0.301	1.31
3066	HDAC2	0.303	1.31
90317	ZNF616	0.333	1.3
5316	PKNOX1	0.333	1.3
283149	BCL9L	0.312	1.3
79842	ZBTB3	0.327	1.3
148156	ZNF558	0.338	1.29
159296	NKX2-3	0.351	1.29
5245	PHB	0.329	1.29
11281	POU6F2	0.304	1.29
3219	HOXB9	0.345	1.28
57057	TBX20	0.332	1.28
1827	RCAN1	0.325	1.28
219749	ZNF25	0.326	1.27
340554	ZC3H12B	0.348	1.26
121599	SPIC	0.338	1.26
5702	PSMC3	0.331	1.26
23435	TARDBP	0.331	1.26
7586	ZKSCAN1	0.314	1.26
5987	TRIM27	0.313	1.25
2140	EYA3	0.357	1.25
2961	GTF2E2	0.345	1.24
26747	NUFIP1	0.345	1.23
63934	ZNF667	0.361	1.23
10573	MRPL28	0.338	1.23
57623	ZFAT	0.392	1.22
51304	ZDHHC3	0.355	1.22
167465	ZNF366	0.363	1.21
9252	RPS6KA5	0.375	1.21
80709	AKNA	0.364	1.21
7546	ZIC2	0.368	1.2
7471	WNT1	0.375	1.2
11007	CCDC85B	0.381	1.2
323	APBB2	0.375	1.2
5926	ARID4A	0.364	1.19
2034	EPAS1	0.358	1.19
2020	EN2	0.396	1.18
5079	PAX5	0.386	1.18
81566	CSRNP2	0.38	1.18
389421	LIN28B	0.356	1.18
63925	ZNF335	0.361	1.18
26292	MYCBP	0.383	1.18
7706	TRIM25	0.376	1.18
4773	NFATC2	0.362	1.17
7776	ZNF236	0.384	1.17
162979	ZNF296	0.383	1.17
27254	CSDC2	0.382	1.17
91612	CHURC1	0.39	1.17
9994	CASP8AP2	0.402	1.16
3090	HIC1	0.382	1.16
4092	SMAD7	0.388	1.15
4799	NFX1	0.388	1.15
6756	SSX1	0.403	1.14
55311	ZNF444	0.393	1.14
79788	ZNF665	0.392	1.14
90204	ZSWIM1	0.374	1.14
26959	HBP1	0.378	1.14
57496	MKL2	0.403	1.13
25937	WWTR1	0.386	1.13
136051	ZNF786	0.409	1.12
4802	NFYC	0.429	1.12
8028	MLLT10	0.422	1.12
4661	MYT1	0.389	1.12
57209	ZNF248	0.41	1.12
57336	ZNF287	0.433	1.11
7545	ZIC1	0.389	1.11
4520	MTF1	0.417	1.11
2660	MSTN	0.414	1.09
7290	HIRA	0.422	1.09
2298	FOXD4	0.451	1.08
138715	ARID3C	0.432	1.08
8464	SUPT3H	0.434	1.08
2960	GTF2E1	0.418	1.08
339487	ZBTB8OS	0.483	1.07
3399	ID3	0.446	1.07
3976	LIF	0.435	1.07
23186	RCOR1	0.417	1.07
2729	GCLC	0.441	1.06
23433	RHOQ	0.436	1.06
8928	FOXH1	0.465	1.04
2302	FOXJ1	0.448	1.04
9496	TBX4	0.458	1.03
10438	C1D	0.444	1.03
2307	FOXS1	0.463	1.03
8517	IKBKG	0.439	1.03
9111	NMI	0.435	1.03
7329	UBE2I	0.467	1.02
23210	JMJD6	0.465	1.01
2101	ESRRA	0.475	1.01
57018	CCNL1	0.467	1
5511	PPP1R8	0.457	0.999
9325	TRIP4	0.476	0.992
132625	ZFP42	0.459	0.991
4780	NFE2L2	0.503	0.99
9792	SERTAD2	0.485	0.986
256380	SCML4	0.493	0.976
57473	ZNF512B	0.48	0.974
7727	ZNF174	0.485	0.972
4087	SMAD2	0.493	0.972
10320	IKZF1	0.47	0.967
8045	RASSF7	0.528	0.963
9203	ZMYM3	0.489	0.963
25921	ZDHHC5	0.477	0.96
2099	ESR1	0.51	0.957
23168	RTF1	0.489	0.955
64376	IKZF5	0.486	0.951
25888	ZNF473	0.501	0.95
2001	ELF5	0.506	0.941
27063	ANKRD1	0.518	0.936
84232	MAF1	0.495	0.934
892	CCNC	0.533	0.932
55063	ZCWPW1	0.528	0.931
6895	TARBP2	0.532	0.919
54799	MBTD1	0.527	0.918
23036	ZNF292	0.535	0.912
653082	ZDHHC11B	0.553	0.91
51087	YBX2	0.5	0.907
8554	PIAS1	0.52	0.906
8545	CGGBP1	0.503	0.904
51317	PHF21A	0.535	0.886
3211	HOXB1	0.557	0.881
162239	ZFP1	0.533	0.879
7071	KLF10	0.535	0.878
83855	KLF16	0.533	0.878
29801	ZDHHC8	0.545	0.877
9666	DZIP3	0.52	0.868
651	BMP3	0.555	0.866
3664	IRF6	0.547	0.86
7551	ZNF3	0.569	0.853
64393	ZMAT3	0.558	0.851
80314	EPC1	0.546	0.85
340481	ZDHHC21	0.56	0.844
80139	ZNF703	0.587	0.84
65249	ZSWIM4	0.539	0.837
2002	ELK1	0.576	0.83
168544	ZNF467	0.577	0.826
58525	WIZ	0.563	0.82
1857	DVL3	0.59	0.819
3064	HTT	0.588	0.81
9759	HDAC4	0.503	0.81
3609	ILF3	0.6	0.805
1407	CRY1	0.588	0.799
170261	ZCCHC12	0.611	0.799
6619	SNAPC3	0.568	0.794
10553	HTATIP2	0.592	0.792
22931	RAB18	0.605	0.786
84922	FIZ1	0.608	0.785
55778	ZNF839	0.623	0.775
11100	HNRNPUL1	0.597	0.769
8915	BCL10	0.576	0.765
8521	GCM1	0.601	0.756
10664	CTCF	0.598	0.755
27336	HTATSF1	0.606	0.755
55662	HIF1AN	0.625	0.748
4838	NODAL	0.635	0.734
3622	ING2	0.648	0.732
8841	HDAC3	0.635	0.732
7080	NKX2-1	0.632	0.721
11108	PRDM4	0.623	0.712
10127	ZNF263	0.649	0.709
1386	ATF2	0.636	0.708
83881	MIXL1	0.644	0.707
7594	ZNF43	0.628	0.706
60529	ALX4	0.629	0.7
9205	ZMYM5	0.685	0.699
29855	UBN1	0.653	0.698
1045	CDX2	0.64	0.697
10538	BATF	0.646	0.696
116448	OLIG1	0.659	0.685
6665	SOX15	0.647	0.682
29947	DNMT3L	0.653	0.676
22880	MORC2	0.624	0.671
10773	ZBTB6	0.649	0.661
1051	CEBPB	0.651	0.659
23152	CIC	0.658	0.649
10856	RUVBL2	0.714	0.649
79913	ACTR5	0.684	0.648
728489	DNLZ	0.649	0.642
64864	RFX7	0.686	0.641
23013	SPEN	0.664	0.641
27153	ZNF777	0.666	0.639
84124	ZNF394	0.682	0.639
90850	ZNF598	0.698	0.634
22835	ZFP30	0.686	0.63
8328	GFI1B	0.701	0.626
84433	CARD11	0.685	0.624
655	BMP7	0.717	0.623
56979	PRDM9	0.717	0.62
339327	ZNF546	0.68	0.615
57732	ZFYVE28	0.696	0.615
112744	IL17F	0.703	0.614
22933	SIRT2	0.685	0.609
9208	LRRFIP1	0.7	0.607
116071	BATF2	0.709	0.607
25946	ZNF385A	0.714	0.604
285267	ZNF619	0.654	0.603
5324	PLAG1	0.622	0.603
8986	RPS6KA4	0.685	0.603
375790	AGRN	0.711	0.592
83482	SCRT1	0.712	0.591
1748	DLX4	0.719	0.587
83637	ZMIZ2	0.711	0.584
23144	ZC3H3	0.694	0.584
7136	TNNI2	0.7	0.583
79190	IRX6	0.737	0.579
4899	NRF1	0.679	0.579
116225	ZMYND19	0.739	0.575
4086	SMAD1	0.707	0.575
51176	LEF1	0.685	0.574
23509	POFUT1	0.749	0.558
10002	NR2E3	0.722	0.557
2737	GLI3	0.713	0.554
3233	HOXD4	0.732	0.553
3607	FOXK2	0.74	0.553
2130	EWSR1	0.686	0.552
23466	CBX6	0.741	0.551
9826	ARHGEF11	0.744	0.546
84667	HES7	0.725	0.543
6830	SUPT6H	0.747	0.54
7227	TRPS1	0.737	0.537
89887	ZNF628	0.722	0.533
339324	ZNF260	0.727	0.529
2100	ESR2	0.756	0.525
4221	MEN1	0.783	0.523
117608	ZNF354B	0.745	0.515
221504	ZBTB9	0.73	0.512
3383	ICAM1	0.775	0.506
1961	EGR4	0.77	0.494
10468	FST	0.782	0.492
27136	MORC1	0.79	0.49
140883	ZNF280B	0.734	0.488
652	BMP4	0.767	0.481
51547	SIRT7	0.782	0.481
22890	ZBTB1	0.758	0.479
85463	ZC3H12C	0.751	0.479
5460	POU5F1	0.711	0.477
29915	HCFC2	0.762	0.475
254359	ZDHHC24	0.77	0.474
84759	PCGF1	0.798	0.473
84313	VPS25	0.827	0.468
10906	TRAFD1	0.747	0.468
284390	ZNF763	0.791	0.464
30812	SOX8	0.762	0.463
126208	ZNF787	0.772	0.46
4306	NR3C2	0.783	0.44
1382	CRABP2	0.744	0.44
50616	IL22	0.791	0.435
374655	ZNF710	0.776	0.434
1840	DTX1	0.778	0.432
9880	ZBTB39	0.798	0.428
6602	SMARCD1	0.793	0.427
7549	ZNF2	0.77	0.424
2120	ETV6	0.801	0.423
115509	ZNF689	0.783	0.418
5606	MAP2K3	0.795	0.418
339344	MYPOP	0.815	0.413
7755	ZNF205	0.79	0.413
7589	ZSCAN21	0.809	0.411
3756	KCNH1	0.803	0.397
54989	ZNF770	0.807	0.395
3654	IRAK1	0.826	0.393
57677	ZFP14	0.803	0.386
8819	SAP30	0.824	0.386
6294	SAFB	0.803	0.384
90637	ZFAND2A	0.796	0.383
4793	NFKBIB	0.82	0.382
27033	ZBTB32	0.842	0.373
55885	LMO3	0.827	0.372
23613	ZMYND8	0.828	0.372
7030	TFE3	0.844	0.37
66008	TRAK2	0.814	0.369
27133	KCNH5	0.821	0.367
84684	INSM2	0.825	0.365
2296	FOXC1	0.84	0.365
23741	EID1	0.828	0.365
7014	TERF2	0.837	0.362
8976	WASL	0.806	0.359
5319	PLA2G1B	0.817	0.356
27097	TAF5L	0.84	0.352
1406	CRX	0.825	0.348
84969	TOX2	0.806	0.339
1609	DGKQ	0.83	0.33
126626	GABPB2	0.839	0.33
1046	CDX4	0.849	0.329
64127	NOD2	0.855	0.329
9819	TSC22D2	0.837	0.329
1390	CREM	0.838	0.327
114991	ZNF618	0.859	0.324
8433	UTF1	0.834	0.323
147808	ZNF784	0.814	0.322
11317	RBPJL	0.864	0.321
4656	MYOG	0.848	0.316
6774	STAT3	0.837	0.311
3200	HOXA3	0.855	0.31
8091	HMGA2	0.873	0.307
376940	ZC3H6	0.84	0.302
6478	SIAH2	0.859	0.298
2314	FLII	0.849	0.297
23468	CBX5	0.852	0.297
389692	MAFA	0.851	0.29
23635	SSBP2	0.876	0.285
54386	TERF2IP	0.833	0.284
359948	IRF2BP2	0.864	0.281
3096	HIVEP1	0.891	0.28
84901	NFATC2IP	0.871	0.279
1500	CTNND1	0.856	0.277
9935	MAFB	0.868	0.276
84337	ELOF1	0.816	0.273
571	BACH1	0.864	0.268
92129	RIPPLY1	0.895	0.261
22827	PUF60	0.883	0.258
1029	CDKN2A	0.864	0.256
8863	PER3	0.901	0.253
64211	LHX5	0.885	0.252
79923	NANOG	0.873	0.245
5925	RB1	0.903	0.245
4791	NFKB2	0.864	0.243
6556	SLC11A1	0.898	0.236
10572	SIVA1	0.88	0.231
201798	TIGD4	0.892	0.222
56254	RNF20	0.893	0.222
8178	ELL	0.895	0.219
50943	FOXP3	0.895	0.217
8110	DPF3	0.904	0.208
4009	LMX1A	0.938	0.205
8187	ZNF239	0.911	0.205
2691	GHRH	0.897	0.194
8022	LHX3	0.904	0.189
23066	CAND2	0.924	0.188
6923	TCEB2	0.935	0.184
440097	DBX2	0.951	0.183
92822	ZNF276	0.929	0.181
23410	SIRT3	0.904	0.18
84215	ZNF541	0.93	0.174
85364	ZCCHC3	0.933	0.165
161253	REM2	0.911	0.164
4487	MSX1	0.914	0.162
388585	HES5	0.919	0.158
10011	SRA1	0.947	0.152
10284	SAP18	0.944	0.151
7552	ZNF711	0.907	0.148
7008	TEF	0.929	0.148
6919	TCEA2	0.936	0.145
90134	KCNH7	0.947	0.144
64321	SOX17	0.929	0.144
6257	RXRB	0.943	0.143
55079	FEZF2	0.929	0.141
2306	FOXD2	0.933	0.136
5081	PAX7	0.94	0.135
200186	CRTC2	0.952	0.131
7580	ZNF32	0.946	0.125
431707	LHX8	0.961	0.121
340260	UNCX	0.931	0.121
134187	POU5F2	0.954	0.12
728656	DMRTC1B	0.931	0.118
7542	ZFPL1	0.955	0.117
6938	TCF12	0.954	0.109
23132	RAD54L2	0.966	0.106
126299	ZNF428	0.958	0.104
51592	TRIM33	0.96	0.104
50945	TBX22	0.948	0.0989
23361	ZNF629	0.964	0.0937
57106	NAT14	0.955	0.0926
338917	VSX2	0.969	0.091
5253	PHF2	0.967	0.0892
1998	ELF2	0.969	0.0856
2658	GDF2	0.953	0.0852
5075	PAX1	0.963	0.0834
219654	ZCCHC24	0.967	0.0826
26205	GMEB2	0.943	0.0816
3665	IRF7	0.954	0.0766
5741	PTH	0.961	0.0751
676	BRDT	0.975	0.0734
2114	ETS2	0.97	0.0688
4775	NFATC3	0.971	0.0651
79759	ZNF668	0.975	0.0638
2636	GBX1	0.975	0.0625
9355	LHX2	0.979	0.0596
64429	ZDHHC6	0.971	0.0596
64137	ABCG4	0.982	0.0544
4853	NOTCH2	0.985	0.0471
57178	ZMIZ1	0.978	0.0469
6911	TBX6	0.984	0.0468
124535	HSF5	0.978	0.0455
6310	ATXN1	0.994	0.0425
63974	NEUROD6	0.991	0.0347
4335	MNT	0.982	0.0333
4861	NPAS1	0.993	0.0196
84654	SPZ1	0.996	0.00887
118738	ZNF488	0.999	0.00298
9619	ABCG1	0.998	0.00236
353274	ZNF445	0.995	0.00224
6887	TAL2	1	0
54585	LZTFL1	1	0
430	ASCL2	1	0
389874	ZCCHC13	1	0
4808	NHLH2	1	0
54819	ZCCHC10	1	0
84699	CREB3L3	1	0
23440	OTP	1	0
11036	GTF2A1L	1	0
10660	LBX1	1	0
8092	ALX1	1	0
54937	SOHLH2	1	0
91975	ZNF300	1	0
10215	OLIG2	1	0
55213	RCBTB1	1	0
391723	HELT	1	0
9096	TBX18	1	0
6736	SRY	1	0
2297	FOXD1	1	0
3203	HOXA6	1	0
3218	HOXB8	1	0
442425	FOXB2	1	0
3231	HOXD1	1	0
167826	OLIG3	1	0
4990	SIX6	1	0
3198	HOXA1	1	0
2167	FABP4	1	0
5456	POU3F4	1	0
30832	ZNF354C	1	0
2018	EMX2	1	0
50674	NEUROG3	1	0
23314	SATB2	1	0
284307	ZIK1	1	0
5308	PITX2	1	0
1749	DLX5	1	0
4004	LMO1	1	0
4760	NEUROD1	1	0
30012	TLX3	1	0
3050	HBZ	1	0
202559	KHDRBS2	1	0
403341	ZBTB34	1	0
3228	HOXC12	1	0
3201	HOXA4	1	0
2300	FOXL1	1	0
56676	ASCL3	1	0
79698	ZMAT4	1	0
4821	NKX2-2	1	0
7547	ZIC3	1	0
220359	TIGD3	1	0
63035	BCORL1	1	0
201181	ZNF385C	1	0
7733	ZNF180	1	0
183	AGT	1	0
8939	FUBP3	1	0
147741	ZNF560	1	0
1746	DLX2	1	0
222546	RFX6	1	0
7561	ZNF14	1	0
57567	ZNF319	1	0
3216	HOXB6	1	0
9975	NR1D2	1	0
6617	SNAPC1	1	0
55145	THAP1	1	0
7678	ZNF124	1	0
147949	ZNF583	1	0
7292	TNFSF4	1	0
1649	DDIT3	1	0
284406	ZFP82	1	0
4618	MYF6	1	0
387032	ZKSCAN4	1	0
197407	ZNF48	1	0
3226	HOXC10	1	0
140831	ZSWIM3	1	0
5994	RFXAP	1	0
2966	GTF2H2	1	0
22885	ABLIM3	1	0
7988	ZNF212	1	0
3225	HOXC9	1	0
388536	ZNF790	1	0
7543	ZFX	1	0
79753	SNIP1	1	0
7539	ZFP37	1	0
121274	ZNF641	1	0
11166	SOX21	1	0
55565	ZNF821	1	0
2128	EVX1	1	0
3221	HOXC4	1	0
429	ASCL1	1	0
3202	HOXA5	1	0
26149	ZNF658	1	0
80108	ZFP2	1	0
10138	YAF2	1	0
84872	ZC3H10	1	0
4800	NFYA	1	0
2627	GATA6	1	0
4300	MLLT3	1	0
10140	TOB1	1	0
3087	HHEX	1	0
389058	SP5	1	0
2115	ETV1	1	0
23140	ZZEF1	1	0
9841	ZBTB24	1	0
10838	ZNF275	1	0
51058	ZNF691	1	0
6469	SHH	1	0
3234	HOXD8	1	0
9479	MAPK8IP1	1	0
1161	ERCC8	1	0
146434	ZNF597	1	0
7571	ZNF23	1	0
4223	MEOX2	1	0
340543	TCEAL5	1	0
9925	ZBTB5	1	0
23099	ZBTB43	1	0
57684	ZBTB26	1	0
10062	NR1H3	1	0
10745	PHTF1	1	0
2668	GDNF	1	0
3171	FOXA3	1	0
10194	TSHZ1	1	0
124961	ZFP3	1	0
83879	CDCA7	1	0
5629	PROX1	1	0
3199	HOXA2	1	0
2303	FOXC2	1	0
79776	ZFHX4	1	0
23261	CAMTA1	1	0
140612	ZFP28	1	0
6615	SNAI1	1	0
55509	BATF3	1	0
58495	OVOL2	1	0
10620	ARID3B	1	0
253738	EBF3	1	0
81606	LBH	1	0
8538	BARX2	1	0
6663	SOX10	0.998	-0.00679
5204	PFDN5	0.99	-0.00687
80320	SP6	0.997	-0.0097
5450	POU2AF1	0.997	-0.0113
3589	IL11	0.989	-0.0157
342357	ZKSCAN2	0.987	-0.0254
285971	ZNF775	0.984	-0.0407
146542	ZNF688	0.987	-0.0497
8320	EOMES	0.962	-0.0571
225689	MAPK15	0.94	-0.0573
2016	EMX1	0.968	-0.0592
8864	PER2	0.958	-0.064
118813	ZFYVE27	0.948	-0.0641
333929	SNAI3	0.951	-0.0683
27302	BMP10	0.946	-0.0771
388558	ZNF808	0.957	-0.0878
23462	HEY1	0.933	-0.0879
166815	TIGD2	0.96	-0.0916
257	ALX3	0.94	-0.092
7743	ZNF189	0.913	-0.0949
9439	MED23	0.934	-0.0982
7029	TFDP2	0.934	-0.0983
57621	ZBTB2	0.911	-0.1
6886	TAL1	0.929	-0.103
340152	ZC3H12D	0.936	-0.105
4792	NFKBIA	0.925	-0.106
57594	HOMEZ	0.935	-0.118
84547	PGBD1	0.93	-0.128
1761	DMRT1	0.924	-0.131
266743	NPAS4	0.925	-0.131
3167	HMX2	0.885	-0.132
9971	NR1H4	0.887	-0.132
5457	POU4F1	0.885	-0.14
85508	SCRT2	0.891	-0.142
100131827	ZNF717	0.901	-0.142
7799	PRDM2	0.883	-0.143
55502	HES6	0.924	-0.159
7728	ZNF175	0.897	-0.167
56832	IFNK	0.875	-0.176
116115	ZNF526	0.878	-0.182
8625	RFXANK	0.857	-0.184
5451	POU2F1	0.892	-0.188
203430	ZCCHC5	0.811	-0.198
199692	ZNF627	0.88	-0.206
1482	NKX2-5	0.86	-0.211
9794	MAML1	0.857	-0.217
11178	LZTS1	0.848	-0.234
4331	MNAT1	0.847	-0.241
9210	BMP15	0.801	-0.244
10628	TXNIP	0.844	-0.246
3586	IL10	0.836	-0.256
339488	TFAP2E	0.76	-0.283
26468	LHX6	0.802	-0.285
57541	ZNF398	0.807	-0.289
5078	PAX4	0.809	-0.302
10302	SNAPC5	0.801	-0.312
5990	RFX2	0.824	-0.317
30062	RAX	0.779	-0.329
9095	TBX19	0.799	-0.33
2637	GBX2	0.764	-0.335
3238	HOXD12	0.843	-0.342
7020	TFAP2A	0.761	-0.343
51193	ZNF639	0.828	-0.345
3975	LHX1	0.75	-0.353
58500	ZNF250	0.808	-0.354
59335	PRDM12	0.773	-0.355
145258	GSC	0.756	-0.364
399823	FOXI2	0.767	-0.366
3456	IFNB1	0.743	-0.368
51364	ZMYND10	0.733	-0.373
57491	AHRR	0.769	-0.383
8456	FOXN1	0.742	-0.391
9372	ZFYVE9	0.765	-0.393
390992	HES3	0.77	-0.404
4066	LYL1	0.781	-0.406
10793	ZNF273	0.742	-0.408
10265	IRX5	0.772	-0.413
346171	ZFP57	0.754	-0.42
79797	ZNF408	0.712	-0.427
79618	HMBOX1	0.756	-0.431
140628	GATA5	0.731	-0.447
10782	ZNF274	0.808	-0.449
84891	ZSCAN10	0.733	-0.45
8994	LIMD1	0.723	-0.453
57215	THAP11	0.73	-0.459
4851	NOTCH1	0.704	-0.459
678	ZFP36L2	0.688	-0.466
25776	CBY1	0.682	-0.466
55734	ZFP64	0.68	-0.468
6658	SOX3	0.704	-0.471
284346	ZNF575	0.716	-0.471
170825	GSX2	0.704	-0.471
402381	SOHLH1	0.682	-0.478
85460	ZNF518B	0.713	-0.481
91752	ZNF804A	0.767	-0.483
1112	FOXN3	0.659	-0.493
92595	ZNF764	0.669	-0.51
23416	KCNH3	0.605	-0.513
58524	DMRT3	0.678	-0.526
6271	S100A1	0.681	-0.529
4772	NFATC1	0.671	-0.532
283629	TSSK4	0.651	-0.537
163732	CITED4	0.636	-0.537
163115	ZNF781	0.713	-0.538
79697	C14orf169	0.694	-0.542
55170	PRMT6	0.678	-0.544
151112	ZSWIM2	0.687	-0.547
283248	RCOR2	0.646	-0.557
1044	CDX1	0.678	-0.562
3232	HOXD3	0.671	-0.568
5307	PITX1	0.675	-0.569
689	BTF3	0.648	-0.571
57727	NCOA5	0.646	-0.575
22955	SCMH1	0.614	-0.578
1811	SLC26A3	0.634	-0.582
604	BCL6	0.61	-0.587
6664	SOX11	0.61	-0.587
55250	ELP2	0.606	-0.588
4779	NFE2L1	0.594	-0.59
53615	MBD3	0.72	-0.603
7021	TFAP2B	0.594	-0.606
117154	DACH2	0.65	-0.609
23415	KCNH4	0.55	-0.625
55954	ZMAT5	0.606	-0.627
6299	SALL1	0.641	-0.632
3992	FADS1	0.557	-0.635
64344	HIF3A	0.62	-0.639
8204	NRIP1	0.579	-0.654
5915	RARB	0.563	-0.66
2077	ERF	0.516	-0.668
7862	BRPF1	0.57	-0.67
7572	ZNF24	0.652	-0.672
147807	ZNF524	0.599	-0.673
54496	PRMT7	0.574	-0.676
151126	ZNF385B	0.599	-0.679
4193	MDM2	0.546	-0.68
10661	KLF1	0.56	-0.684
2626	GATA4	0.546	-0.685
389549	FEZF1	0.578	-0.694
64395	GMCL1	0.632	-0.695
84225	ZMYND15	0.586	-0.705
10365	KLF2	0.507	-0.707
3642	INSM1	0.553	-0.708
6492	SIM1	0.549	-0.714
8609	KLF7	0.539	-0.715
9726	ZNF646	0.567	-0.716
5977	DPF2	0.633	-0.72
6497	SKI	0.515	-0.721
84240	ZCCHC9	0.548	-0.73
10771	ZMYND11	0.625	-0.73
121268	RHEBL1	0.528	-0.732
3565	IL4	0.568	-0.739
55553	SOX6	0.629	-0.746
6258	RXRG	0.555	-0.757
23119	HIC2	0.632	-0.76
129685	TAF8	0.552	-0.763
6689	SPIB	0.581	-0.766
163126	EID2	0.542	-0.767
11023	VAX1	0.566	-0.781
10036	CHAF1A	0.576	-0.786
8737	RIPK1	0.561	-0.791
85474	LBX2	0.525	-0.803
6656	SOX1	0.515	-0.817
401265	KLHL31	0.587	-0.819
7291	TWIST1	0.558	-0.82
54626	HES2	0.573	-0.828
9705	ST18	0.51	-0.835
63973	NEUROG2	0.518	-0.84
815	CAMK2A	0.459	-0.849
63978	PRDM14	0.488	-0.851
326	AIRE	0.5	-0.855
30813	VSX1	0.489	-0.856
54531	MIER2	0.488	-0.857
27309	ZNF330	0.482	-0.862
10795	ZNF268	0.495	-0.871
54469	ZFAND6	0.519	-0.874
153572	IRX2	0.497	-0.875
7716	VEZF1	0.541	-0.877
27148	STK36	0.459	-0.894
3567	IL5	0.47	-0.896
22924	MAPRE3	0.408	-0.917
84181	CHD6	0.452	-0.918
392255	GDF6	0.476	-0.921
2069	EREG	0.543	-0.938
55588	MED29	0.466	-0.94
84936	ZFYVE19	0.513	-0.952
9421	HAND1	0.448	-0.955
2019	EN1	0.464	-0.957
7942	TFEB	0.465	-0.959
9640	ZNF592	0.427	-0.964
55713	ZNF334	0.462	-0.965
54862	CC2D1A	0.492	-0.969
8820	HESX1	0.43	-0.979
9278	ZBTB22	0.441	-0.98
51450	PRRX2	0.455	-0.981
7098	TLR3	0.438	-0.981
171023	ASXL1	0.404	-0.985
6474	SHOX2	0.466	-0.992
64843	ISL2	0.405	-0.998
158586	ZXDB	0.442	-1.01
245806	VGLL2	0.432	-1.01
286075	ZNF707	0.436	-1.01
7132	TNFRSF1A	0.425	-1.01
55139	ANKZF1	0.409	-1.01
23326	USP22	0.422	-1.02
133923	ZNF474	0.412	-1.02
84450	ZNF512	0.427	-1.03
474	ATOH1	0.465	-1.04
4761	NEUROD2	0.406	-1.04
84460	ZMAT1	0.384	-1.04
6666	SOX12	0.389	-1.04
8431	NR0B2	0.383	-1.05
139628	FOXR2	0.356	-1.06
1750	DLX6	0.404	-1.08
190	NR0B1	0.457	-1.08
54993	ZSCAN2	0.447	-1.08
7141	TNP1	0.416	-1.1
9247	GCM2	0.39	-1.1
6297	SALL2	0.415	-1.1
6945	MLX	0.425	-1.1
668	FOXL2	0.433	-1.11
90316	TGIF2LX	0.37	-1.11
9049	AIP	0.352	-1.11
2247	FGF2	0.385	-1.12
387332	TBPL2	0.353	-1.12
3195	TLX1	0.35	-1.13
121340	SP7	0.353	-1.13
84944	MAEL	0.396	-1.14
10595	ERN2	0.413	-1.14
4646	MYO6	0.352	-1.14
121643	FOXN4	0.344	-1.15
6096	RORB	0.394	-1.15
94234	FOXQ1	0.395	-1.15
9149	DYRK1B	0.359	-1.15
134728	IRAK1BP1	0.374	-1.16
10155	TRIM28	0.348	-1.16
27023	FOXB1	0.381	-1.17
22904	SBNO2	0.347	-1.17
2117	ETV3	0.385	-1.18
6594	SMARCA1	0.358	-1.18
84838	ZNF496	0.389	-1.19
646	BNC1	0.34	-1.19
7161	TP73	0.366	-1.2
401	PHOX2A	0.373	-1.2
5309	PITX3	0.37	-1.2
5455	POU3F3	0.394	-1.21
390874	ONECUT3	0.36	-1.21
117581	TWIST2	0.338	-1.22
27250	PDCD4	0.356	-1.22
8013	NR4A3	0.309	-1.23
56980	PRDM10	0.364	-1.23
8125	ANP32A	0.371	-1.23
6659	SOX4	0.362	-1.24
169841	ZNF169	0.351	-1.25
158399	ZNF483	0.355	-1.25
115950	ZNF653	0.322	-1.25
23619	ZIM2	0.319	-1.26
6672	SP100	0.33	-1.27
2735	GLI1	0.323	-1.29
23077	MYCBP2	0.332	-1.29
201501	ZBTB7C	0.304	-1.29
8535	CBX4	0.313	-1.3
351	APP	0.307	-1.3
6932	TCF7	0.317	-1.3
3458	IFNG	0.322	-1.31
3196	TLX2	0.317	-1.31
22807	IKZF2	0.314	-1.32
79191	IRX3	0.343	-1.32
1877	E4F1	0.305	-1.32
133396	IL31RA	0.29	-1.33
57761	TRIB3	0.299	-1.33
53349	ZFYVE1	0.292	-1.34
8929	PHOX2B	0.295	-1.35
10848	PPP1R13L	0.285	-1.35
1820	ARID3A	0.32	-1.35
4613	MYCN	0.283	-1.36
5467	PPARD	0.268	-1.36
340784	HMX3	0.275	-1.37
5989	RFX1	0.26	-1.37
30009	TBX21	0.294	-1.38
9915	ARNT2	0.283	-1.39
63948	DMRTB1	0.264	-1.39
60401	EDA2R	0.307	-1.39
83463	MXD3	0.276	-1.39
149076	ZNF362	0.265	-1.39
29800	ZDHHC1	0.256	-1.39
10614	HEXIM1	0.272	-1.39
2301	FOXE3	0.282	-1.4
79673	ZNF329	0.284	-1.4
2516	NR5A1	0.236	-1.4
2308	FOXO1	0.27	-1.4
6621	SNAPC4	0.244	-1.4
93	ACVR2B	0.294	-1.41
63946	DMRTC2	0.219	-1.42
84614	ZBTB37	0.287	-1.42
29950	SERTAD1	0.29	-1.42
10014	HDAC5	0.249	-1.43
83933	HDAC10	0.263	-1.43
2103	ESRRB	0.241	-1.43
85403	EAF1	0.256	-1.44
3553	IL1B	0.276	-1.44
322	APBB1	0.252	-1.44
340595	ZCCHC16	0.256	-1.45
25	ABL1	0.268	-1.45
56033	BARX1	0.23	-1.45
390010	NKX1-2	0.244	-1.46
9310	ZNF235	0.251	-1.46
83595	SOX7	0.256	-1.46
7050	TGIF1	0.265	-1.46
55663	ZNF446	0.255	-1.46
7158	TP53BP1	0.277	-1.46
64210	MMS19	0.239	-1.47
8861	LDB1	0.245	-1.49
22891	ZNF365	0.206	-1.49
131540	ZDHHC19	0.221	-1.51
64412	GZF1	0.241	-1.51
170463	SSBP4	0.228	-1.51
29108	PYCARD	0.203	-1.51
135	ADORA2A	0.228	-1.52
6773	STAT2	0.232	-1.52
23373	CRTC1	0.233	-1.52
3170	FOXA2	0.228	-1.53
7101	NR2E1	0.226	-1.53
9093	DNAJA3	0.229	-1.53
54345	SOX18	0.256	-1.54
6928	HNF1B	0.23	-1.54
128209	KLF17	0.235	-1.56
2648	KAT2A	0.214	-1.57
80095	ZNF606	0.225	-1.58
79885	HDAC11	0.189	-1.59
30851	TAX1BP3	0.196	-1.6
84327	ZBED3	0.203	-1.6
619279	ZNF704	0.208	-1.6
1993	ELAVL2	0.22	-1.6
4010	LMX1B	0.199	-1.61
9516	LITAF	0.214	-1.61
4034	LRCH4	0.181	-1.61
64763	ZNF574	0.199	-1.62
130617	ZFAND2B	0.188	-1.62
7026	NR2F2	0.202	-1.63
84858	ZNF503	0.23	-1.64
56751	BARHL1	0.22	-1.64
51442	VGLL1	0.19	-1.64
343472	BARHL2	0.197	-1.64
7088	TLE1	0.218	-1.64
89884	LHX4	0.217	-1.65
4862	NPAS2	0.196	-1.65
51157	ZNF580	0.206	-1.65
55806	HR	0.163	-1.66
137814	NKX2-6	0.209	-1.67
56917	MEIS3	0.167	-1.67
51548	SIRT6	0.199	-1.67
2295	FOXF2	0.219	-1.68
390259	BSX	0.196	-1.68
114803	MYSM1	0.153	-1.69
7770	ZNF227	0.182	-1.7
84905	ZNF341	0.104	-1.7
55810	FOXJ2	0.194	-1.7
10629	TAF6L	0.14	-1.71
7593	MZF1	0.204	-1.71
55625	ZDHHC7	0.186	-1.71
2494	NR5A2	0.119	-1.72
55081	IFT57	0.187	-1.72
2624	GATA2	0.133	-1.72
79192	IRX1	0.133	-1.73
3479	IGF1	0.101	-1.73
3605	IL17A	0.197	-1.74
148022	TICAM1	0.198	-1.74
3166	HMX1	0.191	-1.75
7003	TEAD1	0.209	-1.75
29946	SERTAD3	0.15	-1.75
6909	TBX2	0.118	-1.75
5178	PEG3	0.089	-1.75
22906	TRAK1	0.181	-1.75
4654	MYOD1	0.19	-1.76
4435	CITED1	0.159	-1.77
30818	KCNIP3	0.114	-1.77
3551	IKBKB	0.166	-1.78
5077	PAX3	0.169	-1.79
1501	CTNND2	0.107	-1.79
7975	MAFK	0.142	-1.79
6862	T	0.13	-1.8
150572	SMYD1	0.165	-1.8
51222	ZNF219	0.183	-1.8
2068	ERCC2	0.087	-1.81
7528	YY1	0.159	-1.81
10716	TBR1	0.188	-1.81
63950	DMRTA2	0.156	-1.81
1959	EGR2	0.151	-1.81
23040	MYT1L	0.211	-1.82
57713	SFMBT2	0.158	-1.83
3205	HOXA9	0.174	-1.83
9191	DEDD	0.175	-1.83
23174	ZCCHC14	0.158	-1.83
27022	FOXD3	0.129	-1.84
1628	DBP	0.156	-1.84
5013	OTX1	0.13	-1.85
5076	PAX2	0.148	-1.85
6910	TBX5	0.147	-1.85
285704	RGMB	0.146	-1.86
5089	PBX2	0.166	-1.86
3097	HIVEP2	0.135	-1.87
23493	HEY2	0.074	-1.87
2736	GLI2	0.096	-1.87
814	CAMK4	0.116	-1.87
1389	CREBL2	0.157	-1.88
3569	IL6	0.148	-1.89
1022	CDK7	0.063	-1.89
29994	BAZ2B	0.093	-1.89
64067	NPAS3	0.103	-1.9
51412	ACTL6B	0.144	-1.9
203447	NRK	0.13	-1.91
83714	NRIP2	0.101	-1.92
3508	IGHMBP2	0.114	-1.92
84913	ATOH8	0.148	-1.92
91464	ISX	0.145	-1.92
5452	POU2F2	0.072	-1.92
1630	DCC	0.075	-1.94
3670	ISL1	0.118	-1.94
4617	MYF5	0.128	-1.95
27086	FOXP1	0.058	-1.95
80818	ZNF436	0.101	-1.95
9580	SOX13	0.074	-1.95
51295	ECSIT	0.14	-1.95
7022	TFAP2C	0.153	-1.95
861	RUNX1	0.041	-1.96
127343	DMBX1	0.046	-1.98
130557	ZNF513	0.071	-2
7760	ZNF213	0.03	-2.01
57822	GRHL3	0.102	-2.01
1028	CDKN1C	0.121	-2.01
283150	FOXR1	0.13	-2.01
63976	PRDM16	0.139	-2.03
5015	OTX2	0.114	-2.03
360023	ZBTB41	0.026	-2.03
1997	ELF1	0.036	-2.03
57492	ARID1B	0.12	-2.03
3110	MNX1	0.103	-2.05
90987	ZNF251	0.037	-2.05
64641	EBF2	0.106	-2.05
147929	ZNF565	0.08	-2.06
162993	ZNF846	0.098	-2.06
84163	GTF2IRD2	0.01	-2.06
29068	ZBTB44	0.024	-2.06
159119	HSFY2	0.126	-2.07
80205	CHD9	0.059	-2.07
677	ZFP36L1	0.123	-2.07
57683	ZDBF2	0.1	-2.08
5087	PBX1	0.012	-2.09
6015	RING1	0.032	-2.09
3212	HOXB2	0.033	-2.09
5326	PLAGL2	0.095	-2.1
79718	TBL1XR1	0.112	-2.11
10336	PCGF3	0.098	-2.11
3397	ID1	0.107	-2.11
6772	STAT1	0.097	-2.11
23648	SSBP3	0.087	-2.12
3661	IRF3	0.1	-2.12
10379	IRF9	0.105	-2.12
79088	ZNF426	0.103	-2.13
9923	ZBTB40	0.074	-2.13
9667	SAFB2	0.087	-2.13
84289	ING5	0.072	-2.14
2299	FOXI1	0.089	-2.14
147912	SIX5	0.112	-2.14
22921	MSRB2	0.123	-2.14
84619	ZGPAT	0.032	-2.14
11331	PHB2	0.129	-2.14
7712	ZNF157	0.115	-2.15
3547	IGSF1	0.025	-2.15
283576	ZDHHC22	0.097	-2.16
254887	ZDHHC23	0.094	-2.16
1387	CREBBP	0.113	-2.16
84458	LCOR	0.078	-2.17
221937	FOXK1	0.079	-2.17
88	ACTN2	0.071	-2.17
6907	TBL1X	0.101	-2.17
116113	FOXP4	0.018	-2.18
83746	L3MBTL2	0.1	-2.18
64332	NFKBIZ	0.117	-2.18
10076	PTPRU	0.107	-2.19
9921	RNF10	0.088	-2.19
222894	FERD3L	0.091	-2.2
84515	MCM8	0.022	-2.2
7314	UBB	0.095	-2.2
55628	ZNF407	0.066	-2.2
1050	CEBPA	0.087	-2.21
4188	MDFI	0.069	-2.22
4762	NEUROG1	0.087	-2.23
6595	SMARCA2	0.084	-2.23
1745	DLX1	0.086	-2.24
57658	CALCOCO1	0.002	-2.24
4602	MYB	0.059	-2.27
1428	CRYM	0.005	-2.27
57592	ZNF687	0.08	-2.27
5195	PEX14	0.087	-2.27
100289678	ZNF783	0.023	-2.28
347853	TBX10	0.107	-2.29
65982	ZSCAN18	0.003	-2.29
344022	NOTO	0.084	-2.3
158866	ZDHHC15	0.043	-2.3
23125	CAMTA2	0.073	-2.31
2294	FOXF1	0.011	-2.32
6601	SMARCC2	0.068	-2.34
6188	RPS3	0.095	-2.37
3206	HOXA10	0.04	-2.38
5463	POU6F1	0.003	-2.39
4302	MLLT6	0.083	-2.4
11243	PMF1	0.071	-2.4
3570	IL6R	0.062	-2.4
3643	INSR	0.067	-2.41
256297	PTF1A	0.05	-2.42
2623	GATA1	0.095	-2.42
50805	IRX4	0.039	-2.43
2290	FOXG1	0.08	-2.45
8856	NR1I2	0.051	-2.46
147837	ZNF563	0.041	-2.47
23309	SIN3B	0.001	-2.47
6128	RPL6	0.062	-2.48
57591	MKL1	0.067	-2.48
80816	ASXL3	0.006	-2.48
2104	ESRRG	0.001	-2.48
4807	NHLH1	0.042	-2.49
5292	PIM1	0.066	-2.49
59307	SIGIRR	0.076	-2.5
6668	SP2	0.021	-2.51
3214	HOXB4	0.043	-2.51
25792	CIZ1	0.049	-2.52
10174	SORBS3	0.001	-2.54
7001	PRDX2	0.06	-2.54
3281	HSBP1	0.063	-2.54
7124	TNF	0.034	-2.54
150921	TCF23	0.069	-2.55
51147	ING4	0.035	-2.55
51655	RASD1	0.001	-2.55
7293	TNFRSF4	0.068	-2.55
84627	ZNF469	0.003	-2.55
83439	TCF7L1	0.012	-2.55
3207	HOXA11	0.017	-2.56
11063	SOX30	0.038	-2.56
863	CBFA2T3	0.025	-2.57
51079	NDUFA13	0.072	-2.57
51684	SUFU	0.03	-2.58
84878	ZBTB45	0.044	-2.58
54877	ZCCHC2	0.029	-2.59
5080	PAX6	0.067	-2.59
7764	ZNF217	0.054	-2.59
2063	NR2F6	0.04	-2.59
3398	ID2	0.034	-2.6
3204	HOXA7	0.022	-2.61
64800	EFCAB6	0.001	-2.62
3630	INS	0.053	-2.62
84885	ZDHHC12	0.049	-2.62
2902	GRIN1	0.06	-2.63
8543	LMO4	0.032	-2.63
54738	FEV	0.001	-2.65
8463	TEAD2	0.034	-2.65
6657	SOX2	0.031	-2.65
29066	ZC3H7A	0.048	-2.66
4204	MECP2	0.03	-2.66
84456	L3MBTL3	0.006	-2.67
128553	TSHZ2	0.046	-2.68
54796	BNC2	0.034	-2.68
4303	FOXO4	0.057	-2.7
81857	MED25	0.056	-2.7
55929	DMAP1	0.039	-2.72
26298	EHF	0.024	-2.73
80764	THAP7	0.051	-2.74
29841	GRHL1	0.056	-2.75
219409	GSX1	0.038	-2.76
2139	EYA2	0.018	-2.77
1822	ATN1	0.038	-2.77
602	BCL3	0.015	-2.78
6495	SIX1	0.001	-2.78
7629	ZNF76	0.028	-2.78
23598	PATZ1	0.038	-2.8
139735	ZFP92	0.044	-2.81
7849	PAX8	0.037	-2.81
26137	ZBTB20	0.001	-2.83
11279	KLF8	0.011	-2.84
93986	FOXP2	0.037	-2.84
23316	CUX2	0.001	-2.84
8622	PDE8B	0.001	-2.84
83741	TFAP2D	0.055	-2.88
10892	MALT1	0.014	-2.88
8848	TSC22D1	0.001	-2.9
3660	IRF2	0.001	-2.9
7709	ZBTB17	0.001	-2.9
9338	TCEAL1	0.033	-2.91
4908	NTF3	0.016	-2.92
11107	PRDM5	0.037	-2.92
1602	DACH1	0.006	-2.94
203523	ZNF449	0.001	-2.95
8403	SOX14	0.001	-2.96
5083	PAX9	0.006	-2.97
148979	GLIS1	0.02	-2.97
7089	TLE2	0.023	-2.97
5325	PLAGL1	0.034	-2.98
6776	STAT5A	0.048	-2.98
4665	NAB2	0.001	-2.98
81628	TSC22D4	0.033	-2.98
23091	ZC3H13	0.001	-2.99
55629	PNRC2	0.025	-2.99
3235	HOXD9	0.001	-2.99
9063	PIAS2	0.019	-3
3720	JARID2	0.028	-3.01
6648	SOD2	0.023	-3.01
162989	DEDD2	0.018	-3.02
9817	KEAP1	0.031	-3.03
80237	ELL3	0.012	-3.04
3172	HNF4A	0.008	-3.04
9139	CBFA2T2	0.003	-3.05
22834	ZNF652	0.021	-3.05
4781	NFIB	0.003	-3.06
2056	EPO	0.021	-3.07
253461	ZBTB38	0.031	-3.07
51085	MLXIPL	0.012	-3.09
9734	HDAC9	0.008	-3.09
80149	ZC3H12A	0.001	-3.09
124245	ZC3H18	0.025	-3.09
84632	AFAP1L2	0.055	-3.1
27005	USP21	0.046	-3.1
7536	SF1	0.024	-3.12
11142	PKIG	0.02	-3.12
5970	RELA	0.017	-3.14
56956	LHX9	0.001	-3.15
79755	ZNF750	0.001	-3.15
6304	SATB1	0.001	-3.15
4774	NFIA	0.001	-3.15
1756	DMD	0.012	-3.18
5458	POU4F2	0.015	-3.19
59336	PRDM13	0.003	-3.2
2908	NR3C1	0.001	-3.22
93166	PRDM6	0.001	-3.23
3757	KCNH2	0.016	-3.24
1408	CRY2	0.001	-3.24
221833	SP8	0.003	-3.26
6591	SNAI2	0.009	-3.27
467	ATF3	0.001	-3.28
285676	ZNF454	0.001	-3.29
54623	PAF1	0.008	-3.29
29842	TFCP2L1	0.009	-3.29
3236	HOXD10	0.019	-3.31
7376	NR1H2	0.04	-3.32
688	KLF5	0.004	-3.32
85012	TCEAL3	0.001	-3.33
55205	ZNF532	0.001	-3.33
1814	DRD3	0.015	-3.4
1960	EGR3	0.001	-3.41
7068	THRB	0.001	-3.42
79894	ZNF672	0.007	-3.42
79724	ZNF768	0.009	-3.43
1107	CHD3	0.003	-3.44
55897	MESP1	0.003	-3.45
23060	ZNF609	0.001	-3.47
6233	RPS27A	0.011	-3.47
4298	MLLT1	0.01	-3.49
63876	PKNOX2	0.001	-3.5
79683	ZDHHC14	0.001	-3.51
23764	MAFF	0.006	-3.54
84287	ZDHHC16	0.008	-3.55
8321	FZD1	0.003	-3.55
6943	TCF21	0.001	-3.56
4929	NR4A2	0.001	-3.57
26145	IRF2BP1	0.004	-3.57
6778	STAT6	0.001	-3.57
11016	ATF7	0.001	-3.58
5252	PHF1	0.001	-3.59
6662	SOX9	0.011	-3.61
3725	JUN	0.001	-3.61
59269	HIVEP3	0.001	-3.63
9392	TGFBRAP1	0.008	-3.65
63951	DMRTA1	0.001	-3.66
796	CALCA	0.019	-3.66
7832	BTG2	0.001	-3.69
55657	ZNF692	0.006	-3.73
5187	PER1	0.001	-3.74
2354	FOSB	0.001	-3.76
4343	MOV10	0.01	-3.77
221895	JAZF1	0.016	-3.8
7356	SCGB1A1	0.001	-3.82
4299	AFF1	0.001	-3.83
7703	PCGF2	0.001	-3.84
8570	KHSRP	0.007	-3.86
84441	MAML2	0.006	-3.86
5992	RFX4	0.001	-3.88
7041	TGFB1I1	0.001	-3.89
3659	IRF1	0.009	-3.91
5371	PML	0.005	-3.91
54880	BCOR	0.001	-3.93
10957	PNRC1	0.001	-3.94
2874	GPS2	0.001	-3.96
91	ACVR1B	0.001	-3.98
1999	ELF3	0.001	-4.09
57507	ZNF608	0.001	-4.1
8216	LZTR1	0.001	-4.14
4601	MXI1	0.001	-4.15
79723	SUV39H2	0.004	-4.21
1958	EGR1	0.001	-4.24
3239	HOXD13	0.004	-4.24
6829	SUPT5H	0.001	-4.24
8850	KAT2B	0.004	-4.25
7422	VEGFA	0.001	-4.29
596	BCL2	0.005	-4.29
3209	HOXA13	0.001	-4.32
84159	ARID5B	0.001	-4.36
58499	ZNF462	0.001	-4.41
811	CALR	0.001	-4.43
5934	RBL2	0.001	-4.48
847	CAT	0.004	-4.48
30827	CXXC1	0.001	-4.51
6926	TBX3	0.001	-4.53
51028	VPS36	0.001	-4.53
10370	CITED2	0.001	-4.57
57593	EBF4	0.001	-4.59
3726	JUNB	0.001	-4.61
1488	CTBP2	0.001	-4.61
6777	STAT5B	0.001	-4.62
1316	KLF6	0.001	-4.64
7570	ZNF22	0.001	-4.64
11176	BAZ2A	0.001	-4.65
7005	TEAD3	0.001	-4.66
6493	SIM2	0.001	-4.67
51201	ZDHHC2	0.001	-4.69
79027	ZNF655	0.001	-4.72
2625	GATA3	0.001	-4.76
4849	CNOT3	0.001	-4.79
51588	PIAS4	0.007	-4.8
3280	HES1	0.001	-4.8
131096	KCNH8	0.001	-4.85
9314	KLF4	0.001	-4.87
5465	PPARA	0.001	-4.92
23492	CBX7	0.005	-4.93
2138	EYA1	0.001	-4.94
22882	ZHX2	0.001	-4.99
64428	NARFL	0.001	-5.02
51341	ZBTB7A	0.001	-5.05
468	ATF4	0.001	-5.07
55534	MAML3	0.001	-5.08
6208	RPS14	0.001	-5.09
79813	EHMT1	0.001	-5.11
8031	NCOA4	0.001	-5.11
56998	CTNNBIP1	0.001	-5.15
2353	FOS	0.001	-5.16
3237	HOXD11	0.001	-5.19
22936	ELL2	0.001	-5.2
57649	PHF12	0.001	-5.2
10013	HDAC6	0.001	-5.2
6598	SMARCB1	0.001	-5.21
4209	MEF2D	0.001	-5.24
7538	ZFP36	0.001	-5.28
10616	RBCK1	0.001	-5.32
51282	SCAND1	0.001	-5.36
4782	NFIC	0.001	-5.41
118472	ZNF511	0.001	-5.42
64061	TSPYL2	0.001	-5.44
473	RERE	0.001	-5.45
2070	EYA4	0.001	-5.48
57410	SCYL1	0.001	-5.49
10608	MXD4	0.001	-5.51
10522	DEAF1	0.001	-5.55
10113	PREB	0.001	-5.56
6720	SREBF1	0.001	-5.58
4149	MAX	0.001	-5.61
367	AR	0.001	-5.66
3164	NR4A1	0.001	-5.68
7566	ZNF18	0.001	-5.7
90993	CREB3L1	0.001	-5.75
81033	KCNH6	0.001	-5.78
28999	KLF15	0.001	-5.82
10488	CREB3	0.001	-5.84
6618	SNAPC2	0.001	-5.97
283078	MKX	0.001	-6
2081	ERN1	0.001	-6.01
9658	ZNF516	0.001	-6.06
5205	ATP8B1	0.001	-6.07
79977	GRHL2	0.001	-6.17
6722	SRF	0.001	-6.21
10025	MED16	0.001	-6.21
2078	ERG	0.001	-6.23
2274	FHL2	0.001	-6.23
6603	SMARCD2	0.001	-6.26
152485	ZNF827	0.001	-6.28
8721	EDF1	0.001	-6.35
5518	PPP2R1A	0.001	-6.38
3084	NRG1	0.001	-6.4
3299	HSF4	0.001	-6.4
84164	ASCC2	0.001	-6.42
10524	KAT5	0.001	-6.5
7739	ZNF185	0.001	-6.5
57407	NMRAL1	0.001	-6.52
5092	PCBD1	0.001	-6.59
4211	MEIS1	0.001	-6.63
57659	ZBTB4	0.001	-6.73
4150	MAZ	0.001	-6.74
1523	CUX1	0.001	-6.76
6920	TCEA3	0.001	-6.9
4784	NFIX	0.001	-7.01
389136	VGLL3	0.001	-7.04
8289	ARID1A	0.001	-7.05
5241	PGR	0.001	-7.11
54897	CASZ1	0.001	-7.11
8626	TP63	0.001	-7.38
3131	HLF	0.001	-7.42
7043	TGFB3	0.001	-7.47
5604	MAP2K1	0.001	-7.51
64764	CREB3L2	0.001	-7.59
2316	FLNA	0.001	-7.72
2005	ELK4	0.001	-7.9
51114	ZDHHC9	0.001	-7.91
9500	MAGED1	0.001	-7.94
6097	RORC	0.001	-7.99
154	ADRB2	0.001	-8.1
23650	TRIM29	0.001	-8.21
23178	PASK	0.001	-8.28
22980	TCF25	0.001	-8.29
6597	SMARCA4	0.001	-8.35
5494	PPM1A	0.001	-8.39
23541	SEC14L2	0.001	-8.42
57616	TSHZ3	0.001	-8.53
5430	POLR2A	0.001	-8.6
55840	EAF2	0.001	-8.96
65986	ZBTB10	0.001	-9.04
7704	ZBTB16	0.001	-9.08
23264	ZC3H7B	0.001	-9.12
4152	MBD1	0.001	-9.23
10362	HMG20B	0.001	-9.43
284119	PTRF	0.001	-9.46
166	AES	0.001	-9.56
4756	NEO1	0.001	-9.57
7494	XBP1	0.001	-9.78
6239	RREB1	0.001	-10
10645	CAMKK2	0.001	-10
27044	SND1	0.001	-10.5
4212	MEIS2	0.001	-10.5
463	ZFHX3	0.001	-10.6
1831	TSC22D3	0.001	-11.1
93649	MYOCD	0.001	-11.2
28996	HIPK2	0.001	-11.7
51022	GLRX2	0.001	-11.9
27034	ACAD8	0.001	-12.8
6721	SREBF2	0.001	-13.4
4824	NKX3-1	0.001	-14.2
25803	SPDEF	0.001	-16.5
148327	CREB3L4	0.001	-21

## Sheet: Mouse Master regulators
Dataset 3B: Mouse MR analysis (NPK lung mets vs NPK pre-met primary tumors)
Mouse entrez	Mouse MR	p-value	NES
30937	Lmcd1	0.001	13.6
195209	Gm22	0.001	12.1
15248	Hic1	0.001	10.7
225207	Zfp521	0.001	10.6
16323	Inhba	0.001	9.95
17218	Mcm5	0.001	9.89
18140	Uhrf1	0.001	9.6
73569	Vgll3	0.001	8.98
14633	Gli2	0.001	8.96
13593	Ebf3	0.001	8.87
54427	Dnmt3l	0.001	8.22
20613	Snai1	0.001	8.2
17260	Mef2c	0.001	8.02
27056	Irf5	0.001	7.87
20204	Prrx2	0.001	7.74
21781	Tfdp1	0.001	7.48
27221	Chaf1a	0.001	7.45
12144	Blm	0.001	7.31
18018	Nfatc1	0.001	7.21
14465	Gata6	0.001	7.04
14235	Foxm1	0.001	6.99
51813	Ccnc	0.001	6.77
108000	Cenpf	0.001	6.75
13654	Egr2	0.001	6.74
17701	Msx1	0.001	6.71
15976	Ifnar2	0.001	6.7
18616	Peg3	0.001	6.66
12524	Cd86	0.001	6.51
13433	Dnmt1	0.001	6.38
17681	Msc	0.001	6.36
94275	Maged1	0.001	6.31
243931	Tshz3	0.001	6.1
23871	Ets1	0.001	5.97
103889	Hoxb2	0.001	5.93
18432	Mybbp1a	0.001	5.87
20230	Satb1	0.001	5.78
17220	Mcm7	0.001	5.72
50496	E2f6	0.001	5.69
14634	Gli3	0.001	5.66
72843	Prdm4	0.001	5.64
93761	Smarca1	0.001	5.56
407786	Taf9b	0.001	5.56
13555	E2f1	0.001	5.49
77889	Lbh	0.001	5.48
56461	Kcnip3	0.001	5.47
13345	Twist2	0.001	5.46
50907	Preb	0.001	5.46
12014	Bach2	0.001	5.41
207565	Camkk2	0.001	5.4
20667	Sox12	0.001	5.37
12578	Cdkn2a	0.001	5.36
18612	Etv4	0.001	5.35
76267	Fads1	0.001	5.3
14534	Kat2a	0.001	5.28
16826	Ldb2	0.001	5.27
106021	Topors	0.001	5.26
56380	Arid3b	0.001	5.24
14048	Eya1	0.001	5.22
22160	Twist1	0.001	5.19
56070	Tcerg1	0.001	5.19
67155	Smarca2	0.001	5.12
21413	Tcf4	0.001	5.11
238673	Zfp367	0.001	5.09
56722	Litaf	0.001	5.07
17984	Ndn	0.001	5.04
101739	Psip1	0.001	5.02
17285	Meox1	0.001	4.98
70827	Trak2	0.001	4.95
12398	Cbfa2t3	0.001	4.94
195018	Zzef1	0.001	4.92
242509	Bnc2	0.001	4.92
70160	Vps36	0.001	4.92
24136	Zeb2	0.001	4.91
21412	Tcf21	0.001	4.89
319944	Taf2	0.001	4.85
74044	Ttf2	0.001	4.84
14062	F2r	0.001	4.82
18095	Nkx3-1	0.001	4.81
228911	Tshz2	0.001	4.8
66993	Smarcd3	0.001	4.8
214384	Myocd	0.001	4.8
13798	En1	0.001	4.79
22259	Nr1h3	0.001	4.78
21677	Tead2	0.001	4.77
16600	Klf4	0.001	4.77
16170	Il16	0.001	4.76
232679	Zc3hc1	0.001	4.75
27801	Zdhhc8	0.001	4.75
14165	Fgf10	0.001	4.75
20666	Sox11	0.001	4.74
13713	Elk3	0.001	4.73
15213	Hey1	0.001	4.72
100515	Zfp518b	0.001	4.67
226747	Ahctf1	0.001	4.67
17219	Mcm6	0.001	4.66
228829	Phf20	0.001	4.66
21885	Tle1	0.001	4.65
21349	Tal1	0.001	4.64
20481	Ski	0.001	4.62
52615	Suz12	0.001	4.62
80892	Zfhx4	0.001	4.61
15425	Hoxc6	0.001	4.6
21812	Tgfbr1	0.001	4.59
69020	Zfp707	0.001	4.57
14313	Fst	0.001	4.56
227644	Snapc4	0.001	4.55
12326	Camk4	0.001	4.49
14573	Gdnf	0.001	4.48
67917	Zcchc3	0.001	4.48
12361	Cask	0.001	4.48
17286	Meox2	0.001	4.47
23808	Ash2l	0.001	4.47
17246	Mdm2	0.001	4.47
83766	Actl6b	0.001	4.46
12029	Bcl6b	0.001	4.42
73181	Nfatc4	0.001	4.42
68479	Phf5a	0.001	4.4
14362	Fzd1	0.001	4.38
56198	Heyl	0.001	4.38
15242	Hhex	0.001	4.37
16392	Isl1	0.001	4.37
12190	Brca2	0.001	4.37
19285	Ptrf	0.001	4.37
12577	Cdkn1c	0.001	4.36
18021	Nfatc3	0.001	4.36
21807	Tsc22d1	0.001	4.35
67778	Zfp639	0.001	4.35
22762	Zfpm2	0.001	4.35
15361	Hmga1	0.001	4.35
74195	Elp3	0.001	4.34
16337	Insr	0.001	4.31
66929	Asf1b	0.001	4.29
18626	Per1	0.001	4.27
102193	Zdhhc7	0.001	4.27
16653	Kras	0.001	4.27
18181	Nrf1	0.001	4.26
12400	Cbfb	0.001	4.26
142682	Zcchc14	0.001	4.24
207785	Csrnp2	0.001	4.23
11787	Apbb2	0.001	4.22
69159	Rhebl1	0.001	4.22
14472	Gbx2	0.001	4.21
100336	Ppp1r8	0.001	4.21
21803	Tgfb1	0.001	4.2
56397	Morf4l2	0.001	4.2
20174	Ruvbl2	0.001	4.19
18132	Notch4	0.001	4.19
242705	E2f2	0.001	4.18
544971	Bdp1	0.001	4.17
107503	Atf5	0.001	4.16
12566	Cdk2	0.001	4.14
15191	Hdgf	0.001	4.13
56505	Ruvbl1	0.001	4.13
12162	Bmp7	0.001	4.12
228775	Trib3	0.001	4.12
21809	Tgfb3	0.001	4.12
22701	Zfp41	0.001	4.11
22661	Zfp148	0.001	4.11
22751	Zfp90	0.001	4.1
21886	Tle2	0.001	4.1
18769	Pkig	0.001	4.09
11481	Acvr2b	0.001	4.08
20672	Sox18	0.001	4.08
19645	Rb1	0.003	4.08
14605	Tsc22d3	0.001	4.08
68837	Foxk2	0.001	4.07
192176	Flna	0.001	4.07
21849	Trim28	0.001	4.06
107823	Whsc1	0.001	4.05
13496	Arid3a	0.001	4.03
18226	Nup62	0.001	4.03
18771	Pknox1	0.001	4
22690	Zfp28	0.001	3.99
50524	Sall2	0.001	3.98
30954	Siva1	0.001	3.98
16364	Irf4	0.002	3.97
15384	Hnrnpab	0.001	3.97
18933	Prrx1	0.001	3.97
17217	Mcm4	0.001	3.96
29813	Zfp385a	0.001	3.95
68611	Mrpl28	0.001	3.94
12608	Cebpb	0.001	3.94
56031	Ppie	0.001	3.94
12428	Ccna2	0.001	3.94
74197	Gtf2e1	0.001	3.92
108098	Med21	0.001	3.87
53861	Zranb2	0.001	3.86
75452	Ascc2	0.001	3.86
381319	Batf3	0.001	3.85
231986	Jazf1	0.001	3.85
67087	Ctnnbip1	0.001	3.83
230233	Ikbkap	0.001	3.82
11632	Aip	0.001	3.81
102442	Dennd4a	0.001	3.8
19084	Prkar1a	0.001	3.8
20850	Stat5a	1	3.79
110052	Dek	0.001	3.79
20583	Snai2	0.001	3.79
50794	Klf13	0.001	3.79
11785	Apbb1	0.001	3.79
16000	Igf1	0.001	3.78
21804	Tgfb1i1	0.001	3.77
269209	Stk36	0.003	3.76
13436	Dnmt3b	0.001	3.76
26397	Map2k3	0.001	3.75
20678	Sox5	0.001	3.73
15182	Hdac2	0.001	3.73
17121	Mxd3	0.001	3.72
12519	Cd80	0.001	3.71
54720	Rcan1	0.001	3.71
14457	Gas7	0.001	3.71
18027	Nfia	0.001	3.69
30932	Zfp330	1	3.68
494448	Cbx6	0.001	3.66
110749	Chaf1b	0.001	3.66
74533	Gzf1	0.001	3.65
71918	Zcchc24	0.001	3.65
26466	Zfp260	0.001	3.64
56742	Psrc1	0.001	3.63
13591	Ebf1	0.001	3.62
67488	Calcoco1	0.001	3.61
16002	Igf2	0.001	3.6
13992	Khdrbs3	0.001	3.6
14234	Foxc2	0.001	3.59
18173	Slc11a1	0.001	3.59
239027	Arhgap22	0.001	3.59
226169	Pprc1	0.001	3.58
240514	Ccdc85b	0.001	3.57
15569	Elavl2	0.001	3.57
27374	Prmt5	0.006	3.57
212168	Zswim4	0.001	3.55
52502	Carhsp1	0.001	3.54
110796	Tshz1	0.001	3.52
83396	Glis2	0.001	3.51
13805	Eng	0.001	3.5
13819	Epas1	0.001	3.49
97064	Wwtr1	0.001	3.48
11568	Aebp1	0.001	3.48
19650	Rbl1	0.001	3.47
56321	Aatf	0.001	3.46
58208	Bcl11b	1	3.46
12159	Bmp4	0.001	3.46
60411	Cenpk	0.001	3.46
66863	Lztr1	0.001	3.46
192663	Abcg4	0.001	3.45
11909	Atf2	0.001	3.44
216049	Zfp365	0.001	3.44
71702	Cdc5l	0.001	3.44
105859	Csdc2	0.001	3.43
18983	Cnot7	0.011	3.42
26386	Hsf4	0.001	3.42
68310	Zmym1	0.001	3.42
20677	Sox4	0.001	3.41
108946	Zzz3	0.001	3.41
21423	Tcf3	0.001	3.41
68877	Maf1	0.001	3.39
21417	Zeb1	0.001	3.37
66758	Zfp474	0.006	3.36
21411	Tcf20	0.003	3.35
69587	Pcgf3	0.001	3.35
16598	Klf2	0.001	3.35
22401	Zmat3	0.001	3.35
225998	Rorb	0.001	3.34
56463	Snd1	0.001	3.33
54446	Nfat5	0.001	3.28
67781	Ilf2	0.008	3.28
18987	Pou2f2	0.001	3.28
22685	Zfp239	0.001	3.26
16156	Il11	0.003	3.26
71063	Zfp597	0.001	3.25
100072	Camta1	0.001	3.25
15214	Hey2	0.001	3.24
18029	Nfic	0.002	3.24
210719	Mkx	0.003	3.23
19646	Rbbp4	0.002	3.23
19130	Prox1	0.001	3.22
226470	Zbtb41	0.023	3.22
21843	Tial1	0.003	3.22
19183	Psmc3ip	0.001	3.21
100978	Nfxl1	0.003	3.2
22715	Zfp57	0.001	3.18
22689	Zfp27	0.003	3.17
70122	Mllt3	0.002	3.16
228876	Zfp334	0.001	3.16
15163	Hcls1	0.001	3.15
13592	Ebf2	0.001	3.14
27081	Zfp275	0.001	3.13
11477	Acvr1	0.002	3.13
20671	Sox17	0.001	3.13
16179	Irak1	0.001	3.13
12189	Brca1	0.002	3.13
67824	Nmral1	0.001	3.11
84505	Setdb1	0.014	3.11
237911	Brip1	0.001	3.11
243963	Zfp473	0.001	3.1
116940	Tgs1	0.016	3.1
14461	Gata2	0.001	3.1
18767	Pkia	0.001	3.08
328977	Zfp532	0.001	3.08
320799	Zhx3	0.001	3.07
78294	Rps27a	0.015	3.07
15251	Hif1a	0.002	3.07
22764	Zfx	0.023	3.05
17342	Mitf	0.001	3.04
17932	Myt1	0.014	3.02
17216	Mcm2	0.01	3.01
193043	Zfp3	0.001	3
22324	Vav1	0.005	3
218490	Btf3	0.013	2.99
67959	Puf60	0.002	2.99
57080	Gtf2ird1	0.005	2.99
76900	Ssbp4	0.002	2.99
106795	Tcf19	0.007	2.98
56282	Mrpl12	0.023	2.97
16477	Junb	0.002	2.97
208727	Hdac4	0.002	2.96
18685	Phtf1	0.012	2.96
229663	Csde1	0.019	2.96
19687	Rfc1	0.02	2.96
225160	Thoc1	0.026	2.96
15223	Foxj1	0.025	2.95
68975	Med27	0.001	2.94
20680	Sox7	0.001	2.93
214572	Prmt7	0.002	2.93
231991	Creb5	0.002	2.93
594844	Tceal3	0.01	2.92
21408	Zfp354a	0.011	2.92
72720	Zfp248	0.001	2.92
73914	Irak3	0.001	2.9
74016	Phf19	0.006	2.9
81004	Tbl1xr1	1	2.89
16452	Jak2	0.006	2.89
140743	Rem2	0.002	2.89
67197	Zcrb1	0.002	2.89
17765	Mtf2	0.002	2.89
67057	Yaf2	0.001	2.88
18985	Pou2af1	0.02	2.87
226182	Taf5	0.01	2.87
15903	Id3	0.001	2.87
72475	Ssbp3	0.002	2.86
23857	Dmtf1	0.014	2.86
106298	Rrn3	0.017	2.86
230908	Tardbp	0.011	2.85
12395	Runx1t1	0.001	2.84
26427	Creb3l1	0.001	2.84
80720	Pbx4	0.007	2.83
68770	Phtf2	0.007	2.83
224829	Trerf1	0.027	2.82
19182	Psmc3	0.019	2.82
230761	Zfp362	0.008	2.82
66399	Tsfm	0.016	2.82
71375	Foxn3	0.002	2.81
20937	Suv39h1	0.002	2.8
21853	Timeless	0.006	2.8
60406	Sap30	1	2.79
67037	Pmf1	0.041	2.79
234135	Whsc1l1	0.008	2.79
16878	Lif	0.003	2.79
20218	Khdrbs1	0.031	2.79
17192	Mbd3	0.003	2.78
18092	Nkx2-6	0.001	2.77
14009	Etv1	0.001	2.77
67151	Psmd9	0.028	2.77
64406	Sp5	0.015	2.76
215114	Hip1	0.001	2.75
69930	Zfp715	0.001	2.74
17933	Myt1l	0.028	2.74
229542	Gatad2b	0.035	2.74
14885	Gtf2h4	0.001	2.74
269854	Nat14	0.001	2.73
104156	Etv5	0.024	2.73
21761	Morf4l1	0.036	2.73
70465	Wdr77	0.003	2.72
192651	Zfp286	0.009	2.69
19042	Ppm1a	0.043	2.69
72567	Bclaf1	0.012	2.68
72459	Htatsf1	0.011	2.67
208076	Pknox2	1	2.66
56736	Rnf14	0.01	2.66
381549	Zfp69	0.005	2.65
107765	Ankrd1	0.001	2.65
12034	Phb2	0.009	2.65
58523	Elp2	0.005	2.64
21414	Tcf7	0.01	2.64
22059	Trp53	0.019	2.64
77286	Nkrf	0.001	2.64
17095	Lyl1	0.001	2.61
19330	Rab18	0.024	2.6
223227	Sox21	1	2.59
110794	Cebpe	0.01	2.59
331532	Tceal5	0.008	2.59
14239	Foxs1	0.001	2.59
14200	Fhl2	0.015	2.59
18412	Sqstm1	0.009	2.58
228790	Asxl1	0.016	2.57
11555	Adrb2	0.02	2.57
20289	Scx	0.022	2.56
73389	Hbp1	0.032	2.56
71137	Rfx4	0.037	2.53
71777	Ing3	0.05	2.52
20482	Skil	0.018	2.52
69260	Ing2	0.014	2.51
211323	Nrg1	0.009	2.5
57782	Rbak	0.026	2.5
15427	Hoxc9	0.062	2.49
17869	Myc	0.046	2.49
278304	Zfp385c	0.014	2.48
211961	Asxl3	0.013	2.48
15284	Hlx	0.001	2.48
14247	Fli1	0.001	2.48
20665	Sox10	0.002	2.47
114604	Prdm15	0.044	2.47
93691	Klf7	0.039	2.47
20788	Srebf2	0.005	2.47
319817	Rc3h2	0.052	2.46
320150	Zdhhc17	0.001	2.45
57376	Smarce1	0.041	2.44
75871	Zfp821	0.093	2.43
21400	Tcea2	0.035	2.42
56532	Ripk3	0.013	2.41
118445	Klf16	0.023	2.41
226409	Zranb3	0.002	2.4
51886	Fubp1	0.049	2.4
73086	Rps6ka5	0.015	2.39
104394	E2f4	0.053	2.39
15260	Hira	0.021	2.37
235320	Zbtb16	0.055	2.37
13990	Smarcad1	0.048	2.36
15353	Hmg20b	0.01	2.36
26754	Cops5	0.032	2.35
217864	Rcor1	0.041	2.35
18022	Nfe2	0.067	2.34
68995	Mcts1	0.073	2.34
223773	Zbed4	0.077	2.33
15436	Hoxd4	0.037	2.3
18712	Pim1	0.02	2.29
14357	Dtx1	0.007	2.28
20467	Sin3b	0.025	2.28
15412	Hoxb4	0.076	2.26
78455	Helz	0.076	2.25
319601	Zfp653	0.051	2.25
56490	Zbtb20	0.056	2.25
13653	Egr1	0.024	2.24
18007	Neo1	0.009	2.24
15208	Hes5	0.009	2.23
13048	Cux2	0.035	2.23
12173	Bnc1	0.029	2.23
65098	Zfand6	0.076	2.23
223701	Mkl1	0.024	2.2
22646	Zfp105	0.016	2.19
18643	Pfn1	0.063	2.19
13393	Dlx3	0.062	2.18
64453	Zfp280b	0.061	2.18
224585	Zfp160	0.052	2.18
78473	Skap1	0.076	2.17
224170	Dzip3	0.054	2.16
17127	Smad3	0.062	2.16
232989	Hnrnpul1	0.048	2.15
67956	Setd8	0.106	2.15
268297	Scml4	0.037	2.13
71722	Cic	0.079	2.13
109929	Zbtb25	0.043	2.12
76467	Msrb2	0.069	2.12
170767	Rfxap	0.018	2.11
232969	Zfp428	0.031	2.11
22337	Vdr	0.046	2.11
14281	Fos	0.055	2.11
17999	Nedd4	0.063	2.1
214855	Arid5a	0.073	2.09
64383	Sirt2	0.04	2.08
15368	Hmox1	0.055	2.08
26380	Esrrb	0.068	2.08
20185	Ncor1	0.082	2.07
18045	Nfyb	0.102	2.07
22158	Tulp3	0.043	2.05
231125	Zfyve28	0.12	2.04
68992	Zfp580	0.047	2.03
230587	Glis1	0.058	2.02
23894	Gtf2h2	0.094	2.02
58184	Rqcd1	0.079	2.01
12416	Cbx2	0.112	2.01
66229	Rpl7l1	0.048	2.01
448850	Znhit3	0.093	2
216825	Usp22	0.112	2
231506	Lin54	0.113	2
99890	Prmt6	0.099	2
245527	Eda2r	0.036	1.99
93759	Sirt1	0.03	1.99
54633	Pqbp1	0.118	1.99
53317	Plrg1	0.121	1.99
18088	Nkx2-2	0.077	1.98
114642	Brdt	0.057	1.98
22688	Zfp26	0.07	1.98
52808	Tspyl2	0.096	1.98
20664	Sox1	0.071	1.97
12419	Cbx5	0.147	1.97
12904	Crabp2	0.079	1.96
229584	Pogz	0.119	1.95
73122	Tgfbrap1	0.108	1.95
12317	Calr	0.102	1.95
20371	Foxp3	0.127	1.93
16201	Ilf3	0.133	1.93
66855	Tcf25	0.121	1.93
140477	Dmbx1	0.06	1.89
76007	Zmym2	0.144	1.89
21958	Tnp1	0.07	1.88
18002	Nedd8	0.077	1.88
71597	Isx	0.118	1.88
17257	Mecp2	0.089	1.88
66867	Hmg20a	0.134	1.88
226641	Atf6	0.081	1.86
20429	Shox2	0.118	1.84
19401	Rara	0.15	1.84
20807	Srf	0.117	1.84
11863	Arnt	0.142	1.84
73739	Cby1	0.116	1.82
70508	Bbx	0.15	1.82
81909	Zfpl1	0.105	1.82
107435	Hat1	0.146	1.81
22770	Zhx1	0.147	1.81
15258	Hipk2	0.128	1.81
18413	Osm	0.083	1.8
71093	Atoh8	0.128	1.79
72693	Zcchc12	0.157	1.79
110075	Bmp3	0.095	1.79
269639	Zfp512	0.141	1.78
269389	Tox2	0.158	1.78
74123	Foxp4	0.162	1.78
449521	Zfp213	0.122	1.77
13549	Dyrk1b	0.156	1.77
68268	Zdhhc21	0.154	1.76
67154	Mtdh	0.141	1.76
107817	Jmjd6	0.167	1.76
77264	Zfp142	0.137	1.75
14173	Fgf2	0.128	1.74
16917	Lmx1b	0.165	1.74
12914	Crebbp	0.175	1.74
66403	Asf1a	0.122	1.74
15438	Hoxd9	0.154	1.74
233893	Zfp764	0.179	1.73
20585	Hltf	0.168	1.73
21385	Tbx2	0.169	1.73
74039	Nfam1	0.156	1.72
213011	Zfp583	0.132	1.71
19015	Ppard	0.164	1.71
19384	Ran	0.166	1.7
22680	Zfp207	0.158	1.7
77683	Ehmt1	0.154	1.7
70315	Hdac8	0.166	1.69
53314	Batf	0.153	1.68
18813	Pa2g4	0.187	1.67
70408	Polr3f	0.146	1.66
17129	Smad5	0.192	1.66
329002	Zfp236	0.183	1.66
329559	Zfp335	0.192	1.66
105689	Mycbp2	0.184	1.65
11792	Apex1	0.192	1.65
11911	Atf4	0.161	1.64
116848	Baz2a	0.19	1.64
12611	Cebpg	0.2	1.64
29806	Limd1	0.139	1.63
53626	Insm1	0.197	1.63
66980	Zdhhc6	0.179	1.62
21907	Nr2e1	0.187	1.61
27140	Tlx3	0.203	1.6
12447	Ccne1	0.171	1.6
15312	Hmgn1	0.21	1.6
22678	Zfp2	0.208	1.6
72033	Tsc22d2	0.194	1.6
170791	Rbm39	0.207	1.59
19052	Ppp2ca	0.205	1.59
59016	Thap11	0.213	1.57
17865	Mybl2	0.218	1.57
20475	Six5	0.189	1.56
214742	Rcor3	0.231	1.56
12928	Crk	0.205	1.56
22326	Vax1	0.239	1.55
14238	Foxf2	0.23	1.54
12013	Bach1	0.226	1.54
22696	Zfp37	0.248	1.54
21937	Tnfrsf1a	0.216	1.54
67088	Cand2	0.225	1.53
52521	Zfp622	0.227	1.52
240690	St18	0.254	1.52
20849	Stat4	0.22	1.52
16194	Il6ra	0.214	1.51
232875	Zscan18	0.253	1.49
70461	Crtc3	0.246	1.48
14028	Evx1	0.263	1.47
332359	Tigd3	0.261	1.46
243834	Zfp324	0.263	1.46
52915	Zmiz2	0.253	1.46
26371	Ciao1	0.282	1.45
20044	Rps14	0.253	1.45
22608	Ybx1	0.268	1.44
72667	Zfp444	0.222	1.44
235132	Zbtb44	0.257	1.44
109331	Rnf20	0.258	1.44
333639	Mamld1	0.271	1.42
80902	Zfp202	0.289	1.41
67302	Zc3h13	0.265	1.41
22433	Xbp1	0.245	1.41
110521	Hivep1	0.293	1.39
244879	Npat	0.289	1.38
68040	Zfp593	0.273	1.37
68799	Rgmb	0.319	1.36
17420	Mnat1	0.278	1.35
13498	Atn1	0.29	1.35
193452	Zfp184	0.306	1.34
216874	Camta2	0.299	1.32
57246	Tbx20	0.333	1.31
18227	Nr4a2	0.347	1.3
14282	Fosb	0.336	1.3
22755	Zfp93	0.322	1.3
208968	Zfp280c	0.334	1.3
18994	Pou3f4	0.348	1.28
18515	Pbx2	0.318	1.28
320790	Chd7	0.308	1.28
13198	Ddit3	0.35	1.27
330463	Zfp78	0.328	1.26
11569	Aebp2	0.305	1.26
78834	Zfp623	0.355	1.26
22163	Tnfrsf4	0.351	1.25
100182	Akna	0.343	1.25
12912	Creb1	0.361	1.23
26940	Ecsit	0.324	1.23
13872	Ercc3	0.375	1.2
52708	Zfp410	0.348	1.19
19668	Rbpjl	0.386	1.18
22404	Wiz	0.37	1.18
69082	Zc3h15	0.33	1.15
208104	Mlxip	0.402	1.14
66653	Brf2	0.44	1.13
16969	Zbtb7a	0.384	1.13
13557	E2f3	0.41	1.12
66923	Pbrm1	0.367	1.11
170771	Khdrbs2	0.435	1.1
94093	Trim33	0.393	1.1
211586	Tfdp2	0.41	1.09
16549	Khsrp	0.39	1.09
15900	Irf8	0.393	1.09
66671	Ccnh	0.425	1.07
21372	Tbl1x	0.45	1.07
17283	Men1	0.405	1.07
75507	Pou5f2	0.439	1.06
13486	Dr1	0.453	1.05
56469	Pias1	0.416	1.05
12576	Cdkn1b	0.497	1.04
71131	Zfp689	0.501	1.04
13544	Dvl3	0.44	1.04
22589	Atrx	0.47	1.04
108655	Foxp1	0.468	1.03
15185	Hdac6	0.431	1.03
170644	Ubn1	0.482	1.02
107182	Btaf1	0.403	1.02
26413	Mapk1	0.451	1.02
70998	Phf6	0.411	1.02
22754	Zfp92	0.445	1.01
71591	Zfp251	0.511	1.01
59004	Pias4	0.474	1.01
100732	Mapre3	0.442	1.01
13982	Esr1	0.446	0.998
17190	Mbd1	0.463	0.997
54401	Ywhab	0.449	0.99
53422	Ybx2	0.467	0.983
229700	Rbm15	0.432	0.98
22187	Ubb	0.491	0.975
11482	Acvrl1	0.436	0.948
71592	Pogk	0.53	0.934
20410	Sorbs3	0.495	0.923
11538	Adnp	0.487	0.921
20728	Spic	0.491	0.92
107568	Wwp1	0.498	0.92
381305	Rc3h1	0.496	0.917
11859	Phox2a	0.481	0.916
223513	Abra	0.462	0.896
72416	Lrpprc	0.441	0.878
80732	Mynn	0.487	0.875
235134	Nfrkb	0.542	0.869
18143	Npas2	0.585	0.867
209448	Hoxc10	0.524	0.867
103537	Mbtd1	0.485	0.857
232816	Zfp628	0.559	0.839
77634	Snapc3	0.564	0.829
245572	Tbx22	0.563	0.828
17425	Foxk1	0.488	0.826
239546	Zfp647	0.558	0.814
16658	Mafb	0.535	0.814
360216	Zranb1	0.557	0.814
245595	Zfp711	0.583	0.811
232286	Tmf1	0.583	0.802
22287	Scgb1a1	0.559	0.754
27050	Rps3	0.582	0.753
16510	Kcnh1	0.637	0.749
78619	Zfp449	0.53	0.748
18986	Pou2f1	0.586	0.735
109889	Mzf1	0.604	0.702
20474	Six4	0.639	0.694
211134	Lzts1	0.635	0.692
228491	Zfp770	0.636	0.689
83797	Smarcd1	0.659	0.687
17248	Mdm4	0.619	0.645
22693	Zfp30	0.656	0.632
244219	Zfp668	0.688	0.629
27049	Etv3	0.688	0.629
13490	Drd3	0.619	0.628
217695	Zfyve1	0.659	0.627
66277	Klf15	0.602	0.624
170574	Sp7	0.66	0.623
53621	Cnot4	0.645	0.622
14810	Grin1	0.645	0.617
18742	Pitx3	0.639	0.614
22221	Ubp1	0.694	0.61
19727	Rfxank	0.682	0.608
74322	Cxxc1	0.608	0.606
17135	Mafk	0.654	0.597
77771	Csrnp3	0.699	0.592
22164	Tnfsf4	0.736	0.59
26423	Nr5a1	0.676	0.585
57247	Zfp276	0.724	0.577
99480	Dnttip2	0.695	0.561
382074	Foxr1	0.646	0.555
70427	Mier2	0.701	0.554
26885	Casp8ap2	0.709	0.545
56458	Foxo1	0.714	0.544
246196	Zfp277	0.692	0.528
235956	Zfp825	0.762	0.523
14391	Gabpb1	0.715	0.518
114606	Tle6	0.7	0.503
12022	Barx1	0.736	0.5
29871	Scmh1	0.674	0.498
98403	Zfp451	0.683	0.492
213054	Gabpb2	0.692	0.491
14390	Gabpa	0.728	0.49
15278	Tfb2m	0.741	0.478
238690	Zfp458	0.722	0.472
77799	Sla2	0.709	0.463
57432	Zc3h8	0.76	0.443
21909	Tlx2	0.685	0.442
24105	Rbck1	0.782	0.436
76014	Zc3h18	0.766	0.396
212391	Lcor	0.772	0.37
21652	Phf1	0.805	0.316
17133	Maff	0.855	0.278
12180	Smyd1	0.838	0.277
52397	Zfp644	0.831	0.27
208647	Creb3l2	0.824	0.267
17191	Mbd2	0.852	0.254
16871	Lhx3	0.855	0.232
107932	Chd4	0.87	0.226
17700	Mstn	0.879	0.2
21750	Terf2	0.875	0.197
57908	Zfp318	0.859	0.195
72611	Zfp655	0.889	0.19
15285	Mnx1	0.935	0.141
192657	Ell2	0.915	0.135
668166	Zxdb	0.928	0.131
17863	Myb	0.939	0.119
622473	Ripply1	0.943	0.111
225895	Taf6l	0.938	0.098
22385	Baz1b	0.942	0.0968
56706	Ccnl1	0.982	0.0511
79221	Hdac9	0.991	0.0242
15221	Foxd3	1	0
72580	Zufsp	1	0
235028	Zfp426	1	0
11695	Alx4	1	0
13656	Egr4	1	0
240186	Zfp438	1	0
21350	Tal2	1	0
22286	Utf1	1	0
260298	Fev	1	0
93730	Lztfl1	1	0
71861	Zswim2	1	0
17173	Ascl2	1	0
14237	Foxd4	1	0
75064	Zcchc13	1	0
18072	Nhlh2	1	0
242316	Gdf6	1	0
50796	Dmrt1	1	0
382206	Ssx9	1	0
231044	Gbx1	1	0
67966	Zcchc10	1	0
12154	Bmp10	1	0
208677	Creb3l3	1	0
332221	Zscan10	1	0
17301	Foxd2	1	0
18420	Otp	1	0
71828	Gtf2a1l	1	0
16814	Lbx1	1	0
230848	Zbtb40	1	0
243906	Zfp14	1	0
216285	Alx1	1	0
12677	Vsx2	1	0
212569	Zfp273	1	0
245596	Hdx	1	0
74434	Sohlh2	1	0
50916	Irx4	1	0
245368	Zfp300	1	0
83993	Tbx19	1	0
50913	Olig2	1	0
71330	Rcbtb1	1	0
353282	Sfmbt2	1	0
21834	Thrb	1	0
15424	Hoxc5	1	0
66341	Eid3	1	0
13796	Emx1	1	0
13394	Dlx4	1	0
15209	Hesx1	1	0
11921	Atoh1	1	0
234219	Helt	1	0
15110	Hand1	1	0
19213	Ptf1a	1	0
76365	Tbx18	1	0
15372	Hmx2	1	0
12952	Cry1	1	0
16873	Lhx5	1	0
238271	Kcnh5	1	0
241066	Carf	1	0
21674	Sry	1	0
22772	Zic2	1	0
16874	Lhx6	1	0
17864	Mybl1	1	0
547176	Zc3h12b	1	0
244923	Klhl31	1	0
20669	Sox14	1	0
15229	Foxd1	1	0
26927	Foxl2	1	0
15403	Hoxa6	1	0
15416	Hoxb8	1	0
241494	Zfp385b	1	0
65099	Irak1bp1	1	0
14240	Foxb2	1	0
12592	Cdx4	1	0
12165	Gdf2	1	0
19127	Prop1	1	0
18013	Neurod2	1	0
21869	Nkx2-1	1	0
12161	Bmp6	1	0
15429	Hoxd1	1	0
93837	Dach2	1	0
240068	Zfp563	1	0
27274	Zfp354b	1	0
18071	Nhlh1	1	0
15400	Hoxa3	1	0
15376	Foxa2	1	0
18999	Pou5f1	1	0
94222	Olig3	1	0
18993	Pou3f3	1	0
56856	Insm2	1	0
20476	Six6	1	0
384452	Noto	1	0
14842	Gsx1	1	0
619287	Zcchc16	1	0
18998	Pou4f3	1	0
57756	Fhl5	1	0
16870	Lhx2	1	0
84653	Hes7	1	0
210162	Zkscan2	1	0
18109	Mycn	1	0
387510	Ifnk	1	0
15394	Hoxa1	1	0
235682	Zfp445	1	0
226049	Dmrt2	1	0
11770	Fabp4	1	0
270004	Foxi2	1	0
194655	Klf11	1	0
21340	Taf1b	1	0
20679	Sox6	1	0
77532	Jrkl	1	0
27217	Mixl1	1	0
30944	Zfp354c	1	0
13797	Emx2	1	0
18511	Pax9	1	0
11925	Neurog3	1	0
16656	Hivep3	1	0
13487	Slc26a3	1	0
13799	En2	1	0
378435	Mafa	1	0
12156	Bmp2	1	0
212712	Satb2	1	0
107815	Scml2	1	0
15218	Foxn1	1	0
381359	Prdm12	1	0
13396	Dlx6	1	0
71164	Zdhhc11	1	0
22775	Zik1	1	0
18741	Pitx2	1	0
18091	Nkx2-5	1	0
18509	Pax7	1	0
13395	Dlx5	1	0
73191	Fezf1	1	0
70127	Dpf3	1	0
75753	Klf17	1	0
319758	Rfx7	1	0
63856	Taf8	1	0
109594	Lmo1	1	0
230025	Prdm13	1	0
15207	Hes3	1	0
18012	Neurod1	1	0
13655	Egr3	1	0
545474	Scrt2	1	0
22062	Trp73	1	0
16815	Lbx2	1	0
219150	Hmbox1	1	0
224694	Zfp81	1	0
15126	Hba-x	1	0
30942	Hnf4g	1	0
110784	Nr3c2	1	0
218820	Zfp503	1	0
13813	Eomes	1	0
403175	Tigd4	1	0
16153	Il10	1	0
12396	Cbfa2t2	1	0
241311	Zbtb34	1	0
11694	Alx3	1	0
15421	Hoxc12	1	0
24113	Vax2	1	0
11864	Arnt2	1	0
16191	Il5	1	0
15401	Hoxa4	1	0
58198	Sall1	1	0
387132	Ssxb2	1	0
22408	Wnt1	1	0
14241	Foxl1	1	0
654801	Zfp784	1	0
14836	Gsc	1	0
99377	Sall4	1	0
16189	Il4	1	0
233060	Zfp382	1	0
73884	Zdbf2	1	0
56787	Ascl3	1	0
241322	Zbtb6	1	0
15407	Hoxb1	1	0
16371	Irx1	1	0
26424	Nr5a2	1	0
27275	Nufip1	1	0
16872	Lhx4	1	0
14601	Ghrh	1	0
74352	Zfp84	1	0
12705	Cited1	1	0
18089	Nkx2-3	1	0
320158	Zmat4	1	0
18503	Pax1	1	0
66262	Ing5	1	0
272382	Spib	1	0
170740	Zfp287	1	0
69656	Pir	1	0
20675	Sox3	1	0
230162	Zfp189	1	0
246086	Onecut3	1	0
232854	Zfp418	1	0
15273	Hivep2	1	0
18423	Otx1	1	0
67911	Zfp169	1	0
15371	Hmx1	1	0
104360	Isl2	1	0
228839	Tgif2	1	0
16842	Lef1	1	0
72805	Zfp839	1	0
210135	Zfp180	1	0
108672	Zdhhc15	1	0
18996	Pou4f1	1	0
56404	Trip4	1	0
434377	Zfp560	1	0
66983	Zfp830	1	0
268564	Zbtb1	1	0
11865	Arntl	1	0
79233	Zfp319	1	0
79401	Spz1	1	0
382867	Zfp488	1	0
18142	Npas1	1	0
11922	Neurod6	1	0
332110	Mapk15	1	0
327992	Hsf5	1	0
243372	Zfp775	1	0
328365	Zmiz1	1	0
19226	Pth	1	0
18506	Pax4	1	0
213436	Zcchc5	1	0
223843	Dbx2	1	0
170738	Kcnh7	1	0
110593	Prdm2	1	0
110648	Lmx1a	1	0
12155	Bmp15	1	0
16875	Lhx8	1	0
20220	Sap18	1	0
54713	Fezf2	1	0
100041581	Zkscan16	1	0
666528	Zfp541	1	0
15206	Hes2	1	0
12322	Camk2a	1	0
12193	Zfp36l2	1	0
22255	Uncx	1	0
13874	Ereg	1	0
71950	Nanog	1	0
11350	Abl1	1	0
114602	Zmynd10	1	0
19434	Rax	1	0
14815	Nr3c1	1	0
12388	Ctnnd1	1	0
380728	Kcnh4	1	0
257632	Nod2	1	0
17450	Morc1	1	0
60345	Nrip2	1	0
50929	Il22	1	0
15978	Ifng	1	0
240590	Dmrt3	1	0
18778	Pla2g1b	1	0
227631	Sohlh1	1	0
14843	Gsx2	1	0
383491	Prdm14	1	0
11624	Ahrr	1	0
12951	Crx	1	0
104383	Rcor2	1	0
20464	Sim1	1	0
107889	Gcm2	1	0
257630	Il17f	1	0
18124	Nr4a3	1	0
64379	Irx6	1	0
14582	Gfi1b	1	0
227606	Tbpl2	1	0
14030	Ewsr1	1	0
67187	Zmynd19	1	0
23958	Nr2e3	1	0
241514	Zfp804a	1	0
170729	Scrt1	1	0
18935	Phox2b	1	0
56296	Dmrtb1	1	0
18504	Pax2	1	0
98558	Mael	1	0
71241	Dmrtc2	1	0
53325	Banp	1	0
12591	Cdx2	1	0
215031	Vgll2	1	0
74427	Eaf1	1	0
56711	Plag1	1	0
19708	Dpf2	1	0
13871	Ercc2	1	0
244871	Zc3h12c	1	0
13176	Dcc	1	0
21908	Tlx1	1	0
14460	Gata1	1	0
320713	Mysm1	1	0
18119	Nodal	1	0
14531	Gcm1	1	0
21847	Klf10	1	0
21676	Tead1	1	0
245308	Zdhhc19	1	0
50914	Olig1	1	0
18673	Phb	1	0
19988	Rpl6	1	0
57765	Tbx21	1	0
76281	Tax1bp3	1	0
67224	Med29	1	0
21387	Tbx4	1	0
12418	Cbx4	1	0
116810	Foxn4	1	0
382066	Prdm10	1	0
22632	Yy1	1	0
21388	Tbx5	1	0
18508	Pax6	1	0
27206	Nrk	1	0
218030	Pou6f2	1	0
56314	Zfp113	1	0
57316	C1d	1	0
16193	Il6	1	0
20997	T	1	0
14632	Gli1	1	0
109575	Tbx10	1	0
170828	Vgll1	1	0
13712	Elk1	1	0
18424	Otx2	1	0
244813	Bsx	1	0
14106	Foxh1	1	0
238331	Zdhhc22	1	0
16171	Il17a	1	0
23957	Nr0b2	1	0
238803	Zfp366	1	0
11540	Adora2a	1	0
67143	Ikzf5	1	0
246198	Mllt6	1	0
76637	Zim2	1	0
71066	Hsfy2	1	0
192285	Phf21a	1	0
22771	Zic1	1	0
226250	Afap1l2	1	0
333654	Ppp1r13l	1	0
245671	Klf8	1	0
15373	Hmx3	1	0
385674	Zfp174	1	0
550619	Arid3c	1	0
21375	Tbr1	1	0
72154	Zfp157	1	0
54601	Foxo4	1	0
69852	Tcf23	1	0
15228	Foxg1	1	0
22759	Zfp97	1	0
17877	Myf5	1	0
20231	Nkx1-2	1	0
104625	Cnot6	1	0
108767	Pnrc1	1	0
18507	Pax5	1	0
14629	Gclc	1	0
216799	Nlrp3	1	0
56707	Zfp111	1	0
22634	Plagl1	1	0
17131	Smad7	1	0
18510	Pax8	1	0
239719	Mkl2	1	0
58805	Mlxipl	1	0
332175	Zdhhc23	1	0
18505	Pax3	1	0
20851	Stat5b	1	0
18014	Neurog1	1	0
17927	Myod1	1	0
66634	Mcm8	1	0
22750	Zfp9	1	0
13180	Pcbd1	1	0
13435	Dnmt3a	1	0
320858	L3mbtl4	1	0
319955	Ercc6	1	0
17764	Mtf1	1	0
19696	Rel	1	0
240869	Zbtb37	1	0
11908	Atf1	1	0
54006	Deaf1	1	0
57745	Zfp112	1	0
13390	Dlx1	1	0
114142	Foxp2	1	0
16334	Ins2	1	0
12399	Runx3	1	0
214105	Sox30	1	0
19712	Rest	1	0
66492	Zmat2	1	0
329003	Zfp516	1	0
22780	Ikzf3	1	0
22026	Nr2c2	1	0
111173	Erc1	1	0
72504	Taf4b	1	0
13856	Epo	1	0
12572	Cdk7	1	0
18988	Pou2f3	1	0
18163	Ctnnd2	1	0
268857	Nlrc3	1	0
14051	Eya4	1	0
70779	Prdm5	1	0
24069	Sufu	1	0
109181	Trip11	1	0
16468	Jarid2	1	0
67199	Pfdn1	1	0
13405	Dmd	1	0
15289	Hmgb1	1	0
226075	Glis3	1	0
12142	Prdm1	1	0
68379	Ciz1	1	0
18997	Pou4f2	1	0
72949	Ccnt2	1	0
207165	Bptf	1	0
12421	Rb1cc1	1	0
78796	Zcchc4	1	0
16597	Klf12	1	0
18667	Pgr	1	0
268469	Zfp652	1	0
102209	Snapc2	1	0
66645	Pspc1	1	0
16511	Kcnh2	1	0
26919	Zfp346	1	0
21749	Terf1	1	0
72195	Supt7l	1	0
29861	Dpf1	1	0
15431	Hoxd11	1	0
225182	Rbbp8	1	0
23849	Klf6	1	0
13876	Erg	1	0
243833	Zfp128	1	0
225518	Prdm6	1	0
64707	Suv39h2	1	0
213234	Zbbx	1	0
17188	Maz	1	0
223527	Eny2	1	0
12785	Cnbp	1	0
93760	Arid1a	1	0
15422	Hoxc13	1	0
71751	Map3k13	1	0
211329	Ncoa7	1	0
20020	Polr2a	1	0
19664	Rbpj	1	0
16876	Lhx9	1	0
70546	Zdhhc2	1	0
17292	Mesp1	1	0
622675	Zfp827	1	0
242466	Zfp462	1	0
68036	Zfp706	1	0
20687	Sp3	1	0
75580	Zbtb4	1	0
22130	Ttf1	1	0
211468	Kcnh8	1	0
18949	Pnn	1	0
67255	Zfp422	1	0
217082	Hlf	1	0
19013	Ppara	1	0
12402	Cbl	1	0
271377	Zbtb11	1	0
12607	Cebpz	1	0
66580	Esf1	1	0
53970	Rfx5	1	0
15426	Hoxc8	1	0
15370	Nr4a1	1	0
192775	Kcnh6	1	0
78943	Ern1	1	0
30939	Pttg1	1	0
77766	Elp4	1	0
15201	Hells	1	0
108961	E2f8	1	0
69716	Trip13	1	0
269224	Pask	1	0
20688	Sp4	0.977	-0.0314
380993	Zfat	0.982	-0.0428
380669	Lin28b	0.963	-0.0578
20238	Atxn1	0.935	-0.0952
70472	Atad2	0.939	-0.0998
54422	Barhl1	0.951	-0.101
67230	Zfp329	0.926	-0.133
11622	Ahr	0.931	-0.147
240476	Zfp407	0.903	-0.168
108723	Card11	0.908	-0.196
16372	Irx2	0.901	-0.199
237758	Zfp454	0.879	-0.21
56406	Ncoa6	0.885	-0.217
56310	Gps2	0.889	-0.223
232879	Zbtb45	0.873	-0.229
12916	Crem	0.876	-0.24
231866	Zfp12	0.871	-0.244
30941	Usp21	0.843	-0.259
225872	Npas4	0.828	-0.272
13018	Ctcf	0.837	-0.292
67563	Narfl	0.86	-0.293
20402	Zfp106	0.831	-0.294
64290	Foxb1	0.855	-0.311
17878	Myf6	0.839	-0.325
228598	Ebf4	0.835	-0.332
66361	Zfand1	0.835	-0.335
223669	Zfp7	0.837	-0.347
20681	Sox8	0.824	-0.349
70601	Ecd	0.756	-0.353
330502	Zfp82	0.805	-0.359
19720	Trim27	0.771	-0.364
244713	Zfp317	0.755	-0.365
16596	Klf1	0.795	-0.367
72230	Zfp558	0.827	-0.375
20465	Sim2	0.786	-0.383
14375	Xrcc6	0.806	-0.4
18205	Ntf3	0.785	-0.406
15194	Htt	0.792	-0.428
67785	Zmym4	0.783	-0.434
22640	Zfp1	0.713	-0.437
57321	Terf2ip	0.711	-0.441
80288	Bcl9l	0.762	-0.466
72114	Zbed3	0.721	-0.5
74343	Crtc2	0.739	-0.501
18019	Nfatc2	0.719	-0.514
22763	Zfr	0.728	-0.518
233410	Zfp592	0.676	-0.526
72556	Zfp566	0.685	-0.539
70227	Zfp619	0.712	-0.54
238247	Arid4a	0.674	-0.542
78912	Sp2	0.684	-0.578
22773	Zic3	0.724	-0.581
209268	Igsf1	0.65	-0.582
431706	Zfp457	0.712	-0.591
230594	Zcchc11	0.717	-0.598
69752	Zfp511	0.653	-0.6
70605	Zdhhc24	0.644	-0.605
66589	Ube2v1	0.622	-0.64
77627	Efcab6	0.685	-0.652
22702	Zfp42	0.65	-0.658
320376	Bcorl1	0.622	-0.67
74168	Zdhhc16	0.616	-0.674
114712	Ferd3l	0.654	-0.687
66126	Elof1	0.65	-0.703
72008	Zfyve19	0.621	-0.707
71990	Ddx54	0.614	-0.713
73274	Gpbp1	0.599	-0.726
330301	Zfp786	0.646	-0.731
264064	Cdk8	0.581	-0.734
104382	Barhl2	0.592	-0.736
23877	Fiz1	0.575	-0.749
213498	Arhgef11	0.572	-0.75
381410	Zfp408	0.631	-0.765
75302	Asxl2	0.594	-0.769
17130	Smad6	0.583	-0.772
11924	Neurog2	0.616	-0.773
22704	Zfp46	0.56	-0.782
268417	Zkscan17	0.56	-0.791
66233	Dmap1	0.584	-0.806
56381	Spen	0.515	-0.827
17261	Mef2d	0.534	-0.827
230597	Zfyve9	0.599	-0.832
20589	Ighmbp2	0.576	-0.842
56809	Gmeb1	0.548	-0.851
319535	Zfp182	0.573	-0.856
15364	Hmga2	0.573	-0.863
18193	Nsd1	0.52	-0.868
80292	Zxdc	0.523	-0.871
16869	Lhx1	0.548	-0.874
15499	Hsf1	0.53	-0.879
19651	Rbl2	0.513	-0.879
330959	Snapc5	0.547	-0.884
232791	Cnot3	0.546	-0.885
227449	Zcchc2	0.523	-0.887
22654	Zfp13	0.511	-0.901
11991	Hnrnpd	0.507	-0.917
319713	Ablim3	0.489	-0.919
209361	Taf3	0.482	-0.95
319594	Hif1an	0.46	-0.955
19009	Pou6f1	0.485	-0.962
236193	Zfp709	0.489	-0.964
353187	Nr1d2	0.49	-0.975
22720	Zfp62	0.463	-0.976
17537	Meis3	0.465	-0.98
20286	Zc3h7b	0.467	-0.982
217166	Nr1d1	0.507	-0.993
17344	Pias2	0.453	-0.993
15423	Hoxc4	0.459	-0.995
11910	Atf3	0.51	-0.999
109151	Chd9	0.436	-0.999
22025	Nr2c1	0.477	-1
27386	Npas3	0.478	-1.02
101544	Zfp575	0.454	-1.03
17187	Max	0.457	-1.03
22648	Zfp11	0.472	-1.04
245007	Zbtb38	0.502	-1.04
320995	Rfx6	0.45	-1.05
18103	Nme2	0.425	-1.05
17240	Mdfi	0.438	-1.07
19821	Rnf2	0.443	-1.07
20182	Rxrb	0.426	-1.07
234594	Cnot1	0.427	-1.07
21389	Tbx6	0.446	-1.08
210172	Zfp526	0.435	-1.08
22722	Zfp64	0.443	-1.08
218441	Zfyve16	0.434	-1.08
12265	Ciita	0.418	-1.08
68098	Rchy1	0.41	-1.09
75291	Zbtb3	0.443	-1.09
11614	Nr0b1	0.439	-1.12
233490	Crebzf	0.404	-1.12
15396	Hoxa11	0.42	-1.13
17928	Myog	0.394	-1.13
272322	Arntl2	0.433	-1.13
269344	Ell3	0.378	-1.13
109593	Lmo3	0.386	-1.14
78751	Zc3h6	0.402	-1.15
58180	Hic2	0.37	-1.16
20587	Smarcb1	0.379	-1.16
67933	Hcfc2	0.38	-1.19
66354	Snw1	0.397	-1.2
77110	Gpbp1l1	0.345	-1.23
75627	Snapc1	0.363	-1.24
13875	Erf	0.333	-1.24
21888	Tle4	0.35	-1.24
239652	Zfp641	0.342	-1.25
68094	Smarcc2	0.328	-1.25
218624	Il31ra	0.334	-1.25
17172	Ascl1	0.347	-1.26
216161	Sbno2	0.315	-1.26
70650	Zcchc8	0.336	-1.27
57230	Sap30bp	0.339	-1.28
66660	Sltm	0.327	-1.3
78656	Brd8	0.315	-1.31
21685	Tef	0.294	-1.32
108829	Jmjd1c	0.31	-1.32
328572	Ep300	0.278	-1.32
15434	Hoxd3	0.336	-1.34
17126	Smad2	0.297	-1.34
218461	Pde8b	0.285	-1.34
320267	Fubp3	0.332	-1.35
73754	Thap1	0.313	-1.35
67673	Tceb2	0.313	-1.35
233905	Zfp646	0.305	-1.36
17259	Mef2b	0.294	-1.37
22339	Vegfa	0.272	-1.39
18046	Nfyc	0.282	-1.4
15500	Hsf2	0.274	-1.4
16512	Kcnh3	0.28	-1.41
74734	Rhoh	0.286	-1.42
73916	Ift57	0.273	-1.43
74522	Morc2a	0.253	-1.43
17354	Mllt10	0.274	-1.43
22668	Sf1	0.256	-1.44
192231	Hexim1	0.264	-1.44
22196	Ube2i	0.268	-1.45
270627	Taf1	0.266	-1.46
83395	Sp6	0.254	-1.47
11820	App	0.226	-1.49
72199	Mms19	0.253	-1.49
13047	Cux1	0.235	-1.49
13661	Ehf	0.247	-1.5
21678	Tead3	0.23	-1.5
12606	Cebpa	0.232	-1.51
13134	Dach1	0.238	-1.51
30046	Zfp292	0.256	-1.51
14463	Gata4	0.223	-1.52
228913	Zfp217	0.208	-1.54
106205	Zc3h7a	0.22	-1.55
12648	Chd1	0.218	-1.55
233890	Zfp768	0.223	-1.55
17859	Mxi1	0.221	-1.56
67370	Zfp606	0.192	-1.57
93736	Aff4	0.217	-1.57
18044	Nfya	0.205	-1.58
21357	Tarbp2	0.201	-1.59
214669	L3mbtl2	0.195	-1.61
381990	Zbtb2	0.206	-1.62
215693	Zmat1	0.192	-1.62
13714	Elk4	0.185	-1.63
22344	Vezf1	0.195	-1.65
109263	Rlf	0.179	-1.65
78891	Scyl1	0.181	-1.65
66220	Zdhhc12	0.159	-1.66
214812	Zfp609	0.187	-1.67
67538	Zswim3	0.17	-1.69
237336	Tbpl1	0.158	-1.69
69125	Cnot8	0.183	-1.69
65020	Zfp110	0.161	-1.7
60611	Foxj2	0.156	-1.71
72723	Zfp74	0.135	-1.73
627049	Zfp800	0.161	-1.74
72739	Zkscan3	0.152	-1.74
12753	Clock	0.156	-1.74
13170	Dbp	0.109	-1.75
18514	Pbx1	0.134	-1.75
13711	Elf5	0.16	-1.75
245688	Rbbp7	0.136	-1.75
232878	Zscan22	0.132	-1.75
12151	Bmi1	0.142	-1.76
18032	Nfix	0.151	-1.77
387609	Zhx2	0.146	-1.77
233056	Zfp790	0.151	-1.78
22698	Zfp39	0.149	-1.78
619331	Zfp551	0.151	-1.78
22057	Tob1	0.144	-1.78
224902	Safb2	0.149	-1.78
229937	Znhit6	0.147	-1.78
229004	Gmeb2	0.138	-1.8
93762	Smarca5	0.111	-1.8
17937	Nab2	0.14	-1.8
30923	Foxe3	0.13	-1.81
14233	Foxi1	0.109	-1.81
54367	Zfp326	0.138	-1.81
12359	Cat	0.132	-1.81
213389	Prdm9	0.122	-1.83
268903	Nrip1	0.111	-1.84
269003	Sap130	0.104	-1.84
103284	Zc3h10	0.12	-1.84
11906	Zfhx3	0.138	-1.84
114889	Vsx1	0.07	-1.85
30927	Snai3	0.153	-1.85
17428	Mnt	0.132	-1.85
15402	Hoxa5	0.121	-1.86
14464	Gata5	0.117	-1.86
19291	Purb	0.122	-1.87
75613	Med25	0.117	-1.87
69009	Thap7	0.14	-1.87
18676	Phf2	0.101	-1.88
227656	Rexo4	0.122	-1.88
11634	Aire	0.074	-1.89
110524	Dgkq	0.112	-1.89
108960	Irak2	0.113	-1.89
56036	Ccnl2	0.106	-1.89
218100	Zfp322a	0.133	-1.9
22658	Pcgf2	0.098	-1.9
239099	Homez	0.105	-1.91
244059	Chd2	0.065	-1.91
217218	Atxn7l3	0.113	-1.91
81601	Kat5	0.135	-1.91
75965	Zdhhc20	0.111	-1.92
15902	Id2	0.102	-1.94
24128	Xrn2	0.103	-1.94
29808	Mga	0.069	-1.95
74120	Zfp263	0.099	-1.95
58521	Eid1	0.091	-1.95
237052	Tceal1	0.138	-1.95
66467	Gtf2h5	0.084	-1.96
107951	Cdk9	0.092	-1.96
69837	Pcgf1	0.094	-1.96
15413	Hoxb5	0.08	-1.97
192195	Ash1l	0.123	-1.97
228869	Ncoa5	0.09	-1.98
21406	Tcf12	0.092	-1.99
18740	Pitx1	0.054	-2.01
72183	Snx6	0.084	-2.01
96979	Ptges2	0.069	-2.01
21407	Tcf15	0.09	-2.03
76246	Rtf1	0.112	-2.03
269585	Zscan20	0.073	-2.04
219105	Zmym5	0.098	-2.04
242523	Dmrta1	0.059	-2.06
12913	Creb3	0.069	-2.06
22757	Zkscan5	0.106	-2.06
13392	Dlx2	0.014	-2.07
11472	Actn2	0.088	-2.07
26395	Map2k1	0.067	-2.07
20586	Smarca4	0.08	-2.07
381678	Zcwpw1	0.035	-2.08
232334	Vgll4	0.052	-2.09
223922	Atf7	0.029	-2.1
56805	Zbtb33	0.05	-2.1
74164	Nfx1	0.098	-2.1
103806	Maml1	0.052	-2.1
20186	Nr1h4	0.076	-2.11
15395	Hoxa10	0.048	-2.11
20466	Sin3a	0.028	-2.11
14797	Aes	0.077	-2.11
54624	Paf1	0.047	-2.11
71099	Tssk4	0.077	-2.12
93765	Ube2n	0.064	-2.12
78266	Zfp687	0.066	-2.12
224454	Zdhhc14	0.055	-2.12
69257	Elf2	0.091	-2.13
54650	Sfmbt1	0.052	-2.14
229055	Zbtb10	0.07	-2.14
240442	Adnp2	0.076	-2.15
18519	Kat2b	0.058	-2.15
268448	Phf12	0.073	-2.15
15417	Hoxb9	0.042	-2.16
71952	2410016O06Rik	0.039	-2.16
22278	Usf1	0.072	-2.16
19273	Ptpru	0.047	-2.17
68703	Rere	0.044	-2.17
20184	Uimc1	0.091	-2.17
71371	Arid5b	0.082	-2.17
20423	Shh	0.057	-2.18
244556	Zfp791	0.057	-2.18
94246	Arid4b	0.015	-2.18
140484	Pofut1	0.05	-2.18
15184	Hdac5	0.052	-2.18
15414	Hoxb6	0.02	-2.19
228807	Zfp341	0.053	-2.19
242620	Dmrta2	0.025	-2.2
407823	Baz2b	0.054	-2.2
69367	Glrx2	0.051	-2.2
52713	Ccdc59	0.061	-2.21
70673	Prdm16	0.03	-2.23
13559	E2f5	0.037	-2.23
101023	Zfp513	0.025	-2.24
69234	Zfp688	0.054	-2.24
20683	Sp1	0.03	-2.25
22200	Uba3	0.054	-2.25
22779	Ikzf2	0.012	-2.26
76793	Snip1	1	-2.26
56273	Pex14	0.036	-2.27
75553	Zc3h14	0.08	-2.29
21917	Tmpo	0.085	-2.29
433586	Maml3	0.058	-2.29
223642	Zc3h3	0.043	-2.31
21780	Tfam	0.051	-2.31
106389	Eaf2	0.029	-2.31
15410	Hoxb3	0.011	-2.32
170753	Zfp704	0.034	-2.32
230824	Grhl3	0.001	-2.34
70796	Zdhhc1	0.038	-2.34
235623	Scap	0.031	-2.34
69807	Trim32	0.042	-2.35
13831	Epc1	0.069	-2.35
16825	Ldb1	0.036	-2.35
83925	Trps1	0.025	-2.36
17936	Nab1	0.058	-2.36
81000	Rad54l2	0.007	-2.38
20848	Stat3	0.067	-2.38
235497	Leo1	0.031	-2.38
69085	Zcchc9	0.058	-2.39
53417	Hif3a	0.007	-2.4
22184	Zrsr2	0.055	-2.4
67733	Itgb3bp	0.005	-2.41
20439	Siah2	0.02	-2.41
382056	Crtc1	0.034	-2.41
232784	Zfp212	0.058	-2.43
21945	Dedd	0.014	-2.43
320633	Zbtb26	0.007	-2.45
269870	Zfp446	0.02	-2.46
22691	Zscan2	0.004	-2.47
12593	Cdyl	0.013	-2.47
11479	Acvr1b	0.032	-2.47
100177	Zmym6	0.021	-2.48
66226	Trappc2	0.075	-2.48
56541	Habp4	0.028	-2.48
386655	Eid2	0.011	-2.51
19725	Rfx2	0.009	-2.51
474156	Zbtb9	0.017	-2.51
11848	Rhoa	0.012	-2.52
28019	Ing4	0.048	-2.53
18627	Per2	0.007	-2.53
224903	Safb	0.029	-2.53
71148	Mier1	0.02	-2.53
240354	Malt1	0.001	-2.55
213753	Zfp598	0.029	-2.55
19018	Scand1	0.018	-2.55
70103	Znhit1	0.019	-2.55
78781	Zc3hav1	0.024	-2.56
13716	Ell	0.017	-2.58
59022	Edf1	0.016	-2.58
229615	Pias3	0.006	-2.59
109275	Actr5	0.01	-2.62
17355	Aff1	0.001	-2.65
58172	Sertad2	0.006	-2.66
65102	Nif3l1	0.019	-2.66
94092	Trim16	0.009	-2.67
21672	Prdx2	0.013	-2.67
71971	Zswim1	1	-2.68
67772	Chd8	0.013	-2.69
208884	Zdhhc9	0.016	-2.69
269704	Zfp664	0.021	-2.72
14011	Etv6	0.01	-2.72
22697	Zscan21	0.01	-2.73
66948	Acad8	0.008	-2.73
114674	Gtf2ird2	0.011	-2.74
102162	Taf5l	0.001	-2.74
30951	Cbx8	0.004	-2.75
16978	Lrrfip1	0.001	-2.75
81630	Zbtb22	0.003	-2.77
233887	Zfp553	0.002	-2.78
14248	Flii	0.012	-2.78
52609	Cbx7	0.01	-2.78
106143	Cggbp1	0.012	-2.78
116871	Mta3	0.016	-2.78
18023	Nfe2l1	0.001	-2.79
13207	Ddx5	0.011	-2.8
71458	Bcor	0.005	-2.8
15398	Hoxa13	0.001	-2.8
104215	Rhoq	0.002	-2.8
80859	Nfkbiz	0.011	-2.81
228136	Zdhhc5	0.001	-2.81
13163	Daxx	0.003	-2.83
110616	Atxn3	0.005	-2.83
18426	Ovol1	0.002	-2.84
232337	Zfp637	0.002	-2.84
13017	Ctbp2	0.01	-2.84
54670	Atp8b1	0.003	-2.84
226442	Zfp281	0.002	-2.85
17978	Ncoa2	0.001	-2.86
72306	Zfp777	0.007	-2.87
230700	Foxj3	0.019	-2.87
67178	Zmat5	0.002	-2.88
21427	Vps72	0.004	-2.89
192656	Ripk2	0.001	-2.91
230119	Zbtb5	0.001	-2.92
15183	Hdac3	0.003	-2.92
14050	Eya3	0.008	-2.92
619605	Zcchc17	1	-2.92
56613	Rps6ka4	0.003	-2.93
11606	Agt	0.001	-2.94
23885	Gmcl1	0.003	-2.94
69228	Zfp746	0.003	-2.94
83945	Dnaja3	0.005	-2.95
53883	Celsr2	0.002	-2.96
56309	Mycbp	0.003	-2.96
246103	Atxn7	0.001	-2.96
384763	Zfp667	0.001	-2.97
18128	Notch1	0.01	-2.97
232811	Suv420h2	0.003	-2.97
18628	Per3	0.002	-2.98
18036	Nfkbib	0.001	-3
16150	Ikbkb	0.001	-3.02
66136	Znrd1	0.012	-3.03
51792	Ppp2r1a	0.001	-3.03
20588	Smarcc1	0.001	-3.03
67486	Polr3g	0.001	-3.04
22695	Zfp36	0.002	-3.04
13560	E4f1	0.003	-3.05
235626	Setd2	0.005	-3.05
319207	Pgbd1	0.001	-3.06
21898	Tlr4	0.008	-3.06
112405	Egln1	0.001	-3.07
71834	Zbtb43	0.001	-3.07
216154	Med16	0.001	-3.07
15901	Id1	0.001	-3.07
68153	Gtf2e2	0.005	-3.08
12953	Cry2	0.015	-3.08
67095	Trak1	0.001	-3.08
19090	Prkdc	0.001	-3.09
11835	Ar	0.001	-3.09
22218	Sumo1	0.003	-3.1
70887	Dmrtc1a	0.001	-3.1
58206	Zbtb32	0.001	-3.1
93871	Brwd1	0.004	-3.11
17454	Mov10	0.001	-3.11
100494	Zfand2a	0.001	-3.12
18129	Notch2	0.001	-3.13
16363	Irf2	0.001	-3.13
12043	Bcl2	0.002	-3.14
64144	Mllt1	0.001	-3.14
15951	Ifi204	0.001	-3.15
19766	Ripk1	0.001	-3.15
67235	Zkscan14	0.003	-3.15
68140	Tigd2	0.001	-3.17
270110	Irf2bp2	0.002	-3.17
15430	Hoxd10	0.001	-3.17
320365	Fry	0.002	-3.18
234725	Zfp612	0.005	-3.19
19184	Psmc5	0.001	-3.2
27223	Trp53bp1	0.002	-3.2
72180	Zfp661	0.001	-3.22
66505	Zmynd11	0.01	-3.22
195522	Zfp691	0.001	-3.24
21428	Mlx	0.002	-3.24
12310	Calca	0.002	-3.24
23942	Mta2	0.001	-3.24
211978	Zfyve26	0.001	-3.24
106759	Ticam1	0.002	-3.26
11307	Abcg1	0.001	-3.27
142980	Tlr3	0.001	-3.27
12042	Bcl10	0.002	-3.28
230738	Zc3h12a	0.001	-3.28
66953	Cdca7	0.001	-3.28
29805	Znhit2	0.001	-3.28
15894	Icam1	0.002	-3.28
17684	Cited2	1	-3.29
21679	Tead4	0.001	-3.3
268294	Zbtb24	0.001	-3.3
66824	Pycard	0.001	-3.3
68196	Hsbp1	0.001	-3.31
19697	Rela	0.002	-3.32
14536	Nr6a1	0.001	-3.33
74112	Usp16	1	-3.37
18035	Nfkbia	0.001	-3.38
67005	Polr3k	0.002	-3.38
52712	Zkscan6	0.004	-3.38
64685	Nmi	0.001	-3.4
18569	Pdcd4	0.001	-3.41
217578	Baz1a	0.001	-3.42
15432	Hoxd12	0.001	-3.43
229007	Zgpat	0.001	-3.43
50849	Rnf10	0.001	-3.43
272347	Zfp398	0.001	-3.44
55942	Sertad1	0.001	-3.45
78783	Brpf1	0.001	-3.45
195733	Grhl1	0.001	-3.45
20670	Sox15	0.001	-3.46
72881	Zdhhc4	0.001	-3.46
13864	Nr2f6	0.001	-3.46
18034	Nfkb2	0.001	-3.47
101095	Zfp282	0.001	-3.47
20852	Stat6	0.001	-3.47
15437	Hoxd8	0.001	-3.48
108143	Taf9	0.003	-3.48
50721	Sirt6	0.001	-3.48
12051	Bcl3	0.001	-3.5
170787	Hdac10	1	-3.51
17122	Mxd4	0.001	-3.52
66970	Ssbp2	0.001	-3.53
73178	Wasl	0.001	-3.54
216848	Chd3	0.001	-3.54
18171	Nr1i2	0.001	-3.57
53415	Htatip2	0.001	-3.58
18131	Notch3	1	-3.59
18033	Nfkb1	0.001	-3.59
68490	Zfp579	0.001	-3.61
15977	Ifnb1	0.001	-3.61
67184	Ndufa13	0.001	-3.61
12053	Bcl6	0.001	-3.61
433375	Creg1	0.001	-3.63
22642	Zbtb17	0.001	-3.63
15433	Hoxd13	0.001	-3.64
66056	Zfp524	0.001	-3.66
54711	Plagl2	0.001	-3.66
52830	Pnrc2	0.001	-3.67
71991	Ercc8	0.001	-3.68
69890	Zfp219	0.001	-3.69
211151	Churc1	0.001	-3.7
224656	Zfp523	0.001	-3.7
67379	Dedd2	0.001	-3.72
270118	Maml2	0.001	-3.73
22088	Tsg101	0.003	-3.74
232232	Hdac11	0.001	-3.75
12394	Runx1	0.001	-3.77
67109	Zfp787	0.001	-3.77
28084	Vps25	0.001	-3.77
17125	Smad1	0.001	-3.77
15378	Hnf4a	0.002	-3.78
338467	Morc3	0.001	-3.8
272359	Irf2bp1	0.002	-3.81
72701	Zfp618	0.001	-3.81
72313	Fryl	0.001	-3.81
170742	Sertad3	0.001	-3.82
21401	Tcea3	0.001	-3.84
15460	Hr	0.001	-3.85
19763	Ring1	0.001	-3.87
217069	Trim25	0.001	-3.87
56338	Txnip	0.001	-3.88
19099	Mapk8ip1	0.001	-3.92
19724	Rfx1	0.001	-3.92
56218	Patz1	0.001	-3.93
224481	Tfb1m	0.001	-3.94
15399	Hoxa2	0.001	-3.94
641340	Nrbf2	0.001	-3.94
69090	Ascc1	0.001	-3.94
11737	Anp32a	0.001	-3.94
17300	Foxc1	0.001	-4.02
237339	L3mbtl3	0.001	-4.03
232976	Zfp574	0.001	-4.05
16151	Ikbkg	0.001	-4.06
320080	Zbtb39	0.001	-4.08
19411	Rarg	0.001	-4.08
12227	Btg2	0.001	-4.08
237256	Zc3h12d	0.001	-4.09
209011	Sirt7	0.001	-4.09
81703	Jdp2	0.001	-4.11
15377	Foxa3	0.001	-4.11
103836	Zfp692	0.001	-4.12
239102	Zfhx2	0.001	-4.12
20668	Sox13	0.001	-4.14
20183	Rxrg	0.001	-4.14
269023	Zfp608	0.001	-4.14
320145	Sp8	0.001	-4.16
20674	Sox2	0.001	-4.18
68750	Rreb1	0.001	-4.19
74570	Zkscan1	0.001	-4.19
22260	Nr1h2	0.001	-4.2
18028	Nfib	0.001	-4.22
23872	Ets2	0.001	-4.23
74481	Batf2	0.001	-4.23
11757	Prdx3	0.001	-4.23
19416	Rasd1	0.001	-4.24
24058	Sigirr	0.001	-4.24
83796	Smarcd2	0.001	-4.25
11603	Agrn	0.001	-4.26
20787	Srebf1	0.001	-4.26
107586	Ovol2	0.001	-4.27
20471	Six1	0.001	-4.28
574428	Zmynd15	0.001	-4.28
16476	Jun	0.001	-4.3
231712	Trafd1	0.001	-4.31
12590	Cdx1	0.001	-4.32
16373	Irx3	0.001	-4.33
71041	Pcgf6	0.001	-4.33
22061	Trp63	0.001	-4.34
24068	Sra1	0.001	-4.35
15405	Hoxa9	0.001	-4.39
14049	Eya2	0.001	-4.39
353310	Zfp703	0.001	-4.41
232430	Crebl2	0.001	-4.41
207259	Zbtb7c	0.001	-4.41
67815	Sec14l2	0.001	-4.41
319475	Zfp672	0.001	-4.46
21386	Tbx3	0.001	-4.48
16176	Il1b	0.001	-4.49
114774	Pawr	0.001	-4.5
17920	Myo6	0.001	-4.52
17268	Meis1	0.001	-4.58
320683	Zfp629	0.001	-4.6
52231	Ankzf1	0.001	-4.65
21926	Tnf	0.001	-4.65
56364	Zmym3	0.001	-4.67
69035	Zdhhc3	0.001	-4.67
74132	Rnf6	0.001	-4.68
11819	Nr2f2	0.001	-4.72
16391	Irf9	0.001	-4.72
16362	Irf1	0.001	-4.73
30051	Spdef	0.001	-4.73
64384	Sirt3	0.001	-4.75
13709	Elf1	0.001	-4.75
71954	Suds3	0.001	-4.76
66985	Rassf7	0.001	-4.79
19016	Pparg	0.001	-4.79
231798	Lrch4	0.001	-4.81
54352	Irx5	0.001	-4.82
71389	Chd6	0.001	-4.83
78829	Tsc22d4	0.001	-4.89
18024	Nfe2l2	0.001	-4.9
12971	Crym	0.001	-4.92
225888	Suv420h1	0.001	-4.92
20847	Stat2	0.001	-4.94
72562	Pcbd2	0.001	-4.94
78284	Creb3l4	0.001	-4.95
26401	Map3k1	0.001	-4.98
20024	Sub1	0.001	-4.99
21953	Tnni2	0.001	-5.02
20846	Stat1	0.001	-5.03
17536	Meis2	0.001	-5.04
15220	Foxq1	0.001	-5.07
63872	Zfp296	0.001	-5.08
56612	Pfdn5	0.001	-5.08
218772	Rarb	1	-5.12
21410	Hnf1b	0.001	-5.12
20684	Sp100	0.001	-5.12
18020	Nfatc2ip	0.001	-5.13
239985	Arid1b	0.001	-5.17
15205	Hes1	0.001	-5.21
72020	Zfp654	0.001	-5.23
98999	Znfx1	0.001	-5.23
13983	Esr2	0.001	-5.26
19698	Relb	0.001	-5.28
54131	Irf3	0.001	-5.36
67106	Zbtb8os	0.001	-5.4
56222	Cited4	0.001	-5.44
15404	Hoxa7	0.001	-5.47
54139	Irf6	0.001	-5.47
72169	Trim29	0.001	-5.49
27057	Ncoa4	0.001	-5.56
70208	Med23	0.001	-5.63
20656	Sod2	0.001	-5.64
18854	Pml	0.001	-5.68
319740	Zfyve27	0.001	-5.78
15415	Hoxb7	0.001	-5.79
55927	Hes6	0.001	-5.82
209225	Zfp710	0.001	-5.95
22778	Ikzf1	0.001	-5.98
20682	Sox9	0.001	-6.01
243983	Zdhhc13	0.001	-6.05
26379	Esrra	0.001	-6.14
68910	Zfp467	0.001	-6.15
68818	Zfand2b	0.001	-6.15
20193	S100a1	0.001	-6.26
50868	Keap1	0.001	-6.26
252973	Grhl2	0.001	-6.49
77045	Bcl7a	0.001	-6.58
225631	Onecut2	1	-6.72
21815	Tgif1	0.001	-6.77
69743	Casz1	0.001	-6.79
16911	Lmo4	0.001	-6.82
18025	Nfe2l3	0.001	-6.92
19885	Rorc	0.001	-6.94
22673	Zfp185	0.001	-6.95
12224	Klf5	0.001	-6.98
26918	Ern2	0.001	-7.08
212139	Cc2d1a	0.001	-7.29
547253	Parp14	0.001	-7.33
54123	Irf7	0.001	-7.37
12387	Ctnnb1	0.001	-7.63
12192	Zfp36l1	0.001	-7.65
26381	Esrrg	0.001	-7.78
68346	Sirt5	0.001	-7.86
24088	Tlr2	0.001	-8
14462	Gata3	0.001	-8.01
12023	Barx2	0.001	-8.13
319530	Zfp750	0.001	-9.82
13710	Elf3	0.001	-10.5

## Sheet: Stouffer Integration
Dataset 3C: Mouse and Human MR analysis (Stouffer integration)
Human entrez	MR	NPKlung vs NKP pre-met p-value	NPKlung vs NPK pre-met NES	Balk bonemet vs primary p-value	Balk bonemet vs primary NES	Stouffer integrated p-value
4824	NKX3-1	0.001	4.81	0.001	-14.2	4.34e-08
148327	CREB3L4	0.001	-4.95	0.001	-21	4.34e-08
6097	RORC	0.001	-6.94	0.001	-7.99	4.34e-08
2104	ESRRG	0.001	-7.78	0.001	-2.48	4.34e-08
10656	KHDRBS3	0.001	3.6	0.001	7.11	4.34e-08
1786	DNMT1	0.001	6.38	0.001	3.85	4.34e-08
23541	SEC14L2	0.001	-4.41	0.001	-8.42	4.34e-08
6920	TCEA3	0.001	-3.84	0.001	-6.9	4.34e-08
2149	F2R	0.001	4.82	0.001	3.62	4.34e-08
55922	NKRF	0.001	2.64	0.001	2.97	4.34e-08
10645	CAMKK2	0.001	5.4	0.001	-10	4.34e-08
2022	ENG	0.001	3.5	0.001	4.31	4.34e-08
7043	TGFB3	0.001	4.12	0.001	-7.47	4.34e-08
9314	KLF4	0.001	4.77	0.001	-4.87	4.34e-08
9603	NFE2L3	0.001	-6.92	0.001	4.35	4.34e-08
8607	RUVBL1	0.001	4.13	0.001	3.6	4.34e-08
3280	HES1	0.001	-5.21	0.001	-4.8	4.34e-08
54897	CASZ1	0.001	-6.79	0.001	-7.11	4.34e-08
3725	JUN	0.001	-4.3	0.001	-3.61	4.34e-08
10923	SUB1	0.001	-4.99	0.001	3.19	4.34e-08
9839	ZEB2	0.001	4.91	0.001	4.25	4.34e-08
389136	VGLL3	0.001	8.98	0.001	-7.04	4.34e-08
25909	AHCTF1	0.001	4.67	0.001	4.43	4.34e-08
93649	MYOCD	0.001	4.8	0.001	-11.2	4.34e-08
84164	ASCC2	0.001	3.86	0.001	-6.42	4.34e-08
1789	DNMT3B	0.001	3.76	0.001	3.1	4.34e-08
6720	SREBF1	0.001	-4.26	0.001	-5.58	4.34e-08
25803	SPDEF	0.001	-4.73	0.001	-16.5	4.34e-08
605	BCL7A	0.001	-6.58	0.001	3.63	4.34e-08
79977	GRHL2	0.001	-6.49	0.001	-6.17	4.34e-08
7097	TLR2	0.001	-8	0.001	3.38	4.34e-08
1999	ELF3	0.001	-10.5	0.001	-4.09	4.34e-08
9500	MAGED1	0.001	6.31	0.001	-7.94	4.34e-08
6778	STAT6	0.001	-3.47	0.001	-3.57	4.34e-08
2113	ETS1	0.001	5.97	0.001	3.62	4.34e-08
2004	ELK3	0.001	4.73	0.001	4.03	4.34e-08
4212	MEIS2	0.001	-5.04	0.001	-10.5	4.34e-08
8458	TTF2	0.001	4.84	0.001	3.77	4.34e-08
7832	BTG2	0.001	-4.08	0.001	-3.69	4.34e-08
56998	CTNNBIP1	0.001	3.83	0.001	-5.15	4.34e-08
27044	SND1	0.001	3.33	0.001	-10.5	4.34e-08
1017	CDK2	0.001	4.14	0.001	3.11	4.34e-08
7739	ZNF185	0.001	-6.95	0.001	-6.5	4.34e-08
988	CDC5L	0.001	3.44	0.001	3.29	4.34e-08
5396	PRRX1	0.001	3.97	0.001	3.13	4.34e-08
7707	ZNF148	0.001	4.11	0.001	3.01	4.34e-08
23650	TRIM29	0.001	-5.49	0.001	-8.21	4.34e-08
8216	LZTR1	0.001	3.46	0.001	-4.14	4.34e-08
90993	CREB3L1	0.001	2.84	0.001	-5.75	4.34e-08
284119	PTRF	0.001	4.37	0.001	-9.46	4.34e-08
6304	SATB1	0.001	5.78	0.001	-3.15	4.34e-08
1869	E2F1	0.001	5.49	0.001	3.44	4.34e-08
3624	INHBA	0.001	9.95	0.001	2.93	4.34e-08
5468	PPARG	0.001	-4.79	0.001	3.65	4.34e-08
890	CCNA2	0.001	3.94	0.001	3.58	4.34e-08
1063	CENPF	0.001	6.75	0.001	6.35	4.34e-08
7040	TGFB1	0.001	4.2	0.001	3.86	4.34e-08
165	AEBP1	0.001	3.48	0.001	2.93	4.34e-08
6873	TAF2	0.001	4.85	0.001	3.57	4.34e-08
26508	HEYL	0.001	4.38	0.001	3.15	4.34e-08
641	BLM	0.001	7.31	0.001	4.54	4.34e-08
6829	SUPT5H	0.001	4.82	0.001	-4.24	4.34e-08
2625	GATA3	0.001	-8.01	0.001	-4.76	4.34e-08
2305	FOXM1	0.001	6.99	0.001	5.3	4.34e-08
8031	NCOA4	0.001	-5.56	0.001	-5.11	4.34e-08
2316	FLNA	0.001	4.07	0.001	-7.72	4.34e-08
6239	RREB1	0.001	-4.19	0.001	-10	4.34e-08
64105	CENPK	0.001	3.46	0.001	4.43	4.34e-08
4174	MCM5	0.001	9.89	0.001	3.68	4.34e-08
51028	VPS36	0.001	4.92	0.001	-4.53	4.34e-08
675	BRCA2	0.001	4.37	0.001	4.38	4.34e-08
83990	BRIP1	0.001	3.11	0.001	3.56	4.34e-08
10113	PREB	0.001	5.46	0.001	-5.56	4.34e-08
4211	MEIS1	0.001	-4.58	0.001	-6.63	4.34e-08
55723	ASF1B	0.001	4.29	0.001	3.53	4.34e-08
8626	TP63	0.001	-4.34	0.001	-7.38	4.34e-08
6603	SMARCD2	0.001	-4.25	0.001	-6.26	4.34e-08
51616	TAF9B	0.001	5.56	0.001	3.05	4.34e-08
5933	RBL1	0.001	3.47	0.001	3.8	4.34e-08
5187	PER1	0.001	4.27	0.001	-3.74	4.34e-08
3182	HNRNPAB	0.001	3.97	0.001	3.87	4.34e-08
2138	EYA1	0.001	5.22	0.001	-4.94	4.34e-08
4175	MCM6	0.001	4.66	0.001	2.5	4.34e-08
1831	TSC22D3	0.001	4.08	0.001	-11.1	4.34e-08
9079	LDB2	0.001	5.27	0.001	3.27	4.34e-08
29128	UHRF1	0.001	9.6	0.001	3.54	4.34e-08
4173	MCM4	0.001	3.96	0.001	5.14	4.34e-08
3059	HCLS1	0.001	3.15	0.001	4.03	4.34e-08
3660	IRF2	0.001	-3.13	0.001	-2.9	4.34e-08
7468	WHSC1	0.001	4.05	0.001	4.45	4.34e-08
4208	MEF2C	0.001	8.02	0.001	3.94	4.34e-08
7041	TGFB1I1	0.001	3.77	0.001	-3.89	4.34e-08
51621	KLF13	0.001	3.79	0.001	3.43	4.34e-08
3092	HIP1	0.001	2.75	0.001	2.99	4.34e-08
1879	EBF1	0.001	3.62	0.001	3.71	4.34e-08
9406	ZRANB2	0.001	3.86	0.001	3.14	4.34e-08
57616	TSHZ3	0.001	6.1	0.001	-8.53	4.34e-08
57407	NMRAL1	0.001	3.11	0.001	-6.52	4.34e-08
23512	SUZ12	0.001	4.62	0.001	3.46	4.34e-08
8848	TSC22D1	0.001	4.35	0.001	-2.9	4.34e-08
6926	TBX3	0.001	-4.48	0.001	-4.53	4.34e-08
367	AR	0.001	-3.09	0.001	-5.66	4.34e-08
10025	MED16	0.001	-3.07	0.001	-6.21	4.34e-08
8208	CHAF1B	0.001	3.66	0.001	3.15	4.34e-08
79755	ZNF750	0.001	-9.82	0.001	-3.15	4.34e-08
57507	ZNF608	0.001	-4.14	0.001	-4.1	4.34e-08
51655	RASD1	0.001	-4.24	0.001	-2.55	4.34e-08
6495	SIX1	0.001	-4.28	0.001	-2.78	4.34e-08
80149	ZC3H12A	0.001	-3.28	0.001	-3.09	4.34e-08
29893	PSMC3IP	0.001	3.21	0.001	3.46	4.34e-08
195828	ZNF367	0.001	5.09	0.001	3.14	4.34e-08
3428	IFI16	0.001	-3.15	0.001	3.09	4.34e-08
4176	MCM7	0.001	5.72	0.001	2.88	4.91e-08
9643	MORF4L2	0.001	4.2	0.001	2.67	5.08e-08
1499	CTNNB1	0.001	-7.63	0.001	2.76	5.27e-08
7046	TGFBR1	0.001	4.59	0.001	2.88	5.37e-08
3845	KRAS	0.001	4.27	0.001	2.92	5.54e-08
8573	CASK	0.001	4.48	0.001	2.85	5.6e-08
10608	MXD4	0.001	-3.52	0.001	-5.51	6.08e-08
84722	PSRC1	0.001	3.63	0.001	2.96	6.09e-08
3159	HMGA1	0.001	4.35	0.001	2.75	6.19e-08
3726	JUNB	0.002	2.97	0.001	-4.61	6.51e-08
4299	AFF1	0.001	-2.65	0.001	-3.83	6.88e-08
57658	CALCOCO1	0.001	3.61	0.002	-2.24	7.33e-08
55205	ZNF532	0.001	3.08	0.001	-3.33	7.98e-08
11213	IRAK3	0.001	2.9	0.002	2.88	9.69e-08
6839	SUV39H1	0.002	2.8	0.001	3.21	9.79e-08
6935	ZEB1	0.001	3.37	0.002	2.73	9.84e-08
6049	RNF6	0.001	-4.68	0.002	2.74	1.01e-07
672	BRCA1	0.002	3.13	0.001	3.69	1.01e-07
8522	GAS7	0.001	3.71	0.002	2.82	1.03e-07
3209	HOXA13	0.001	-2.8	0.001	-4.32	1.06e-07
7538	ZFP36	0.002	-3.04	0.001	-5.28	1.09e-07
5569	PKIA	0.001	3.08	0.003	2.88	1.18e-07
23414	ZFPM2	0.001	4.35	0.003	2.73	1.19e-07
10915	TCERG1	0.001	5.19	0.003	2.81	1.19e-07
4781	NFIB	0.001	-4.22	0.003	-3.06	1.2e-07
7709	ZBTB17	0.001	-3.63	0.001	-2.9	1.23e-07
4774	NFIA	0.001	3.69	0.001	-3.15	1.24e-07
221833	SP8	0.001	-4.16	0.003	-3.26	1.28e-07
84627	ZNF469	0.001	12.1	0.003	-2.55	1.3e-07
688	KLF5	0.001	-6.98	0.004	-3.32	1.51e-07
6925	TCF4	0.001	5.11	0.004	2.75	1.54e-07
9412	MED21	0.001	3.87	0.005	2.64	2.02e-07
5371	PML	0.001	-5.68	0.005	-3.91	2.03e-07
2313	FLI1	0.001	2.48	0.001	4.45	2.19e-07
1428	CRYM	0.001	-4.92	0.005	-2.27	2.22e-07
1876	E2F6	0.001	5.69	0.005	2.72	2.23e-07
3091	HIF1A	0.002	3.07	0.001	2.55	2.32e-07
8518	IKBKAP	0.001	3.82	0.005	2.49	2.34e-07
3455	IFNAR2	0.001	6.7	0.006	2.69	2.4e-07
26145	IRF2BP1	0.002	-3.81	0.004	-3.57	2.46e-07
5928	RBBP4	0.002	3.23	0.001	3.83	2.5e-07
84441	MAML2	0.001	-3.73	0.006	-3.86	2.5e-07
10129	FRY	0.002	-3.18	0.001	3.71	2.7e-07
23408	SIRT5	0.001	-7.86	0.006	2.36	2.74e-07
8914	TIMELESS	0.006	2.8	0.001	5.01	2.77e-07
79830	ZMYM1	0.001	3.42	0.007	2.58	2.99e-07
596	BCL2	0.002	-3.14	0.005	-4.29	3.14e-07
79894	ZNF672	0.001	-4.46	0.007	-3.42	3.23e-07
6941	TCF19	0.007	2.98	0.001	3.12	3.28e-07
10260	DENND4A	0.001	3.8	0.008	2.46	3.36e-07
3608	ILF2	0.008	3.28	0.001	3.77	3.43e-07
4756	NEO1	0.009	2.24	0.001	-9.57	4.14e-07
6591	SNAI2	0.001	3.79	0.009	-3.27	4.15e-07
8804	CREG1	0.001	-3.63	0.009	2.48	4.24e-07
29842	TFCP2L1	0.001	-6.4	0.009	-3.29	4.25e-07
3659	IRF1	0.001	-4.73	0.009	-3.91	4.26e-07
8767	RIPK2	0.001	-2.91	0.01	2.49	4.3e-07
23051	ZHX3	0.001	3.07	0.01	2.54	4.58e-07
6662	SOX9	0.001	-6.01	0.011	-3.61	5.12e-07
3172	HNF4A	0.002	-3.78	0.008	-3.04	5.24e-07
1107	CHD3	0.001	-3.54	0.003	-3.44	5.39e-07
4298	MLLT1	0.001	-3.14	0.01	-3.49	6.47e-07
9869	SETDB1	0.014	3.11	0.001	3.01	6.47e-07
3223	HOXC6	0.001	4.6	0.001	3.87	6.51e-07
10892	MALT1	0.001	-2.55	0.014	-2.88	6.73e-07
55814	BDP1	0.001	4.17	0.014	2.38	6.86e-07
6721	SREBF2	0.005	2.47	0.001	-13.4	6.96e-07
602	BCL3	0.001	-3.5	0.015	-2.78	7.22e-07
96764	TGS1	0.016	3.1	0.001	3.43	7.5e-07
55657	ZNF692	0.001	-4.12	0.006	-3.73	7.55e-07
10102	TSFM	0.016	2.82	0.001	3.55	7.84e-07
221895	JAZF1	0.001	3.85	0.016	-3.8	7.9e-07
9988	DMTF1	0.014	2.86	0.001	2.97	7.94e-07
57157	PHTF2	0.007	2.83	0.001	4.27	7.95e-07
84108	PCGF6	0.001	-4.33	0.001	4.69	8.57e-07
51008	ASCC1	0.001	-3.94	0.018	2.25	8.74e-07
162989	DEDD2	0.001	-3.72	0.018	-3.02	8.8e-07
2139	EYA2	0.001	-4.39	0.018	-2.77	9.11e-07
29072	SETD2	0.005	-3.05	0.005	2.52	9.13e-07
64426	SUDS3	0.001	-4.76	0.019	2.31	9.54e-07
7251	TSG101	0.003	-3.74	0.008	2.39	9.62e-07
11142	PKIG	0.001	4.09	0.02	-3.12	1.03e-06
286128	ZFP41	0.001	4.11	0.021	2.17	1.03e-06
2274	FHL2	0.015	2.59	0.001	-6.23	1.05e-06
29982	NRBF2	0.001	-3.94	0.021	2.27	1.07e-06
27034	ACAD8	0.008	-2.73	0.001	-12.8	1.08e-06
9442	MED27	0.001	2.94	0.022	2.35	1.09e-06
3204	HOXA7	0.001	-5.47	0.022	-2.61	1.09e-06
6648	SOD2	0.001	-5.64	0.023	-3.01	1.15e-06
25925	ZNF521	0.001	10.6	0.023	2.42	1.18e-06
3217	HOXB7	0.001	-5.79	0.023	2.11	1.18e-06
7089	TLE2	0.001	4.1	0.023	-2.97	1.2e-06
11177	BAZ1A	0.001	-3.42	0.001	3.05	1.2e-06
862	RUNX1T1	0.001	2.84	0.024	2.4	1.22e-06
6940	ZNF354A	0.011	2.92	0.003	2.56	1.24e-06
3084	NRG1	0.009	2.5	0.001	-6.4	1.25e-06
54503	ZDHHC13	0.001	-6.05	0.024	2.21	1.26e-06
26147	PHF19	0.006	2.9	0.001	4.47	1.29e-06
7341	SUMO1	0.003	-3.1	0.002	2.79	1.29e-06
863	CBFA2T3	0.001	4.94	0.025	-2.57	1.3e-06
60468	BACH2	0.001	5.41	0.025	3.01	1.31e-06
4343	MOV10	0.001	-3.11	0.01	-3.77	1.32e-06
10622	POLR3G	0.001	-3.04	0.019	2.55	1.32e-06
796	CALCA	0.002	-3.24	0.019	-3.66	1.39e-06
9984	THOC1	0.026	2.96	0.001	3.43	1.4e-06
4171	MCM2	0.01	3.01	0.001	3.61	1.41e-06
4782	NFIC	0.002	3.24	0.001	-5.41	1.43e-06
11168	PSIP1	0.001	5.02	0.028	2.27	1.46e-06
1870	E2F2	0.001	4.18	0.028	2.36	1.49e-06
7629	ZNF76	0.001	-3.7	0.028	-2.78	1.52e-06
26574	AATF	0.001	3.46	0.031	2.24	1.66e-06
9817	KEAP1	0.001	-6.26	0.031	-3.03	1.69e-06
10657	KHDRBS1	0.031	2.79	0.001	2.95	1.7e-06
6657	SOX2	0.001	-4.18	0.031	-2.65	1.7e-06
8543	LMO4	0.001	-6.82	0.032	-2.63	1.74e-06
84619	ZGPAT	0.001	-3.43	0.032	-2.14	1.79e-06
6015	RING1	0.001	-3.87	0.032	-2.09	1.79e-06
3212	HOXB2	0.001	5.93	0.033	-2.09	1.82e-06
81628	TSC22D4	0.001	-4.89	0.033	-2.98	1.83e-06
6944	VPS72	0.004	-2.89	0.005	2.72	1.83e-06
51114	ZDHHC9	0.016	-2.69	0.001	-7.91	1.86e-06
7124	TNF	0.001	-4.65	0.034	-2.54	1.92e-06
8463	TEAD2	0.001	4.77	0.034	-2.65	1.92e-06
54796	BNC2	0.001	4.92	0.034	-2.68	1.93e-06
51282	SCAND1	0.018	-2.55	0.001	-5.36	2.02e-06
1997	ELF1	0.001	-4.75	0.036	-2.03	2.06e-06
51106	TFB1M	0.001	-3.94	0.037	1.94	2.1e-06
6314	ATXN7	0.001	-2.96	0.037	2.19	2.12e-06
2118	ETV4	0.001	5.35	0.038	2.03	2.15e-06
23598	PATZ1	0.001	-3.93	0.038	-2.8	2.18e-06
23492	CBX7	0.01	-2.78	0.005	-4.93	2.23e-06
23390	ZDHHC17	0.001	2.45	0.04	2.11	2.3e-06
10933	MORF4L1	0.036	2.73	0.001	2.59	2.32e-06
7376	NR1H2	0.001	-4.2	0.04	-3.32	2.32e-06
2063	NR2F6	0.001	-3.46	0.04	-2.59	2.34e-06
3236	HOXD10	0.001	-3.17	0.019	-3.31	2.43e-06
85446	ZFHX2	0.001	-4.12	0.042	2.05	2.49e-06
3603	IL16	0.001	4.76	0.001	3	2.49e-06
4214	MAP3K1	0.001	-4.98	0.042	2.1	2.53e-06
5494	PPM1A	0.043	2.69	0.001	-8.39	2.53e-06
4790	NFKB1	0.001	-3.59	0.004	2.57	2.55e-06
3481	IGF2	0.001	3.6	0.043	2.21	2.57e-06
285527	FRYL	0.001	-3.81	0.001	3.57	2.62e-06
3299	HSF4	0.001	3.42	0.001	-6.4	2.64e-06
51230	PHF20	0.001	4.66	0.044	2.11	2.66e-06
57335	ZNF286A	0.009	2.69	0.001	3.53	2.67e-06
128553	TSHZ2	0.001	4.8	0.046	-2.68	2.81e-06
3239	HOXD13	0.001	-3.64	0.004	-4.24	2.96e-06
55629	PNRC2	0.001	-3.67	0.025	-2.99	3.02e-06
58504	ARHGAP22	0.001	3.59	0.049	2.02	3.05e-06
6943	TCF21	0.001	4.89	0.001	-3.56	3.17e-06
9242	MSC	0.001	6.36	0.023	2.27	3.18e-06
56916	SMARCAD1	0.048	2.36	0.001	2.86	3.18e-06
122953	JDP2	0.001	-4.11	0.051	2.1	3.23e-06
54542	RC3H2	0.052	2.46	0.001	3.96	3.27e-06
5591	PRKDC	0.001	-3.09	0.001	3.88	3.44e-06
5518	PPP2R1A	0.001	-3.03	0.001	-6.38	3.57e-06
29841	GRHL1	0.001	-3.45	0.056	-2.75	3.59e-06
4287	ATXN3	0.005	-2.83	0.003	2.61	3.63e-06
22927	HABP4	0.028	-2.48	0.001	5.9	3.66e-06
741	ZNHIT2	0.001	-3.28	0.057	1.92	3.75e-06
10362	HMG20B	0.01	2.36	0.001	-9.43	3.78e-06
51530	ZC3HC1	0.001	4.75	0.058	1.95	3.8e-06
4776	NFATC4	0.001	4.42	0.058	1.97	3.85e-06
22823	MTF2	0.002	2.89	0.008	2.54	3.88e-06
7913	DEK	0.001	3.79	0.059	2.02	3.88e-06
8721	EDF1	0.016	-2.58	0.001	-6.35	3.99e-06
5705	PSMC5	0.001	-3.2	0.05	2.08	4.24e-06
3281	HSBP1	0.001	-3.31	0.063	-2.54	4.27e-06
8856	NR1I2	0.001	-3.57	0.051	-2.46	4.35e-06
4855	NOTCH4	0.001	4.19	0.066	2	4.55e-06
29883	CNOT7	0.011	3.42	0.01	2.55	4.56e-06
3643	INSR	0.001	4.31	0.067	-2.41	4.63e-06
10450	PPIE	0.001	3.94	0.057	2.01	4.63e-06
84662	GLIS2	0.001	3.51	0.068	1.99	4.77e-06
29995	LMCD1	0.001	13.6	0.071	1.9	5.03e-06
23503	ZFYVE26	0.001	-3.24	0.072	1.96	5.14e-06
51079	NDUFA13	0.001	-3.61	0.072	-2.57	5.16e-06
10935	PRDX3	0.001	-4.23	0.073	1.8	5.22e-06
23493	HEY2	0.001	3.24	0.074	-1.87	5.28e-06
9580	SOX13	0.001	-4.14	0.074	-1.95	5.36e-06
79084	WDR77	0.003	2.72	0.001	3.17	5.56e-06
59307	SIGIRR	0.001	-4.24	0.076	-2.5	5.56e-06
7027	TFDP1	0.001	7.48	0.078	1.97	5.72e-06
79882	ZC3H14	0.08	-2.29	0.001	2.71	5.9e-06
865	CBFB	0.001	4.26	0.08	1.95	5.98e-06
6660	SOX5	0.001	3.73	0.08	2.09	6e-06
23515	MORC3	0.001	-3.8	0.066	2.02	6.05e-06
8321	FZD1	0.001	4.38	0.003	-3.55	6.08e-06
5205	ATP8B1	0.003	-2.84	0.001	-6.07	6.22e-06
5573	PRKAR1A	0.001	3.8	0.083	1.94	6.26e-06
6595	SMARCA2	0.001	5.12	0.084	-2.23	6.38e-06
7112	TMPO	0.085	-2.29	0.001	3.71	6.52e-06
9070	ASH2L	0.001	4.47	0.088	1.94	6.77e-06
55146	ZDHHC4	0.001	-3.46	0.088	1.89	6.85e-06
5178	PEG3	0.001	6.66	0.089	-1.75	6.93e-06
51742	ARID4B	0.015	-2.18	0.001	2.72	7.23e-06
5970	RELA	0.002	-3.32	0.017	-3.14	7.26e-06
84105	PCBD2	0.001	-4.94	0.092	1.91	7.27e-06
5452	POU2F2	0.001	3.28	0.072	-1.92	7.28e-06
84083	ZRANB3	0.002	2.4	0.047	2.01	7.38e-06
5326	PLAGL2	0.001	-3.66	0.095	-2.1	7.59e-06
2736	GLI2	0.001	8.96	0.096	-1.87	7.72e-06
6772	STAT1	0.001	-5.03	0.097	-2.11	7.84e-06
10336	PCGF3	0.001	3.35	0.098	-2.11	7.98e-06
3661	IRF3	0.001	-5.36	0.1	-2.12	8.23e-06
2968	GTF2H4	0.001	2.74	0.079	1.97	8.3e-06
3479	IGF1	0.001	3.78	0.101	-1.73	8.31e-06
26009	ZZZ3	0.001	3.41	0.001	3.13	8.32e-06
3068	HDGF	0.001	4.13	0.101	1.78	8.39e-06
7566	ZNF18	0.004	-3.38	0.001	-5.7	8.48e-06
57822	GRHL3	0.001	-2.34	0.102	-2.01	8.5e-06
10379	IRF9	0.001	-4.72	0.105	-2.12	8.8e-06
4222	MEOX1	0.001	4.98	0.106	1.82	8.97e-06
9921	RNF10	0.001	-3.43	0.088	-2.19	8.99e-06
64641	EBF2	0.001	3.14	0.106	-2.05	9.03e-06
163033	ZNF579	0.001	-3.61	0.107	1.83	9.15e-06
54700	RRN3	0.017	2.86	0.003	2.67	9.77e-06
30818	KCNIP3	0.001	5.47	0.114	-1.77	1e-05
51022	GLRX2	0.051	-2.2	0.001	-11.9	1e-05
814	CAMK4	0.001	4.49	0.116	-1.87	1.04e-05
5074	PAWR	0.001	-4.5	0.117	1.75	1.05e-05
3670	ISL1	0.001	4.37	0.118	-1.94	1.06e-05
57492	ARID1B	0.001	-5.17	0.12	-2.03	1.08e-05
1028	CDKN1C	0.001	4.36	0.121	-2.01	1.09e-05
677	ZFP36L1	0.001	-7.65	0.123	-2.07	1.12e-05
84844	PHF5A	0.001	4.4	0.123	1.78	1.12e-05
4286	MITF	0.001	3.04	0.122	1.93	1.12e-05
2119	ETV5	0.024	2.73	0.001	2.84	1.24e-05
5916	RARG	0.001	-4.08	0.132	1.9	1.26e-05
10419	PRMT5	0.006	3.57	0.048	2	1.33e-05
146198	ZFP90	0.001	4.1	0.138	1.71	1.36e-05
83439	TCF7L1	0.001	3.41	0.012	-2.55	1.41e-05
3142	HLX	0.001	2.48	0.144	1.69	1.44e-05
5971	RELB	0.001	-5.28	0.145	1.68	1.46e-05
55840	EAF2	0.029	-2.31	0.001	-8.96	1.48e-05
8427	ZNF282	0.001	-3.47	0.124	1.75	1.48e-05
23589	CARHSP1	0.001	3.54	0.149	1.74	1.53e-05
29946	SERTAD3	0.001	-3.82	0.15	-1.75	1.55e-05
1959	EGR2	0.001	6.74	0.151	-1.81	1.56e-05
7022	TFAP2C	0.001	-6.25	0.153	-1.95	1.59e-05
1389	CREBL2	0.001	-4.41	0.157	-1.88	1.66e-05
23174	ZCCHC14	0.001	4.24	0.158	-1.83	1.67e-05
23082	PPRC1	0.001	3.58	0.057	2.03	1.74e-05
2255	FGF10	0.001	4.75	0.164	1.57	1.78e-05
55806	HR	0.001	-3.85	0.163	-1.66	1.78e-05
1488	CTBP2	0.01	-2.84	0.001	-4.61	1.83e-05
2624	GATA2	0.001	3.1	0.133	-1.72	1.87e-05
23309	SIN3B	0.025	2.28	0.001	-2.47	1.9e-05
54625	PARP14	0.001	-7.33	0.17	1.65	1.91e-05
6233	RPS27A	0.015	3.07	0.011	-3.47	1.94e-05
2649	NR6A1	0.001	-3.33	0.173	1.64	1.97e-05
85437	ZCRB1	0.002	2.89	0.075	1.89	2e-05
6877	TAF5	0.01	2.87	0.044	1.95	2.03e-05
22906	TRAK1	0.001	-3.08	0.181	-1.75	2.11e-05
4034	LRCH4	0.001	-4.81	0.181	-1.61	2.11e-05
10210	TOPORS	0.001	5.26	0.182	1.65	2.13e-05
51222	ZNF219	0.001	-3.69	0.183	-1.8	2.15e-05
23636	NUP62	0.001	4.03	0.184	1.61	2.17e-05
55279	ZNF654	0.001	-5.23	0.184	1.61	2.17e-05
9889	ZBED4	0.077	2.33	0.001	3.55	2.21e-05
60491	NIF3L1	0.019	-2.66	0.001	3.55	2.23e-05
55625	ZDHHC7	0.001	4.27	0.186	-1.71	2.23e-05
130617	ZFAND2B	0.001	-6.15	0.188	-1.62	2.26e-05
1408	CRY2	0.015	-3.08	0.001	-3.24	2.27e-05
79885	HDAC11	0.001	-3.75	0.189	-1.59	2.28e-05
10514	MYBBP1A	0.001	5.87	0.191	1.55	2.31e-05
6667	SP1	0.03	-2.25	0.001	3.26	2.44e-05
51548	SIRT6	0.001	-3.48	0.199	-1.67	2.5e-05
64763	ZNF574	0.001	-4.05	0.199	-1.62	2.5e-05
360023	ZBTB41	0.023	3.22	0.026	-2.03	2.53e-05
3205	HOXA9	0.001	-4.39	0.174	-1.83	2.53e-05
255877	BCL6B	0.001	4.42	0.201	1.6	2.54e-05
7026	NR2F2	0.001	-4.72	0.202	-1.63	2.56e-05
29108	PYCARD	0.001	-3.3	0.203	-1.51	2.57e-05
22809	ATF5	0.001	4.16	0.203	1.52	2.57e-05
22891	ZNF365	0.001	3.44	0.206	-1.49	2.65e-05
941	CD80	0.001	3.71	0.006	2.85	2.71e-05
23421	ITGB3BP	0.005	-2.41	0.1	1.76	2.82e-05
9516	LITAF	0.001	5.07	0.214	-1.61	2.83e-05
2648	KAT2A	0.001	5.28	0.214	-1.57	2.84e-05
7088	TLE1	0.001	4.65	0.218	-1.64	2.94e-05
1993	ELAVL2	0.001	3.57	0.22	-1.6	3e-05
9125	RQCD1	0.079	2.01	0.001	3.43	3.12e-05
6928	HNF1B	0.001	-5.12	0.23	-1.54	3.23e-05
7073	TIAL1	0.003	3.22	0.144	1.69	3.25e-05
6773	STAT2	0.001	-4.94	0.232	-1.52	3.29e-05
148022	TICAM1	0.002	-3.26	0.198	-1.74	3.35e-05
23648	SSBP3	0.002	2.86	0.087	-2.12	3.43e-05
6621	SNAPC4	0.001	4.55	0.244	-1.4	3.61e-05
322	APBB1	0.001	3.79	0.252	-1.44	3.85e-05
4692	NDN	0.001	5.04	0.254	1.39	3.89e-05
861	RUNX1	0.001	-3.77	0.041	-1.96	3.93e-05
54345	SOX18	0.001	4.08	0.256	-1.54	3.95e-05
83595	SOX7	0.001	2.93	0.256	-1.46	3.95e-05
5017	OVOL1	0.002	-2.84	0.205	1.46	3.95e-05
3551	IKBKB	0.001	-3.02	0.166	-1.78	4.21e-05
55140	ELP3	0.001	4.34	0.265	1.42	4.22e-05
7050	TGIF1	0.001	-6.77	0.265	-1.46	4.23e-05
84456	L3MBTL3	0.001	-4.03	0.006	-2.67	4.24e-05
6688	SPI1	0.106	2.06	0.005	2.59	4.35e-05
57169	ZNFX1	0.001	-5.23	0.271	1.4	4.43e-05
83463	MXD3	0.001	3.72	0.276	-1.39	4.58e-05
3553	IL1B	0.001	-4.49	0.276	-1.44	4.59e-05
26137	ZBTB20	0.056	2.25	0.001	-2.83	4.61e-05
90	ACVR1	0.002	3.13	0.234	1.48	4.78e-05
6604	SMARCD3	0.001	4.8	0.283	1.39	4.81e-05
5989	RFX1	0.001	-3.92	0.26	-1.37	4.81e-05
1958	EGR1	0.024	2.24	0.001	-4.24	5.15e-05
6597	SMARCA4	0.08	-2.07	0.001	-8.35	5.17e-05
93	ACVR2B	0.001	4.08	0.294	-1.41	5.21e-05
57761	TRIB3	0.001	4.12	0.299	-1.33	5.37e-05
3397	ID1	0.001	-3.07	0.107	-2.11	5.43e-05
57786	RBAK	0.026	2.5	0.001	2.85	5.48e-05
3066	HDAC2	0.001	3.73	0.303	1.31	5.54e-05
201501	ZBTB7C	0.001	-4.41	0.304	-1.29	5.59e-05
51728	POLR3K	0.002	-3.38	0.219	1.53	5.7e-05
6498	SKIL	0.018	2.52	0.003	2.73	5.71e-05
80816	ASXL3	0.013	2.48	0.006	-2.48	5.75e-05
9774	BCLAF1	0.012	2.68	0.007	2.41	5.76e-05
84159	ARID5B	0.082	-2.17	0.001	-4.36	5.86e-05
54880	BCOR	0.005	-2.8	0.001	-3.93	5.91e-05
7586	ZKSCAN1	0.001	-4.19	0.314	1.26	5.95e-05
166	AES	0.077	-2.11	0.001	-9.56	5.97e-05
23528	ZNF281	0.002	-2.85	0.252	1.44	5.99e-05
4664	NAB1	0.058	-2.36	0.001	2.79	6.04e-05
1820	ARID3A	0.001	4.03	0.32	-1.35	6.18e-05
1616	DAXX	0.003	-2.83	0.059	2.01	6.25e-05
7099	TLR4	0.008	-3.06	0.001	2.81	6.3e-05
8880	FUBP1	0.049	2.4	0.001	3.43	6.35e-05
1827	RCAN1	0.001	3.71	0.325	1.28	6.4e-05
152518	NFXL1	0.003	3.2	0.229	1.53	6.41e-05
7158	TP53BP1	0.002	-3.2	0.277	-1.46	6.44e-05
25842	ASF1A	0.122	1.74	0.001	2.94	6.54e-05
6672	SP100	0.001	-5.12	0.33	-1.27	6.6e-05
57332	CBX8	0.004	-2.75	0.205	1.57	6.78e-05
9569	GTF2IRD1	0.005	2.99	0.111	1.8	6.86e-05
63951	DMRTA1	0.059	-2.06	0.001	-3.66	6.91e-05
117581	TWIST2	0.001	5.46	0.338	-1.22	6.94e-05
10573	MRPL28	0.001	3.94	0.338	1.23	6.98e-05
28996	HIPK2	0.128	1.81	0.001	-11.7	7.04e-05
79191	IRX3	0.001	-4.33	0.343	-1.32	7.21e-05
2353	FOS	0.055	2.11	0.001	-5.16	7.33e-05
51147	ING4	0.048	-2.53	0.035	-2.55	7.41e-05
10155	TRIM28	0.001	4.06	0.348	-1.16	7.43e-05
387	RHOA	0.012	-2.52	0.011	2.43	7.5e-05
4646	MYO6	0.001	-4.52	0.352	-1.14	7.6e-05
51304	ZDHHC3	0.001	-4.67	0.355	1.22	7.73e-05
6594	SMARCA1	0.001	5.56	0.358	-1.18	7.9e-05
2034	EPAS1	0.001	3.49	0.358	1.19	7.91e-05
6659	SOX4	0.001	3.41	0.362	-1.24	8.11e-05
1875	E2F5	0.037	-2.23	0.001	3.4	8.13e-05
8125	ANP32A	0.001	-3.94	0.371	-1.23	8.55e-05
5604	MAP2K1	0.067	-2.07	0.001	-7.51	8.75e-05
323	APBB2	0.001	4.22	0.375	1.2	8.77e-05
7706	TRIM25	0.001	-3.87	0.376	1.18	8.8e-05
9219	MTA2	0.001	-3.24	0.081	1.81	9e-05
81566	CSRNP2	0.001	4.23	0.38	1.18	9.01e-05
11007	CCDC85B	0.001	3.57	0.381	1.2	9.08e-05
27254	CSDC2	0.001	3.43	0.382	1.17	9.13e-05
3090	HIC1	0.001	10.7	0.382	1.16	9.15e-05
64412	GZF1	0.001	3.65	0.241	-1.51	9.16e-05
162979	ZNF296	0.001	-5.08	0.383	1.17	9.17e-05
27250	PDCD4	0.001	-3.41	0.356	-1.22	9.29e-05
25937	WWTR1	0.001	3.48	0.386	1.13	9.34e-05
3717	JAK2	0.006	2.89	0.161	1.63	9.43e-05
6666	SOX12	0.001	5.37	0.389	-1.04	9.54e-05
91612	CHURC1	0.001	-3.7	0.39	1.17	9.58e-05
6096	RORB	0.001	3.34	0.394	-1.15	9.83e-05
10499	NCOA2	0.001	-2.86	0.289	1.38	9.87e-05
94234	FOXQ1	0.001	-5.07	0.395	-1.15	9.89e-05
170463	SSBP4	0.002	2.99	0.228	-1.51	0.000100965
10009	ZBTB33	0.05	-2.1	0.001	3.28	0.000106224
283078	MKX	0.003	3.23	0.001	-6	0.000106908
55139	ANKZF1	0.001	-4.65	0.409	-1.01	0.000107242
57209	ZNF248	0.001	2.92	0.41	1.12	0.000107641
10595	ERN2	0.001	-7.08	0.413	-1.14	0.000110051
11244	ZHX1	0.147	1.81	0.001	2.88	0.000111241
6297	SALL2	0.001	3.98	0.415	-1.1	0.000111317
2960	GTF2E1	0.001	3.92	0.418	1.08	0.000113247
199704	ZNF585A	0.003	3.17	0.119	1.81	0.000113437
137814	NKX2-6	0.001	2.77	0.209	-1.67	0.000117764
57504	MTA3	0.016	-2.78	0.003	2.63	0.000120014
10987	COPS5	0.032	2.35	0.001	3.74	0.000122768
9611	NCOR1	0.082	2.07	0.031	2.22	0.000123706
9111	NMI	0.001	-3.4	0.435	1.03	0.000124471
286075	ZNF707	0.001	4.57	0.436	-1.01	0.000125584
7098	TLR3	0.001	-3.27	0.438	-0.981	0.000127164
8517	IKBKG	0.001	-4.06	0.439	1.03	0.000127372
7157	TP53	0.019	2.64	0.128	1.71	0.000135118
84181	CHD6	0.001	-4.83	0.452	-0.918	0.000137421
51450	PRRX2	0.001	7.74	0.455	-0.981	0.000140053
5511	PPP1R8	0.001	4.21	0.457	0.999	0.000141051
55713	ZNF334	0.001	3.16	0.462	-0.965	0.000145173
2307	FOXS1	0.001	2.59	0.463	1.03	0.000146028
7597	ZBTB25	0.043	2.12	0.04	2.09	0.000147137
2019	EN1	0.001	4.79	0.464	-0.957	0.000147424
10320	IKZF1	0.001	-5.98	0.47	0.967	0.000151811
29950	SERTAD1	0.001	-3.45	0.29	-1.42	0.00015529
2101	ESRRA	0.001	-6.14	0.475	1.01	0.000156206
5195	PEX14	0.036	-2.27	0.087	-2.27	0.000156637
25921	ZDHHC5	0.001	-2.81	0.477	0.96	0.000157934
11331	PHB2	0.009	2.65	0.129	-2.14	0.000161408
339487	ZBTB8OS	0.001	-5.4	0.483	1.07	0.00016373
55534	MAML3	0.058	-2.29	0.001	-5.08	0.000167801
9203	ZMYM3	0.001	-4.67	0.489	0.963	0.00016913
54862	CC2D1A	0.001	-7.29	0.492	-0.969	0.000172197
84232	MAF1	0.001	3.39	0.495	0.934	0.000175101
23316	CUX2	0.035	2.23	0.001	-2.84	0.000176756
154	ADRB2	0.02	2.57	0.001	-8.1	0.000178897
25888	ZNF473	0.001	3.1	0.501	0.95	0.000180398
4780	NFE2L2	0.001	-4.9	0.503	0.99	0.000182231
10365	KLF2	0.001	3.35	0.507	-0.707	0.000187206
4605	MYBL2	0.218	1.57	0.001	5.14	0.000191988
11035	RIPK3	0.013	2.41	0.021	2.36	0.000193799
63934	ZNF667	0.001	-2.97	0.361	1.23	0.000194322
6497	SKI	0.001	4.62	0.515	-0.721	0.000194665
79683	ZDHHC14	0.055	-2.12	0.001	-3.51	0.000197475
27063	ANKRD1	0.001	2.65	0.518	0.936	0.000198455
57708	MIER1	0.02	-2.53	0.001	3.1	0.000201324
26292	MYCBP	0.003	-2.96	0.383	1.18	0.00020372
5981	RFC1	0.02	2.96	0.161	1.65	0.000203767
121268	RHEBL1	0.001	4.22	0.528	-0.732	0.000209113
8045	RASSF7	0.001	-4.79	0.528	0.963	0.000209844
3162	HMOX1	0.055	2.08	0.001	2.97	0.000213794
892	CCNC	0.001	6.77	0.533	0.932	0.00021525
30834	ZNRD1	0.012	-3.03	0.089	1.88	0.000219277
57459	GATAD2B	0.035	2.74	0.066	2.03	0.000222726
65249	ZSWIM4	0.001	3.55	0.539	0.837	0.000222748
29801	ZDHHC8	0.001	4.75	0.545	0.877	0.000229757
4193	MDM2	0.001	4.47	0.546	-0.68	0.000230933
3664	IRF6	0.001	-5.47	0.547	0.86	0.000232397
5316	PKNOX1	0.001	4	0.333	1.3	0.000233402
27332	ZNF638	0.122	1.97	0.002	2.83	0.000241384
6258	RXRG	0.001	-4.14	0.555	-0.757	0.000243206
3992	FADS1	0.001	5.3	0.557	-0.635	0.00024519
64393	ZMAT3	0.001	3.35	0.558	0.851	0.000247001
7291	TWIST1	0.001	5.19	0.558	-0.82	0.000247575
4609	MYC	0.046	2.49	0.06	2.35	0.000253881
9759	HDAC4	0.002	2.96	0.503	0.81	0.000255432
23411	SIRT1	0.03	1.99	0.007	2.54	0.000264317
130557	ZNF513	0.025	-2.24	0.071	-2	0.000267203
10036	CHAF1A	0.001	7.45	0.576	-0.786	0.000272557
168544	ZNF467	0.001	-6.15	0.577	0.826	0.000274195
3976	LIF	0.003	2.79	0.435	1.07	0.000274594
6945	MLX	0.002	-3.24	0.425	-1.1	0.000277069
84225	ZMYND15	0.001	-4.28	0.586	-0.705	0.000287879
80139	ZNF703	0.001	-4.41	0.587	0.84	0.000289033
285855	RPL7L1	0.048	2.01	0.001	3.51	0.000295913
10553	HTATIP2	0.001	-3.58	0.592	0.792	0.000297695
4779	NFE2L1	0.001	-2.79	0.594	-0.59	0.000299967
27148	STK36	0.003	3.76	0.459	-0.894	0.000301717
811	CALR	0.102	1.95	0.001	-4.43	0.000308418
147807	ZNF524	0.001	-3.66	0.599	-0.673	0.000309034
11243	PMF1	0.041	2.79	0.071	-2.4	0.00032473
6664	SOX11	0.001	4.74	0.61	-0.587	0.000328098
604	BCL6	0.001	-3.61	0.61	-0.587	0.000328679
29080	CCDC59	0.061	-2.21	0.001	2.61	0.000332235
65986	ZBTB10	0.07	-2.14	0.001	-9.04	0.0003333
23660	ZKSCAN5	0.106	-2.06	0.001	2.66	0.000335697
11108	PRDM4	0.001	5.64	0.623	0.712	0.000353395
11176	BAZ2A	0.19	1.64	0.001	-4.65	0.000358187
54496	PRMT7	0.002	2.93	0.574	-0.676	0.000365678
6880	TAF9	0.003	-3.48	0.165	1.69	0.000374154
85012	TCEAL3	0.01	2.92	0.001	-3.33	0.000376119
1386	ATF2	0.001	3.44	0.636	0.708	0.000379797
163732	CITED4	0.001	-5.44	0.636	-0.537	0.000380038
6399	TRAPPC2	0.075	-2.48	0.097	1.83	0.000383446
23435	TARDBP	0.011	2.85	0.331	1.26	0.00038971
148266	ZNF569	0.135	-1.73	0.003	3.26	0.00039296
55663	ZNF446	0.02	-2.46	0.255	-1.46	0.000401626
6665	SOX15	0.001	-3.46	0.647	0.682	0.000402384
51720	UIMC1	0.091	-2.17	0.001	3.12	0.000411066
54623	PAF1	0.047	-2.11	0.008	-3.29	0.000411243
4088	SMAD3	0.062	2.16	0.122	1.97	0.00041193
1051	CEBPB	0.001	3.94	0.651	0.659	0.000412535
6182	MRPL12	0.023	2.97	0.094	1.83	0.0004143
29947	DNMT3L	0.001	8.22	0.653	0.676	0.000418234
23060	ZNF609	0.187	-1.67	0.001	-3.47	0.000418604
55954	ZMAT5	0.002	-2.88	0.606	-0.627	0.000429106
2961	GTF2E2	0.005	-3.08	0.345	1.24	0.000431492
4772	NFATC1	0.001	7.21	0.671	-0.532	0.00046147
23091	ZC3H13	0.265	1.41	0.001	-2.99	0.000461987
54993	ZSCAN2	0.004	-2.47	0.447	-1.08	0.00046409
1044	CDX1	0.001	-4.32	0.678	-0.562	0.000479845
4899	NRF1	0.001	4.26	0.679	0.579	0.000483507
7812	CSDE1	0.019	2.96	0.033	2.23	0.000486278
6271	S100A1	0.001	-6.26	0.681	-0.529	0.000488385
8915	BCL10	0.002	-3.28	0.576	0.765	0.000491186
55854	ZC3H15	0.33	1.15	0.001	3.15	0.000491905
79813	EHMT1	0.154	1.7	0.001	-5.11	0.000493335
92140	MTDH	0.141	1.76	0.001	3.66	0.000498739
10488	CREB3	0.069	-2.06	0.001	-5.84	0.000506963
10467	ZNHIT1	0.019	-2.55	0.269	1.41	0.000522799
155061	ZNF746	0.003	-2.94	0.229	1.45	0.000522963
7704	ZBTB16	0.055	2.37	0.001	-9.08	0.000524129
6775	STAT4	0.22	1.52	0.035	2.23	0.000527373
7136	TNNI2	0.001	-5.02	0.7	0.583	0.000545427
9208	LRRFIP1	0.001	-2.75	0.7	0.607	0.000547263
4086	SMAD1	0.001	-3.77	0.707	0.575	0.000568417
1952	CELSR2	0.002	-2.96	0.261	1.48	0.000568498
116071	BATF2	0.001	-4.23	0.709	0.607	0.000575241
5515	PPP2CA	0.205	1.59	0.001	3.35	0.000576637
8233	ZRSR2	0.055	-2.4	0.029	2.09	0.000577884
375790	AGRN	0.001	-4.26	0.711	0.592	0.000583405
2737	GLI3	0.001	5.66	0.713	0.554	0.000590445
85460	ZNF518B	0.001	4.67	0.713	-0.481	0.000590653
22980	TCF25	0.121	1.93	0.001	-8.29	0.000591196
10856	RUVBL2	0.001	4.19	0.714	0.649	0.000592234
25946	ZNF385A	0.001	3.95	0.714	0.604	0.000594424
54583	EGLN1	0.001	-3.07	0.239	1.59	0.00060915
54014	BRWD1	0.004	-3.11	0.02	2.22	0.000614588
339324	ZNF260	0.001	3.64	0.727	0.529	0.00064079
7004	TEAD4	0.001	-3.3	0.139	1.77	0.000648381
22882	ZHX2	0.146	-1.77	0.001	-4.99	0.000672829
148979	GLIS1	0.058	2.02	0.02	-2.97	0.000673642
10725	NFAT5	0.001	3.28	0.121	1.81	0.000683164
3399	ID3	0.001	2.87	0.446	1.07	0.000687392
4801	NFYB	0.102	2.07	0.022	2.3	0.000687799
51412	ACTL6B	0.001	4.46	0.144	-1.9	0.000687889
9575	CLOCK	0.156	-1.74	0.001	3.18	0.000689916
3607	FOXK2	0.001	4.07	0.74	0.553	0.000695302
5901	RAN	0.166	1.7	0.001	4.28	0.000700159
6722	SRF	0.117	1.84	0.001	-6.21	0.000705848
3456	IFNB1	0.001	-3.61	0.743	-0.368	0.000709612
7703	PCGF2	0.098	-1.9	0.001	-3.84	0.000715392
7001	PRDX2	0.013	-2.67	0.06	-2.54	0.000716446
11016	ATF7	0.029	-2.1	0.001	-3.58	0.000716776
10906	TRAFD1	0.001	-4.31	0.747	0.468	0.000725996
7421	VDR	0.046	2.11	0.02	2.57	0.000737693
23433	RHOQ	0.002	-2.8	0.436	1.06	0.000759559
9278	ZBTB22	0.003	-2.77	0.441	-0.98	0.000766413
2100	ESR2	0.001	-5.26	0.756	0.525	0.000768025
171023	ASXL1	0.016	2.57	0.404	-0.985	0.00078132
7020	TFAP2A	0.001	-3.71	0.761	-0.343	0.000790074
91	ACVR1B	0.032	-2.47	0.001	-3.98	0.00080515
8467	SMARCA5	0.111	-1.8	0.001	3.14	0.000823867
652	BMP4	0.001	3.46	0.767	0.481	0.000825486
7549	ZNF2	0.001	-3.22	0.77	0.424	0.000837499
22926	ATF6	0.081	1.86	0.004	2.75	0.000842969
126208	ZNF787	0.001	-3.77	0.772	0.46	0.000848056
10265	IRX5	0.001	-4.82	0.772	-0.413	0.000850404
374655	ZNF710	0.001	-5.95	0.776	0.434	0.000873914
10076	PTPRU	0.047	-2.17	0.107	-2.19	0.000896419
1877	E4F1	0.003	-3.05	0.305	-1.32	0.00090344
51547	SIRT7	0.001	-4.09	0.782	0.481	0.000908423
10468	FST	0.001	4.56	0.782	0.492	0.000909697
473	RERE	0.044	-2.17	0.001	-5.45	0.000914152
6596	HLTF	0.168	1.73	0.001	2.97	0.000949875
7750	ZMYM2	0.144	1.89	0.056	2.11	0.000955289
4261	CIITA	0.418	-1.08	0.019	2.39	0.000967737
7019	TFAM	0.051	-2.31	0.001	3.53	0.00097568
5606	MAP2K3	0.001	3.75	0.795	0.418	0.000989343
64332	NFKBIZ	0.011	-2.81	0.117	-2.18	0.000994815
9880	ZBTB39	0.001	-4.08	0.798	0.428	0.00101081
6942	TCF20	0.003	3.35	0.176	1.6	0.00101711
9204	ZMYM6	0.021	-2.48	0.068	1.94	0.00103542
29994	BAZ2B	0.054	-2.2	0.093	-1.89	0.00103702
10524	KAT5	0.135	-1.91	0.001	-6.5	0.00104232
2140	EYA3	0.008	-2.92	0.357	1.25	0.00105354
8976	WASL	0.001	-3.54	0.806	0.359	0.00106826
57541	ZNF398	0.001	-3.44	0.807	-0.289	0.00108169
463	ZFHX3	0.138	-1.84	0.001	-10.6	0.0010907
3383	ICAM1	0.002	-3.28	0.775	0.506	0.00110366
66008	TRAK2	0.001	4.95	0.814	0.369	0.00113518
339344	MYPOP	0.001	3.96	0.815	0.413	0.00113997
10013	HDAC6	0.431	1.03	0.001	-5.2	0.00119794
3663	IRF5	0.001	7.87	0.051	2.02	0.0012297
84124	ZNF394	0.003	-3.15	0.682	0.639	0.00123382
84313	VPS25	0.001	-3.77	0.827	0.468	0.00124185
51193	ZNF639	0.001	4.35	0.828	-0.345	0.00125669
9326	ZNHIT3	0.093	2	0.002	2.71	0.00129095
8464	SUPT3H	0.002	-2.99	0.434	1.08	0.00130966
8850	KAT2B	0.058	-2.15	0.004	-4.25	0.00133479
28985	MCTS1	0.073	2.34	0.003	2.51	0.00135639
2296	FOXC1	0.001	-4.02	0.84	0.365	0.00137543
27033	ZBTB32	0.001	-3.1	0.842	0.373	0.00139889
7290	HIRA	0.021	2.37	0.422	1.09	0.00140906
3238	HOXD12	0.001	-3.43	0.843	-0.342	0.00140954
149076	ZNF362	0.008	2.82	0.265	-1.39	0.00140994
57591	MKL1	0.024	2.2	0.067	-2.48	0.00142439
10628	TXNIP	0.001	-3.88	0.844	-0.246	0.00142546
4778	NFE2	0.067	2.34	0.255	1.45	0.00146468
132660	LIN54	0.113	2	0.198	1.61	0.00146875
9039	UBA3	0.054	-2.25	0.001	3.75	0.00148115
116113	FOXP4	0.162	1.78	0.018	-2.18	0.00152611
114991	ZNF618	0.001	-3.81	0.859	0.324	0.0016032
4665	NAB2	0.14	-1.8	0.001	-2.98	0.00164001
123169	LEO1	0.031	-2.38	0.024	2.18	0.00165789
1029	CDKN2A	0.001	5.36	0.864	0.256	0.00166855
4791	NFKB2	0.001	-3.47	0.864	0.243	0.00167295
80714	PBX4	0.007	2.83	0.235	1.49	0.0016757
7181	NR2C1	0.477	-1	0.001	2.86	0.00169405
7760	ZNF213	0.122	1.77	0.03	-2.01	0.00169609
57410	SCYL1	0.181	-1.65	0.001	-5.49	0.00173467
9093	DNAJA3	0.005	-2.95	0.229	-1.53	0.00173595
1112	FOXN3	0.002	2.81	0.659	-0.493	0.00179217
23635	SSBP2	0.001	-3.53	0.876	0.285	0.00186255
10572	SIVA1	0.001	3.98	0.88	0.231	0.0019202
5292	PIM1	0.02	2.29	0.066	-2.49	0.00195891
58533	SNX6	0.084	-2.01	0.001	4.38	0.00201847
5715	PSMD9	0.028	2.77	0.034	2.13	0.00204168
84295	PHF6	0.411	1.02	0.001	3.9	0.00210788
9337	CNOT8	0.183	-1.69	0.001	2.95	0.00211194
23269	MGA	0.069	-1.95	0.051	2.01	0.00213335
689	BTF3	0.013	2.99	0.648	-0.571	0.00214946
1655	DDX5	0.011	-2.8	0.257	1.47	0.00219542
22850	ADNP2	0.076	-2.15	0.01	2.45	0.00236601
2637	GBX2	0.001	4.21	0.764	-0.335	0.00243478
23410	SIRT3	0.001	-4.75	0.904	0.18	0.00244196
57680	CHD8	0.013	-2.69	0.074	2.02	0.00246305
898	CCNE1	0.171	1.6	0.053	1.93	0.00248027
4066	LYL1	0.001	2.61	0.781	-0.406	0.00249432
127343	DMBX1	0.06	1.89	0.046	-1.98	0.00249801
8878	SQSTM1	0.009	2.58	0.205	1.49	0.00251313
1398	CRK	0.205	1.56	0.088	1.94	0.00260119
53615	MBD3	0.003	2.78	0.72	-0.603	0.00260414
9049	AIP	0.001	3.81	0.352	-1.11	0.00269263
23373	CRTC1	0.034	-2.41	0.233	-1.52	0.00269455
4487	MSX1	0.001	6.71	0.914	0.162	0.00271028
84163	GTF2IRD2	0.011	-2.74	0.01	-2.06	0.00272192
3656	IRAK2	0.113	-1.89	0.007	3.39	0.00281834
7334	UBE2N	0.064	-2.12	0.03	2.2	0.00282078
9586	CREB5	0.002	2.93	0.155	1.79	0.00287752
56987	BBX	0.15	1.82	0.03	2.21	0.00299533
55892	MYNN	0.487	0.875	0.001	3.33	0.00300783
8609	KLF7	0.039	2.47	0.539	-0.715	0.00302805
55502	HES6	0.001	-5.82	0.924	-0.159	0.00304713
4792	NFKBIA	0.001	-3.38	0.925	-0.106	0.00308942
64061	TSPYL2	0.096	1.98	0.001	-5.44	0.00314206
6599	SMARCC1	0.001	-3.03	0.306	1.32	0.00315666
22803	XRN2	0.103	-1.94	0.001	4.13	0.00319503
7756	ZNF207	0.158	1.7	0.004	2.72	0.00322094
63977	PRDM15	0.044	2.47	0.083	1.95	0.00322413
64321	SOX17	0.001	3.13	0.929	0.144	0.00324107
6886	TAL1	0.001	4.64	0.929	-0.103	0.00326927
10865	ARID5A	0.073	2.09	0.157	1.65	0.0032892
84547	PGBD1	0.001	-3.06	0.93	-0.128	0.00329034
4204	MECP2	0.089	1.88	0.03	-2.66	0.00331541
728656	DMRTC1B	0.001	-3.1	0.931	0.118	0.00332882
10626	TRIM16	0.009	-2.67	0.275	1.43	0.00334349
9425	CDYL	0.013	-2.47	0.019	2.22	0.00340496
85364	ZCCHC3	0.001	4.48	0.933	0.165	0.00342414
9831	ZNF623	0.355	1.26	0.001	3.4	0.00342637
23462	HEY1	0.001	4.72	0.933	-0.0879	0.00344992
161253	REM2	0.002	2.89	0.911	0.164	0.00345005
9439	MED23	0.001	-5.63	0.934	-0.0982	0.00346705
4863	NPAT	0.289	1.38	0.001	3.14	0.00347817
7422	VEGFA	0.272	-1.39	0.001	-4.29	0.00348126
2005	ELK4	0.185	-1.63	0.001	-7.9	0.0035078
121536	AEBP2	0.305	1.26	0.022	2.26	0.00351141
1054	CEBPG	0.2	1.64	0.001	2.67	0.00355507
9604	RNF14	0.01	2.66	0.25	1.39	0.00355795
27097	TAF5L	0.001	-2.74	0.84	0.352	0.00357233
340152	ZC3H12D	0.001	-4.09	0.936	-0.105	0.0035859
22921	MSRB2	0.069	2.12	0.123	-2.14	0.00364436
7391	USF1	0.072	-2.16	0.043	2.1	0.00367077
9686	VGLL4	0.052	-2.09	0.228	1.52	0.00367658
83855	KLF16	0.023	2.41	0.533	0.878	0.00369415
22937	SCAP	0.031	-2.34	0.148	1.65	0.00370112
328	APEX1	0.192	1.65	0.001	2.92	0.00371371
79788	ZNF665	0.052	2.18	0.392	1.14	0.00382463
4734	NEDD4	0.063	2.1	0.226	1.54	0.00383089
405	ARNT	0.142	1.84	0.011	2.43	0.00383427
6932	TCF7	0.01	2.64	0.317	-1.3	0.00384651
25942	SIN3A	0.028	-2.11	0.201	1.54	0.00387218
64344	HIF3A	0.007	-2.4	0.62	-0.639	0.00398122
29068	ZBTB44	0.257	1.44	0.024	-2.06	0.0039977
23394	ADNP	0.487	0.921	0.012	2.34	0.00409888
88	ACTN2	0.088	-2.07	0.071	-2.17	0.00415709
55869	HDAC8	0.166	1.69	0.011	2.33	0.00418093
1024	CDK8	0.581	-0.734	0.008	2.48	0.00423843
118813	ZFYVE27	0.001	-5.78	0.948	-0.0641	0.00424245
646	BNC1	0.029	2.23	0.34	-1.19	0.00425316
3394	IRF8	0.393	1.09	0.001	3.89	0.00431735
5925	RB1	0.003	4.08	0.903	0.245	0.00436311
5990	RFX2	0.009	-2.51	0.824	-0.317	0.00444449
8737	RIPK1	0.001	-3.15	0.561	-0.791	0.00448575
728489	DNLZ	0.001	3.59	0.649	0.642	0.00454808
57649	PHF12	0.073	-2.15	0.001	-5.2	0.00456288
6208	RPS14	0.253	1.45	0.001	-5.09	0.00468374
10011	SRA1	0.001	-4.35	0.947	0.152	0.00468787
55250	ELP2	0.005	2.64	0.606	-0.588	0.00469227
3665	IRF7	0.001	-7.37	0.954	0.0766	0.00473337
9338	TCEAL1	0.138	-1.95	0.033	-2.91	0.00474234
9252	RPS6KA5	0.015	2.39	0.375	1.21	0.00479424
57106	NAT14	0.001	2.73	0.955	0.0926	0.00481733
5356	PLRG1	0.121	1.99	0.004	2.65	0.00482293
63976	PRDM16	0.03	-2.23	0.139	-2.03	0.0048623
346171	ZFP57	0.001	3.18	0.754	-0.42	0.00501994
7005	TEAD3	0.23	-1.5	0.001	-4.66	0.0051034
64395	GMCL1	0.003	-2.94	0.632	-0.695	0.00514163
51157	ZNF580	0.047	2.03	0.206	-1.65	0.00516349
22887	FOXJ3	0.019	-2.87	0.213	1.55	0.00519237
7589	ZSCAN21	0.01	-2.73	0.809	0.411	0.00530311
8622	PDE8B	0.285	-1.34	0.001	-2.84	0.00530997
27125	AFF4	0.217	-1.57	0.011	2.43	0.00534459
9191	DEDD	0.014	-2.43	0.175	-1.83	0.00550229
63950	DMRTA2	0.025	-2.2	0.156	-1.81	0.00550624
80764	THAP7	0.14	-1.87	0.051	-2.74	0.00555995
23361	ZNF629	0.001	-4.6	0.964	0.0937	0.00575121
65982	ZSCAN18	0.253	1.49	0.003	-2.29	0.00579908
1053	CEBPE	0.01	2.59	0.101	1.75	0.00580023
10401	PIAS3	0.006	-2.59	0.205	1.55	0.00585479
3235	HOXD9	0.154	1.74	0.001	-2.99	0.00590252
388569	ZNF324B	0.263	1.46	0.018	2.29	0.00594947
2103	ESRRB	0.068	2.08	0.241	-1.43	0.00599532
133923	ZNF474	0.006	3.36	0.412	-1.02	0.00599805
6556	SLC11A1	0.001	3.59	0.898	0.236	0.00602754
1523	CUX1	0.235	-1.49	0.001	-6.76	0.00603304
55596	ZCCHC8	0.336	-1.27	0.001	3.07	0.00604882
219654	ZCCHC24	0.001	3.65	0.967	0.0826	0.00607823
221504	ZBTB9	0.017	-2.51	0.73	0.512	0.00613501
7579	ZSCAN20	0.073	-2.04	0.073	2.04	0.00620652
54680	ZNHIT6	0.147	-1.78	0.001	3.11	0.00631355
22954	TRIM32	0.042	-2.35	0.147	1.69	0.00635719
847	CAT	0.132	-1.81	0.004	-4.48	0.00641721
9392	TGFBRAP1	0.108	1.95	0.008	-3.65	0.00654031
2114	ETS2	0.001	-4.23	0.97	0.0688	0.00660086
8545	CGGBP1	0.012	-2.78	0.503	0.904	0.00670629
10128	LRPPRC	0.441	0.878	0.001	3.22	0.00671739
4775	NFATC3	0.001	4.36	0.971	0.0651	0.00675475
468	ATF4	0.161	1.64	0.001	-5.07	0.00724932
5702	PSMC3	0.019	2.82	0.331	1.26	0.00765485
10902	BRD8	0.315	-1.31	0.003	2.62	0.00767156
23186	RCOR1	0.041	2.35	0.417	1.07	0.00777541
163049	ZNF791	0.057	-2.18	0.265	1.47	0.00795017
4793	NFKBIB	0.001	-3	0.82	0.382	0.00843359
57862	ZNF410	0.348	1.19	0.001	3.27	0.00852568
3213	HOXB3	0.011	-2.32	0.223	1.51	0.00853839
3219	HOXB9	0.042	-2.16	0.345	1.28	0.00854212
9931	HELZ	0.076	2.25	0.029	2.26	0.0087086
3150	HMGN1	0.21	1.6	0.012	2.22	0.00878596
57645	POGK	0.53	0.934	0.001	3.03	0.00882714
7701	ZNF142	0.137	1.75	0.138	1.71	0.00902493
54904	WHSC1L1	0.008	2.79	0.129	1.74	0.00916214
56829	ZC3HAV1	0.024	-2.56	0.09	1.92	0.00925907
2120	ETV6	0.01	-2.72	0.801	0.423	0.0093412
3398	ID2	0.102	-1.94	0.034	-2.6	0.00976494
5216	PFN1	0.063	2.19	0.012	2.44	0.00977308
4601	MXI1	0.221	-1.56	0.001	-4.15	0.00994745
5008	OSM	0.083	1.8	0.082	1.92	0.00995634
150372	NFAM1	0.156	1.72	0.238	1.45	0.0100456
54816	ZNF280D	0.079	2.07	0.199	1.59	0.0101699
3214	HOXB4	0.076	2.26	0.043	-2.51	0.0104151
23126	POGZ	0.119	1.95	0.205	1.54	0.0104625
84885	ZDHHC12	0.159	-1.66	0.049	-2.62	0.010633
7289	TULP3	0.043	2.05	0.128	1.76	0.0106668
22827	PUF60	0.002	2.99	0.883	0.258	0.0107233
3654	IRAK1	0.001	3.13	0.826	0.393	0.0107274
9584	RBM39	0.207	1.59	0.032	2.19	0.0107412
4851	NOTCH1	0.01	-2.97	0.704	-0.459	0.0109188
648	BMI1	0.142	-1.76	0.019	2.33	0.0109753
8986	RPS6KA4	0.003	-2.93	0.685	0.603	0.011027
84240	ZCCHC9	0.058	-2.39	0.548	-0.73	0.0111325
340481	ZDHHC21	0.154	1.76	0.56	0.844	0.0111556
3609	ILF3	0.133	1.93	0.6	0.805	0.0113174
115950	ZNF653	0.051	2.25	0.322	-1.25	0.0114452
5914	RARA	0.15	1.84	0.058	2.21	0.0114455
5036	PA2G4	0.187	1.67	0.121	1.78	0.0114839
8187	ZNF239	0.001	3.26	0.911	0.205	0.0114884
84913	ATOH8	0.128	1.79	0.148	-1.92	0.0118283
1628	DBP	0.109	-1.75	0.156	-1.84	0.0118575
23326	USP22	0.112	2	0.422	-1.02	0.0119105
79724	ZNF768	0.223	-1.55	0.009	-3.43	0.0120368
9519	TBPL1	0.158	-1.69	0.212	1.55	0.0120953
4784	NFIX	0.151	-1.77	0.001	-7.01	0.0121489
7580	ZNF32	0.002	-2.84	0.946	0.125	0.0121596
5204	PFDN5	0.001	-5.08	0.99	-0.00687	0.0128145
81857	MED25	0.117	-1.87	0.056	-2.7	0.0128992
1387	CREBBP	0.175	1.74	0.113	-2.16	0.0129935
166815	TIGD2	0.001	-3.17	0.96	-0.0916	0.0130111
10771	ZMYND11	0.01	-3.22	0.625	-0.73	0.0130504
546	ATRX	0.47	1.04	0.006	2.5	0.0131038
80709	AKNA	0.343	1.25	0.364	1.21	0.0132688
2299	FOXI1	0.109	-1.81	0.089	-2.14	0.0134464
6605	SMARCE1	0.041	2.44	0.142	1.67	0.0136693
94	ACVRL1	0.436	0.948	0.001	2.85	0.0137493
1874	E2F4	0.053	2.39	0.264	1.39	0.0137851
9666	DZIP3	0.054	2.16	0.52	0.868	0.0141085
7728	ZNF175	0.001	2.74	0.897	-0.167	0.0141447
81669	CCNL2	0.106	-1.89	0.017	2.42	0.0143925
1025	CDK9	0.092	-1.96	0.255	1.41	0.0144468
4738	NEDD8	0.077	1.88	0.088	1.81	0.0146732
30827	CXXC1	0.608	0.606	0.001	-4.51	0.0147579
54469	ZFAND6	0.076	2.23	0.519	-0.874	0.0147924
4091	SMAD6	0.583	-0.772	0.003	2.97	0.0147995
168850	ZNF800	0.161	-1.74	0.121	1.74	0.0148728
57592	ZNF687	0.066	-2.12	0.08	-2.27	0.0148943
7494	XBP1	0.245	1.41	0.001	-9.78	0.0149101
9792	SERTAD2	0.006	-2.66	0.485	0.986	0.015036
84905	ZNF341	0.053	-2.19	0.104	-1.7	0.015251
10621	POLR3F	0.146	1.66	0.108	1.74	0.0155305
80142	PTGES2	0.069	-2.01	0.283	1.35	0.0155584
619279	ZNF704	0.034	-2.32	0.208	-1.6	0.0155673
163126	EID2	0.011	-2.51	0.542	-0.767	0.0156872
27336	HTATSF1	0.011	2.67	0.606	0.755	0.0156955
83746	L3MBTL2	0.195	-1.61	0.1	-2.18	0.0160341
57109	REXO4	0.122	-1.88	0.022	2.35	0.0165945
404672	GTF2H5	0.084	-1.96	0.188	1.65	0.0166139
8861	LDB1	0.036	-2.35	0.245	-1.49	0.0168231
5463	POU6F1	0.485	-0.962	0.003	-2.39	0.016946
8631	SKAP1	0.076	2.17	0.126	1.74	0.0171984
2302	FOXJ1	0.025	2.95	0.448	1.04	0.017256
1871	E2F3	0.41	1.12	0.001	4.36	0.018397
23040	MYT1L	0.028	2.74	0.211	-1.82	0.0186477
9044	BTAF1	0.403	1.02	0.012	2.4	0.0189687
4149	MAX	0.457	-1.03	0.001	-5.61	0.0191051
5992	RFX4	0.037	2.53	0.001	-3.88	0.0191415
56970	ATXN7L3	0.113	-1.91	0.051	2.11	0.0191718
8841	HDAC3	0.003	-2.92	0.635	0.732	0.0193094
64137	ABCG4	0.001	3.45	0.982	0.0544	0.0195975
3206	HOXA10	0.048	-2.11	0.04	-2.38	0.0197118
144348	ZNF664	0.021	-2.72	0.239	1.54	0.0207237
4090	SMAD5	0.192	1.66	0.164	1.71	0.0208811
7023	TFAP4	0.066	-1.95	0.188	1.6	0.0208957
2314	FLII	0.012	-2.78	0.849	0.297	0.0210506
10363	HMG20A	0.134	1.88	0.22	1.51	0.0214901
55758	RCOR3	0.231	1.56	0.068	1.99	0.0215895
3662	IRF4	0.002	3.97	0.053	2.06	0.0218086
56938	ARNTL2	0.433	-1.13	0.001	6.3	0.0219445
359948	IRF2BP2	0.002	-3.17	0.864	0.281	0.022382
23264	ZC3H7B	0.467	-0.982	0.001	-9.12	0.0230591
84759	PCGF1	0.094	-1.96	0.798	0.473	0.0235072
1106	CHD2	0.065	-1.91	0.15	1.68	0.0235918
23509	POFUT1	0.05	-2.18	0.749	0.558	0.0235993
7862	BRPF1	0.001	-3.45	0.57	-0.67	0.0236176
5814	PURB	0.122	-1.87	0.044	2.02	0.023839
5087	PBX1	0.134	-1.75	0.012	-2.09	0.0255655
3233	HOXD4	0.037	2.3	0.732	0.553	0.0258675
29800	ZDHHC1	0.038	-2.34	0.256	-1.39	0.0266434
2354	FOSB	0.336	1.3	0.001	-3.76	0.0274413
10795	ZNF268	0.07	1.98	0.495	-0.871	0.0276878
4904	YBX1	0.268	1.44	0.083	1.91	0.0290187
28999	KLF15	0.602	0.624	0.001	-5.82	0.0295354
3570	IL6R	0.214	1.51	0.062	-2.4	0.0300454
51341	ZBTB7A	0.384	1.13	0.001	-5.05	0.030589
22931	RAB18	0.024	2.6	0.605	0.786	0.0309306
203523	ZNF449	0.53	0.748	0.001	-2.95	0.0310602
1810	DR1	0.453	1.05	0.001	3.79	0.0316218
4209	MEF2D	0.534	-0.827	0.001	-5.24	0.0321724
64783	RBM15	0.432	0.98	0.005	2.5	0.0321748
24149	ZNF318	0.859	0.195	0.004	2.75	0.0323201
6663	SOX10	0.002	2.47	0.998	-0.00679	0.032372
7584	ZNF35	0.016	2.19	0.338	1.31	0.0325971
6939	TCF15	0.09	-2.03	0.244	1.49	0.0336486
55870	ASH1L	0.123	-1.97	0.218	1.49	0.0339307
118472	ZNF511	0.653	-0.6	0.001	-5.42	0.0340071
22807	IKZF2	0.012	-2.26	0.314	-1.32	0.0342751
124245	ZC3H18	0.766	0.396	0.025	-3.09	0.0344573
3207	HOXA11	0.42	-1.13	0.017	-2.56	0.0348945
8570	KHSRP	0.39	1.09	0.007	-3.86	0.0354256
8863	PER3	0.002	-2.98	0.901	0.253	0.0354632
64216	TFB2M	0.741	0.478	0.001	2.8	0.036335
80317	ZKSCAN3	0.152	-1.74	0.262	1.4	0.0364667
256380	SCML4	0.037	2.13	0.493	0.976	0.0370102
23468	CBX5	0.147	1.97	0.852	0.297	0.0370497
10614	HEXIM1	0.264	-1.44	0.272	-1.39	0.0376793
84733	CBX2	0.112	2.01	0.109	1.78	0.0378058
4194	MDM4	0.619	0.645	0.001	3.1	0.0380462
10014	HDAC5	0.052	-2.18	0.249	-1.43	0.0381533
22877	MLXIP	0.402	1.14	0.047	2.07	0.038362
51588	PIAS4	0.474	1.01	0.007	-4.8	0.0387172
7536	SF1	0.256	-1.44	0.024	-3.12	0.0390218
30813	VSX1	0.07	-1.85	0.489	-0.856	0.0392282
23168	RTF1	0.112	-2.03	0.489	0.955	0.0400574
65056	GPBP1	0.599	-0.726	0.005	2.53	0.0402403
23210	JMJD6	0.167	1.76	0.465	1.01	0.0411089
90637	ZFAND2A	0.001	-3.12	0.796	0.383	0.0423488
6907	TBL1X	0.45	1.07	0.101	-2.17	0.0425906
10691	GMEB1	0.548	-0.851	0.012	2.58	0.0432641
7529	YWHAB	0.449	0.99	0.001	3.91	0.0434069
3215	HOXB5	0.08	-1.97	0.095	1.83	0.0434729
91464	ISX	0.118	1.88	0.145	-1.92	0.0441196
60401	EDA2R	0.036	1.99	0.307	-1.39	0.0441292
253832	ZDHHC20	0.111	-1.92	0.075	1.86	0.0451595
1105	CHD1	0.218	-1.55	0.064	2.01	0.0456626
9619	ABCG1	0.001	-3.27	0.998	0.00236	0.0457021
11100	HNRNPUL1	0.048	2.15	0.597	0.769	0.0463132
6598	SMARCB1	0.379	-1.16	0.001	-5.21	0.0466561
6018	RLF	0.179	-1.65	0.133	1.71	0.0471231
29115	SAP30BP	0.339	-1.28	0.018	2.38	0.0475164
2547	XRCC6	0.806	-0.4	0.001	3.48	0.0476855
57727	NCOA5	0.09	-1.98	0.646	-0.575	0.0478612
4831	NME2	0.425	-1.05	0.011	2.82	0.0491613
23152	CIC	0.079	2.13	0.658	0.649	0.0498013
7738	ZNF184	0.306	1.34	0.158	1.7	0.0512311
9667	SAFB2	0.149	-1.78	0.087	-2.13	0.0520884
7293	TNFRSF4	0.351	1.25	0.068	-2.55	0.0524939
3184	HNRNPD	0.507	-0.917	0.003	2.51	0.0525523
7024	TFCP2	0.183	-1.63	0.271	1.42	0.0536341
10046	MAMLD1	0.271	1.42	0.066	2.28	0.0540689
4152	MBD1	0.463	0.997	0.001	-9.23	0.0543403
79595	SAP130	0.104	-1.84	0.263	1.47	0.0548004
4853	NOTCH2	0.001	-3.13	0.985	0.0471	0.054811
147912	SIX5	0.189	1.56	0.112	-2.14	0.05506
79811	SLTM	0.327	-1.3	0.011	2.5	0.055934
23019	CNOT1	0.427	-1.07	0.071	1.94	0.0561505
54764	ZRANB1	0.557	0.814	0.108	1.83	0.0562833
1602	DACH1	0.238	-1.51	0.006	-2.94	0.0567625
7764	ZNF217	0.208	-1.54	0.054	-2.59	0.056822
79913	ACTR5	0.01	-2.62	0.684	0.648	0.0572269
467	ATF3	0.51	-0.999	0.001	-3.28	0.0587593
1050	CEBPA	0.232	-1.51	0.087	-2.21	0.0603954
6478	SIAH2	0.02	-2.41	0.859	0.298	0.0607762
6656	SOX1	0.071	1.97	0.515	-0.817	0.062005
27153	ZNF777	0.007	-2.87	0.666	0.639	0.0622712
81542	TMX1	0.164	1.8	0.13	2.02	0.0623545
4850	CNOT4	0.645	0.622	0.036	2.21	0.0627772
284695	ZNF326	0.138	-1.81	0.286	1.39	0.0646811
1747	DLX3	0.062	2.18	0.306	1.32	0.0648305
64784	CRTC3	0.246	1.48	0.284	1.38	0.0650036
55311	ZNF444	0.222	1.44	0.393	1.14	0.0655973
5594	MAPK1	0.451	1.02	0.307	1.36	0.0662804
84287	ZDHHC16	0.616	-0.674	0.008	-3.55	0.0669793
3622	ING2	0.014	2.51	0.648	0.732	0.0669799
5931	RBBP7	0.136	-1.75	0.043	2.11	0.067067
4929	NR4A2	0.347	1.3	0.001	-3.57	0.0677156
84924	ZNF566	0.685	-0.539	0.004	2.48	0.067741
1840	DTX1	0.007	2.28	0.778	0.432	0.0677469
29066	ZC3H7A	0.22	-1.55	0.048	-2.66	0.0681631
5467	PPARD	0.164	1.71	0.268	-1.36	0.069677
1998	ELF2	0.091	-2.13	0.969	0.0856	0.0704989
10616	RBCK1	0.782	0.436	0.001	-5.32	0.0711334
64324	NSD1	0.52	-0.868	0.001	3.47	0.0715171
6830	SUPT6H	0.041	-2.14	0.747	0.54	0.0716703
9391	CIAO1	0.282	1.45	0.24	1.45	0.0748075
23077	MYCBP2	0.184	1.65	0.332	-1.29	0.0749827
139735	ZFP92	0.445	1.01	0.044	-2.81	0.0757703
133396	IL31RA	0.334	-1.25	0.29	-1.33	0.0762144
23125	CAMTA2	0.299	1.32	0.073	-2.31	0.0763062
57732	ZFYVE28	0.12	2.04	0.696	0.615	0.077074
64764	CREB3L2	0.824	0.267	0.001	-7.59	0.0771982
80314	EPC1	0.069	-2.35	0.546	0.85	0.0772086
79697	C14orf169	0.039	-2.16	0.694	-0.542	0.0776612
140883	ZNF280B	0.061	2.18	0.734	0.488	0.0778533
6919	TCEA2	0.035	2.42	0.936	0.145	0.0780936
10174	SORBS3	0.495	0.923	0.001	-2.54	0.0785577
79027	ZNF655	0.889	0.19	0.001	-4.72	0.0795097
5307	PITX1	0.054	-2.01	0.675	-0.569	0.0801461
4849	CNOT3	0.546	-0.885	0.001	-4.79	0.0803559
9063	PIAS2	0.453	-0.993	0.019	-3	0.0807014
22933	SIRT2	0.04	2.08	0.685	0.609	0.0810544
10538	BATF	0.153	1.68	0.646	0.696	0.081801
7335	UBE2V1	0.622	-0.64	0.003	2.75	0.0825031
1822	ATN1	0.29	1.35	0.038	-2.77	0.0828639
7110	TMF1	0.583	0.802	0.12	1.83	0.0830368
2247	FGF2	0.128	1.74	0.385	-1.12	0.0832234
26298	EHF	0.247	-1.5	0.024	-2.73	0.0832504
9572	NR1D1	0.507	-0.993	0.03	2.23	0.0863899
651	BMP3	0.095	1.79	0.555	0.866	0.086784
388585	HES5	0.009	2.23	0.919	0.158	0.0881936
342945	ZSCAN22	0.132	-1.75	0.301	1.31	0.0900239
2033	EP300	0.278	-1.32	0.02	2.21	0.0918518
30836	DNTTIP2	0.695	0.561	0.001	2.76	0.0926681
6774	STAT3	0.067	-2.38	0.837	0.311	0.0941675
84146	ZNF644	0.831	0.27	0.001	2.8	0.0950889
4188	MDFI	0.438	-1.07	0.069	-2.22	0.0967698
326	AIRE	0.074	-1.89	0.5	-0.855	0.0969881
25776	CBY1	0.116	1.82	0.682	-0.466	0.0976641
90233	ZNF551	0.151	-1.78	0.164	1.68	0.0983382
9202	ZMYM4	0.783	-0.434	0.027	2.27	0.0993749
221937	FOXK1	0.488	0.826	0.079	-2.17	0.101881
55170	PRMT6	0.099	2	0.678	-0.544	0.102451
8204	NRIP1	0.111	-1.84	0.579	-0.654	0.103551
2301	FOXE3	0.13	-1.81	0.282	-1.4	0.10515
643836	ZFP62	0.463	-0.976	0.012	2.51	0.105845
8994	LIMD1	0.139	1.63	0.723	-0.453	0.105974
64067	NPAS3	0.478	-1.02	0.103	-1.9	0.10611
27086	FOXP1	0.468	1.03	0.058	-1.95	0.107412
8178	ELL	0.017	-2.58	0.895	0.219	0.110759
7101	NR2E1	0.187	1.61	0.226	-1.53	0.110789
55081	IFT57	0.273	-1.43	0.187	-1.72	0.111152
55609	ZNF280C	0.334	1.3	0.209	1.5	0.111687
64429	ZDHHC6	0.179	1.62	0.971	0.0596	0.111899
56917	MEIS3	0.465	-0.98	0.167	-1.67	0.112387
6294	SAFB	0.029	-2.53	0.803	0.384	0.113527
8864	PER2	0.007	-2.53	0.958	-0.064	0.117138
84450	ZNF512	0.141	1.78	0.427	-1.03	0.119777
23764	MAFF	0.855	0.278	0.006	-3.54	0.120484
55810	FOXJ2	0.156	-1.71	0.194	-1.7	0.123794
283629	TSSK4	0.077	-2.12	0.651	-0.537	0.125333
7753	ZNF202	0.289	1.41	0.271	1.42	0.125766
6601	SMARCC2	0.328	-1.25	0.068	-2.34	0.126615
1382	CRABP2	0.079	1.96	0.744	0.44	0.1272
6493	SIM2	0.786	-0.383	0.001	-4.67	0.127994
23318	ZCCHC11	0.717	-0.598	0.001	2.94	0.128266
285676	ZNF454	0.879	-0.21	0.001	-3.29	0.128306
10084	PQBP1	0.118	1.99	0.279	1.39	0.128755
54877	ZCCHC2	0.523	-0.887	0.029	-2.59	0.128917
5934	RBL2	0.513	-0.879	0.001	-4.48	0.129061
399	RHOH	0.286	-1.42	0.09	1.93	0.129328
9205	ZMYM5	0.098	-2.04	0.685	0.699	0.129616
5450	POU2AF1	0.02	2.87	0.997	-0.0113	0.129822
11059	WWP1	0.498	0.92	0.131	1.76	0.130629
11319	ECD	0.756	-0.353	0.002	2.64	0.131177
9971	NR1H4	0.076	-2.11	0.887	-0.132	0.131745
80095	ZNF606	0.192	-1.57	0.225	-1.58	0.133113
2001	ELF5	0.16	-1.75	0.506	0.941	0.133645
23054	NCOA6	0.885	-0.217	0.206	1.52	0.133915
90850	ZNF598	0.029	-2.55	0.698	0.634	0.135073
7091	TLE4	0.35	-1.24	0.261	1.44	0.135152
6909	TBX2	0.169	1.73	0.118	-1.75	0.135487
149041	RC3H1	0.496	0.917	0.027	2.2	0.136842
84174	SLA2	0.709	0.463	0.089	2.09	0.137757
253461	ZBTB38	0.502	-1.04	0.031	-3.07	0.139189
3298	HSF2	0.274	-1.4	0.037	2.09	0.141166
4661	MYT1	0.014	3.02	0.389	1.12	0.14118
2551	GABPA	0.728	0.49	0.009	2.48	0.14244
51663	ZFR	0.728	-0.518	0.001	3.08	0.14283
22938	SNW1	0.397	-1.2	0.059	2.12	0.143374
9149	DYRK1B	0.156	1.77	0.359	-1.15	0.144373
7227	TRPS1	0.025	-2.36	0.737	0.537	0.145002
26036	ZNF451	0.683	0.492	0.155	1.69	0.145975
6474	SHOX2	0.118	1.84	0.466	-0.992	0.147155
4087	SMAD2	0.297	-1.34	0.493	0.972	0.149455
22904	SBNO2	0.315	-1.26	0.347	-1.17	0.155061
7342	UBP1	0.694	0.61	0.005	2.37	0.156016
9794	MAML1	0.052	-2.1	0.857	-0.217	0.15708
343472	BARHL2	0.592	-0.736	0.197	-1.64	0.157658
80034	CSRNP3	0.699	0.592	0.001	4.31	0.159165
1027	CDKN1B	0.497	1.04	0.256	1.45	0.161007
2902	GRIN1	0.645	0.617	0.06	-2.63	0.161221
90441	ZNF622	0.227	1.52	0.152	1.66	0.162494
1108	CHD4	0.87	0.226	0.001	3.14	0.165073
9765	ZFYVE16	0.434	-1.08	0.182	1.56	0.167434
4799	NFX1	0.098	-2.1	0.388	1.15	0.168714
8554	PIAS1	0.416	1.05	0.52	0.906	0.16921
55636	CHD7	0.308	1.28	0.134	1.77	0.170956
64428	NARFL	0.86	-0.293	0.001	-5.02	0.171016
55252	ASXL2	0.594	-0.769	0.001	2.64	0.171638
23613	ZMYND8	0.048	-2.25	0.828	0.372	0.175443
1385	CREB1	0.361	1.23	0.109	1.81	0.177146
79816	TLE6	0.7	0.503	0.096	1.87	0.178125
60313	GPBP1L1	0.345	-1.23	0.212	1.5	0.180233
6872	TAF1	0.266	-1.46	0.174	1.65	0.181045
6668	SP2	0.684	-0.578	0.021	-2.51	0.181482
55929	DMAP1	0.584	-0.806	0.039	-2.72	0.181482
57473	ZNF512B	0.111	-1.91	0.48	0.974	0.181953
92595	ZNF764	0.179	1.73	0.669	-0.51	0.182328
7329	UBE2I	0.268	-1.45	0.467	1.02	0.184304
221037	JMJD1C	0.31	-1.32	0.032	2.13	0.187602
7716	VEZF1	0.195	-1.65	0.541	-0.877	0.187975
126299	ZNF428	0.031	2.11	0.958	0.104	0.189043
1609	DGKQ	0.112	-1.89	0.83	0.33	0.190511
64800	EFCAB6	0.685	-0.652	0.001	-2.62	0.196095
3589	IL11	0.003	3.26	0.989	-0.0157	0.196205
7314	UBB	0.491	0.975	0.095	-2.2	0.196823
23741	EID1	0.091	-1.95	0.828	0.365	0.197774
6895	TARBP2	0.201	-1.59	0.532	0.919	0.198426
84460	ZMAT1	0.192	-1.62	0.384	-1.04	0.198572
676	BRDT	0.057	1.98	0.975	0.0734	0.201269
90987	ZNF251	0.511	1.01	0.037	-2.05	0.202729
9310	ZNF235	0.322	1.3	0.251	-1.46	0.202828
79364	ZXDC	0.523	-0.871	0.269	1.41	0.209053
57573	ZNF471	0.328	1.26	0.304	1.38	0.211009
84458	LCOR	0.772	0.37	0.078	-2.17	0.21187
23132	RAD54L2	0.007	-2.38	0.966	0.106	0.214768
2553	GABPB1	0.715	0.518	0.205	1.54	0.220723
2071	ERCC3	0.375	1.2	0.119	1.83	0.22136
80237	ELL3	0.378	-1.13	0.012	-3.04	0.22806
5089	PBX2	0.318	1.28	0.166	-1.86	0.228383
80818	ZNF436	0.56	-0.782	0.101	-1.95	0.229577
84433	CARD11	0.908	-0.196	0.685	0.624	0.229789
23036	ZNF292	0.256	-1.51	0.535	0.912	0.23003
2295	FOXF2	0.23	1.54	0.219	-1.68	0.237908
51042	ZNF593	0.273	1.37	0.166	1.64	0.241683
7029	TFDP2	0.41	1.09	0.934	-0.0983	0.242439
4802	NFYC	0.282	-1.4	0.429	1.12	0.242975
57215	THAP11	0.213	1.57	0.73	-0.459	0.243304
162993	ZNF846	0.645	-0.653	0.098	-2.06	0.24901
4798	NFRKB	0.542	0.869	0.292	1.34	0.254746
3547	IGSF1	0.65	-0.582	0.025	-2.15	0.260063
285704	RGMB	0.319	1.36	0.146	-1.86	0.260541
2874	GPS2	0.889	-0.223	0.001	-3.96	0.262537
333929	SNAI3	0.153	-1.85	0.951	-0.0683	0.268503
4331	MNAT1	0.278	1.35	0.847	-0.241	0.269286
57593	EBF4	0.835	-0.332	0.001	-4.59	0.271909
5252	PHF1	0.805	0.316	0.001	-3.59	0.273286
63925	ZNF335	0.192	1.66	0.361	1.18	0.273689
3232	HOXD3	0.336	-1.34	0.671	-0.568	0.275063
23144	ZC3H3	0.043	-2.31	0.694	0.584	0.276343
339488	TFAP2E	0.165	-1.76	0.76	-0.283	0.279499
55290	BRF2	0.44	1.13	0.269	1.44	0.282426
7030	TFE3	0.234	-1.48	0.844	0.37	0.287258
83637	ZMIZ2	0.253	1.46	0.711	0.584	0.288783
11023	VAX1	0.239	1.55	0.566	-0.781	0.291259
80205	CHD9	0.436	-0.999	0.059	-2.07	0.291565
79039	DDX54	0.614	-0.713	0.127	1.68	0.293197
6188	RPS3	0.582	0.753	0.095	-2.37	0.298041
140628	GATA5	0.117	-1.86	0.731	-0.447	0.305915
7572	ZNF24	0.529	-0.844	0.652	-0.672	0.306187
57594	HOMEZ	0.105	-1.91	0.935	-0.118	0.30735
10127	ZNF263	0.099	-1.95	0.649	0.709	0.308124
351	APP	0.226	-1.49	0.307	-1.3	0.309194
146542	ZNF688	0.054	-2.24	0.987	-0.0497	0.309537
4862	NPAS2	0.585	0.867	0.196	-1.65	0.312004
7776	ZNF236	0.183	1.66	0.384	1.17	0.313849
121599	SPIC	0.491	0.92	0.338	1.26	0.314855
5987	TRIM27	0.771	-0.364	0.313	1.25	0.315334
11179	ZNF277	0.692	0.528	0.224	1.48	0.316236
57057	TBX20	0.333	1.31	0.332	1.28	0.333275
54799	MBTD1	0.485	0.857	0.527	0.918	0.335339
2077	ERF	0.333	-1.24	0.516	-0.668	0.335518
7356	SCGB1A1	0.559	0.754	0.001	-3.82	0.33656
1814	DRD3	0.619	0.628	0.015	-3.4	0.340353
26205	GMEB2	0.138	-1.8	0.943	0.0816	0.341256
22936	ELL2	0.915	0.135	0.001	-5.2	0.341389
51295	ECSIT	0.324	1.23	0.14	-1.95	0.34758
6938	TCF12	0.092	-1.99	0.954	0.109	0.349618
9819	TSC22D2	0.194	1.6	0.837	0.329	0.350698
2626	GATA4	0.223	-1.52	0.546	-0.685	0.358504
51804	SIX4	0.639	0.694	0.206	1.54	0.364571
64210	MMS19	0.253	-1.49	0.239	-1.47	0.36516
22880	MORC2	0.253	-1.43	0.624	0.671	0.365865
56254	RNF20	0.258	1.44	0.893	0.222	0.36821
79842	ZBTB3	0.443	-1.09	0.327	1.3	0.370064
376940	ZC3H6	0.402	-1.15	0.84	0.302	0.371521
902	CCNH	0.425	1.07	0.317	1.37	0.374864
23416	KCNH3	0.28	-1.41	0.605	-0.513	0.377483
27005	USP21	0.843	-0.259	0.046	-3.1	0.378431
5926	ARID4A	0.674	-0.542	0.364	1.19	0.380546
132625	ZFP42	0.65	-0.658	0.459	0.991	0.382467
23119	HIC2	0.37	-1.16	0.632	-0.76	0.389196
10782	ZNF274	0.161	-1.7	0.808	-0.449	0.391361
54531	MIER2	0.701	0.554	0.488	-0.857	0.399128
79752	ZFAND1	0.835	-0.335	0.001	3.47	0.400005
29028	ATAD2	0.939	-0.0998	0.001	3.05	0.40419
84969	TOX2	0.158	1.78	0.806	0.339	0.406169
51592	TRIM33	0.393	1.1	0.96	0.104	0.407275
55885	LMO3	0.386	-1.14	0.827	0.372	0.408299
56033	BARX1	0.736	0.5	0.23	-1.45	0.411455
7008	TEF	0.294	-1.32	0.929	0.148	0.412537
9726	ZNF646	0.305	-1.36	0.567	-0.716	0.413495
84838	ZNF496	0.56	-0.791	0.389	-1.19	0.416113
83860	TAF3	0.482	-0.95	0.15	1.66	0.417003
2308	FOXO1	0.714	0.544	0.27	-1.4	0.422821
283149	BCL9L	0.762	-0.466	0.312	1.3	0.424308
63973	NEUROG2	0.616	-0.773	0.518	-0.84	0.426539
284346	ZNF575	0.454	-1.03	0.716	-0.471	0.428188
150572	SMYD1	0.838	0.277	0.165	-1.8	0.429116
9705	ST18	0.254	1.52	0.51	-0.835	0.434504
3508	IGHMBP2	0.576	-0.842	0.114	-1.92	0.434909
116115	ZNF526	0.435	-1.08	0.878	-0.182	0.441262
571	BACH1	0.226	1.54	0.864	0.268	0.449342
3642	INSM1	0.197	1.63	0.553	-0.708	0.454362
3297	HSF1	0.53	-0.879	0.021	2.28	0.454744
22924	MAPRE3	0.442	1.01	0.408	-0.917	0.457305
4908	NTF3	0.785	-0.406	0.016	-2.92	0.462055
58525	WIZ	0.37	1.18	0.563	0.82	0.462229
56979	PRDM9	0.122	-1.83	0.717	0.62	0.463392
7559	ZNF12	0.871	-0.244	0.033	2.12	0.470747
283150	FOXR1	0.646	0.555	0.13	-2.01	0.473327
162239	ZFP1	0.713	-0.437	0.533	0.879	0.477592
8028	MLLT10	0.274	-1.43	0.422	1.12	0.479983
6923	TCEB2	0.313	-1.35	0.935	0.184	0.483157
58487	CREBZF	0.404	-1.12	0.006	2.61	0.483908
100131827	ZNF717	0.149	-1.78	0.901	-0.142	0.486898
9935	MAFB	0.535	0.814	0.868	0.276	0.489525
57693	ZNF317	0.755	-0.365	0.067	1.96	0.491469
9826	ARHGEF11	0.572	-0.75	0.744	0.546	0.491724
7021	TFAP2B	0.436	1.16	0.594	-0.606	0.492971
22955	SCMH1	0.674	0.498	0.614	-0.578	0.502594
7132	TNFRSF1A	0.216	1.54	0.425	-1.01	0.504456
7593	MZF1	0.604	0.702	0.204	-1.71	0.507561
254359	ZDHHC24	0.644	-0.605	0.77	0.474	0.509348
196	AHR	0.931	-0.147	0.001	3.49	0.511601
50943	FOXP3	0.127	1.93	0.895	0.217	0.521574
55734	ZFP64	0.443	-1.08	0.68	-0.468	0.53922
7975	MAFK	0.654	0.597	0.142	-1.79	0.540576
136051	ZNF786	0.646	-0.731	0.409	1.12	0.542898
401	PHOX2A	0.481	0.916	0.373	-1.2	0.545941
148156	ZNF558	0.827	-0.375	0.338	1.29	0.547443
81931	ZNF93	0.712	-0.591	0.224	1.54	0.552769
339327	ZNF546	0.472	-1.04	0.68	0.615	0.555295
222894	FERD3L	0.654	-0.687	0.091	-2.2	0.556806
126626	GABPB2	0.692	0.491	0.839	0.33	0.563331
7542	ZFPL1	0.105	1.82	0.955	0.117	0.56402
4602	MYB	0.939	0.119	0.059	-2.27	0.574265
3756	KCNH1	0.637	0.749	0.803	0.397	0.574753
55628	ZNF407	0.903	-0.168	0.066	-2.2	0.575299
2099	ESR1	0.446	0.998	0.51	0.957	0.576933
115509	ZNF689	0.501	1.04	0.783	0.418	0.577945
57621	ZBTB2	0.206	-1.62	0.911	-0.1	0.585467
9372	ZFYVE9	0.599	-0.832	0.765	-0.393	0.585645
9031	BAZ1B	0.942	0.0968	0.252	1.45	0.586187
4656	MYOG	0.394	-1.13	0.848	0.316	0.588662
4010	LMX1B	0.165	1.74	0.199	-1.61	0.588972
2117	ETV3	0.688	0.629	0.385	-1.18	0.589667
137735	ABRA	0.462	0.896	0.18	1.58	0.590615
4221	MEN1	0.405	1.07	0.783	0.523	0.591367
5253	PHF2	0.101	-1.88	0.967	0.0892	0.591681
190	NR0B1	0.439	-1.12	0.457	-1.08	0.594561
22835	ZFP30	0.656	0.632	0.686	0.63	0.597282
89887	ZNF628	0.559	0.839	0.722	0.533	0.599642
51087	YBX2	0.467	0.983	0.5	0.907	0.607415
4773	NFATC2	0.719	-0.514	0.362	1.17	0.607865
55662	HIF1AN	0.46	-0.955	0.625	0.748	0.61076
23013	SPEN	0.515	-0.827	0.664	0.641	0.61589
4335	MNT	0.132	-1.85	0.982	0.0333	0.617881
54386	TERF2IP	0.711	-0.441	0.833	0.284	0.618075
84878	ZBTB45	0.873	-0.229	0.044	-2.58	0.619028
10302	SNAPC5	0.547	-0.884	0.801	-0.312	0.623271
9994	CASP8AP2	0.709	0.545	0.402	1.16	0.630697
6619	SNAPC3	0.564	0.829	0.568	0.794	0.638434
7569	ZNF182	0.573	-0.856	0.095	1.99	0.64135
9640	ZNF592	0.676	-0.526	0.427	-0.964	0.643785
3110	MNX1	0.935	0.141	0.103	-2.05	0.647188
7755	ZNF205	0.511	-0.901	0.79	0.413	0.648827
84936	ZFYVE19	0.621	-0.707	0.513	-0.952	0.654983
6827	SUPT4H1	0.647	0.6	0.12	1.81	0.665801
84327	ZBED3	0.721	-0.5	0.203	-1.6	0.675164
121340	SP7	0.66	0.623	0.353	-1.13	0.679754
54989	ZNF770	0.636	0.689	0.807	0.395	0.683484
53349	ZFYVE1	0.659	0.627	0.292	-1.34	0.691268
79673	ZNF329	0.926	-0.133	0.284	-1.4	0.691275
11317	RBPJL	0.386	1.18	0.864	0.321	0.698461
29915	HCFC2	0.38	-1.19	0.762	0.475	0.702246
5451	POU2F1	0.586	0.735	0.892	-0.188	0.702566
10629	TAF6L	0.938	0.098	0.14	-1.71	0.704102
7553	ZNF7	0.837	-0.347	0.115	1.79	0.71036
25898	RCHY1	0.41	-1.09	0.167	1.64	0.718442
7141	TNP1	0.07	1.88	0.416	-1.1	0.719281
284390	ZNF763	0.583	-0.773	0.791	0.464	0.731762
3975	LHX1	0.548	-0.874	0.75	-0.353	0.736601
6671	SP4	0.977	-0.0314	0.05	2.15	0.738944
7594	ZNF43	0.722	0.472	0.628	0.706	0.748924
80320	SP6	0.254	-1.47	0.997	-0.0097	0.751137
79759	ZNF668	0.688	0.629	0.975	0.0638	0.758768
84337	ELOF1	0.65	-0.703	0.816	0.273	0.780498
10664	CTCF	0.837	-0.292	0.598	0.755	0.78257
9734	HDAC9	0.991	0.0242	0.008	-3.09	0.787569
3096	HIVEP1	0.293	1.39	0.891	0.28	0.793449
170261	ZCCHC12	0.157	1.79	0.611	0.799	0.797801
6911	TBX6	0.446	-1.08	0.984	0.0468	0.798007
84922	FIZ1	0.575	-0.749	0.608	0.785	0.804917
29855	UBN1	0.482	1.02	0.653	0.698	0.807534
3064	HTT	0.792	-0.428	0.588	0.81	0.811865
2516	NR5A1	0.676	0.585	0.236	-1.4	0.817005
23066	CAND2	0.225	1.53	0.924	0.188	0.821211
79797	ZNF408	0.631	-0.765	0.712	-0.427	0.829583
58500	ZNF250	0.558	0.814	0.808	-0.354	0.831609
56751	BARHL1	0.951	-0.101	0.22	-1.64	0.835419
158586	ZXDB	0.928	0.131	0.442	-1.01	0.852578
50945	TBX22	0.563	0.828	0.948	0.0989	0.854833
7014	TERF2	0.875	0.197	0.837	0.362	0.861901
3196	TLX2	0.685	0.442	0.317	-1.31	0.863185
5309	PITX3	0.639	0.614	0.37	-1.2	0.865471
1857	DVL3	0.44	1.04	0.59	0.819	0.868635
8932	MBD2	0.852	0.254	0.235	1.45	0.868873
8091	HMGA2	0.573	-0.863	0.873	0.307	0.8696
92822	ZNF276	0.724	0.577	0.929	0.181	0.870646
389421	LIN28B	0.963	-0.0578	0.356	1.18	0.874683
11178	LZTS1	0.635	0.692	0.848	-0.234	0.880169
8625	RFXANK	0.682	0.608	0.857	-0.184	0.888981
57018	CCNL1	0.982	0.0511	0.467	1	0.898848
10661	KLF1	0.795	-0.367	0.56	-0.684	0.906965
27023	FOXB1	0.855	-0.311	0.381	-1.17	0.90968
6257	RXRB	0.426	-1.07	0.943	0.143	0.926138
200186	CRTC2	0.739	-0.501	0.952	0.131	0.929755
30812	SOX8	0.824	-0.349	0.762	0.463	0.948796
153572	IRX2	0.901	-0.199	0.497	-0.875	0.952877
7552	ZNF711	0.583	0.811	0.907	0.148	0.957231
134187	POU5F2	0.439	1.06	0.954	0.12	0.957237
1390	CREM	0.876	-0.24	0.838	0.327	0.962402
6602	SMARCD1	0.659	0.687	0.793	0.427	0.966592
2660	MSTN	0.879	0.2	0.414	1.09	0.966842
285267	ZNF619	0.712	-0.54	0.654	0.603	0.968645
266743	NPAS4	0.828	-0.272	0.925	-0.131	0.970856
57623	ZFAT	0.982	-0.0428	0.392	1.22	0.971822
92129	RIPPLY1	0.943	0.111	0.895	0.261	0.992417
6310	ATXN1	0.935	-0.0952	0.994	0.0425	0.995217
8022	LHX3	0.855	0.232	0.904	0.189	0.998831
7409	VAV1	0.005	3	0.001	3.17	1
942	CD86	0.001	6.51	0.001	4.36	1
5915	RARB	1	-5.12	0.563	-0.66	1
10370	CITED2	1	-3.29	0.001	-4.57	1
84901	NFATC2IP	0.001	-5.13	0.871	0.279	1
51538	ZCCHC17	1	-2.92	0.005	2.65	1
10600	USP16	1	-3.37	0.001	2.72	1
4854	NOTCH3	1	-3.59	0.003	2.63	1
55193	PBRM1	0.367	1.11	0.001	3.68	1
64919	BCL11B	1	3.46	0.304	1.32	1
6776	STAT5A	1	3.79	0.048	-2.98	1
8520	HAT1	0.146	1.81	1	2.86	1
26959	HBP1	0.032	2.56	0.378	1.14	1
27309	ZNF330	1	3.68	0.482	-0.862	1
83933	HDAC10	1	-3.51	0.263	-1.43	1
79718	TBL1XR1	1	2.89	0.112	-2.11	1
90204	ZSWIM1	1	-2.68	0.374	1.14	1
9480	ONECUT2	1	-6.72	0.002	2.47	1
8538	BARX2	0.001	-8.13	1	0	1
81606	LBH	0.001	5.48	1	0	1
253738	EBF3	0.001	8.87	1	0	1
10620	ARID3B	0.001	5.24	1	0	1
58495	OVOL2	0.001	-4.27	1	0	1
55509	BATF3	0.001	3.85	1	0	1
6615	SNAI1	0.001	8.2	1	0	1
140612	ZFP28	0.001	3.99	1	0	1
23261	CAMTA1	0.001	3.25	1	0	1
79776	ZFHX4	0.001	4.61	1	0	1
2303	FOXC2	0.001	3.59	1	0	1
3199	HOXA2	0.001	-3.94	1	0	1
5629	PROX1	0.001	3.22	1	0	1
83879	CDCA7	0.001	-3.28	1	0	1
124961	ZFP3	0.001	3	1	0	1
10194	TSHZ1	0.001	3.52	1	0	1
3171	FOXA3	0.001	-4.11	1	0	1
2668	GDNF	0.001	4.48	1	0	1
10745	PHTF1	0.012	2.96	1	0	1
10062	NR1H3	0.001	4.78	1	0	1
57684	ZBTB26	0.007	-2.45	1	0	1
23099	ZBTB43	0.001	-3.07	1	0	1
23466	CBX6	0.001	3.66	0.741	0.551	1
9925	ZBTB5	0.001	-2.92	1	0	1
340543	TCEAL5	0.008	2.59	1	0	1
4223	MEOX2	0.001	4.47	1	0	1
7571	ZNF23	0.005	-3.19	1	0	1
63876	PKNOX2	1	2.66	0.001	-3.5	1
146434	ZNF597	0.001	3.25	1	0	1
1161	ERCC8	0.001	-3.68	1	0	1
9479	MAPK8IP1	0.001	-3.92	1	0	1
3234	HOXD8	0.001	-3.48	1	0	1
6469	SHH	0.057	-2.18	1	0	1
51058	ZNF691	0.001	-3.24	1	0	1
10838	ZNF275	0.001	3.13	1	0	1
9841	ZBTB24	0.001	-3.3	1	0	1
23140	ZZEF1	0.001	4.92	1	0	1
2115	ETV1	0.001	2.77	1	0	1
389058	SP5	0.015	2.76	1	0	1
3087	HHEX	0.001	4.37	1	0	1
655	BMP7	0.001	4.12	0.717	0.623	1
10140	TOB1	0.144	-1.78	1	0	1
55809	TRERF1	0.027	2.82	1	3.41	1
4300	MLLT3	0.002	3.16	1	0	1
54556	ING3	0.05	2.52	0.003	2.28	1
2627	GATA6	0.001	7.04	1	0	1
4800	NFYA	0.205	-1.58	1	0	1
84872	ZC3H10	0.12	-1.84	1	0	1
8819	SAP30	1	2.79	0.824	0.386	1
10138	YAF2	0.001	2.88	1	0	1
80108	ZFP2	0.208	1.6	1	0	1
26149	ZNF658	0.013	2.28	1	0	1
3202	HOXA5	0.121	-1.86	1	0	1
429	ASCL1	0.347	-1.26	1	0	1
3221	HOXC4	0.459	-0.995	1	0	1
2128	EVX1	0.263	1.47	1	0	1
55565	ZNF821	0.093	2.43	1	0	1
11166	SOX21	1	2.59	1	0	1
121274	ZNF641	0.342	-1.25	1	0	1
7539	ZFP37	0.248	1.54	1	0	1
79753	SNIP1	1	-2.26	1	0	1
7543	ZFX	0.023	3.05	1	0	1
388536	ZNF790	0.151	-1.78	1	0	1
3225	HOXC9	0.062	2.49	1	0	1
7988	ZNF212	0.058	-2.43	1	0	1
55063	ZCWPW1	0.035	-2.08	0.528	0.931	1
22885	ABLIM3	0.489	-0.919	1	0	1
2966	GTF2H2	0.094	2.02	1	0	1
5994	RFXAP	0.018	2.11	1	0	1
140831	ZSWIM3	0.17	-1.69	1	0	1
3226	HOXC10	0.524	0.867	1	0	1
197407	ZNF48	0.002	-2.78	1	0	1
387032	ZKSCAN4	0.563	0.716	1	0	1
4618	MYF6	0.839	-0.325	1	0	1
51460	SFMBT1	0.052	-2.14	0.007	2.27	1
284406	ZFP82	0.805	-0.359	1	0	1
1649	DDIT3	0.35	1.27	1	0	1
7292	TNFSF4	0.736	0.59	1	0	1
147949	ZNF583	0.132	1.71	1	0	1
7678	ZNF124	0.762	0.523	1	0	1
55145	THAP1	0.313	-1.35	1	0	1
23178	PASK	1	0	0.001	-8.28	1
9319	TRIP13	1	0	0.001	6.04	1
79733	E2F8	1	0	0.001	5.02	1
3070	HELLS	1	0	0.001	4.01	1
26610	ELP4	1	0	0.001	3.56	1
9232	PTTG1	1	0	0.001	3.93	1
2081	ERN1	1	0	0.001	-6.01	1
81033	KCNH6	1	0	0.001	-5.78	1
3164	NR4A1	1	0	0.001	-5.68	1
3224	HOXC8	1	0	0.001	2.86	1
5993	RFX5	1	0	0.012	2.44	1
51575	ESF1	1	0	0.001	2.88	1
10153	CEBPZ	1	0	0.001	2.82	1
27107	ZBTB11	1	0	0.001	3.7	1
867	CBL	1	0	0.001	2.82	1
5465	PPARA	1	0	0.001	-4.92	1
3131	HLF	1	0	0.001	-7.42	1
7570	ZNF22	1	0	0.001	-4.64	1
6045	RNF2	0.443	-1.07	1	3.09	1
5411	PNN	1	0	0.025	2.18	1
131096	KCNH8	1	0	0.001	-4.85	1
7270	TTF1	1	0	0.027	2.24	1
57659	ZBTB4	1	0	0.001	-6.73	1
6670	SP3	1	0	0.001	3.1	1
51123	ZNF706	1	0	0.001	2.65	1
58499	ZNF462	1	0	0.001	-4.41	1
84524	ZC3H8	0.76	0.443	1	2.93	1
152485	ZNF827	1	0	0.001	-6.28	1
55897	MESP1	1	0	0.003	-3.45	1
51201	ZDHHC2	1	0	0.001	-4.69	1
56956	LHX9	1	0	0.001	-3.15	1
22797	TFEC	1	0	0.001	3.34	1
3516	RBPJ	1	0	0.001	2.91	1
5430	POLR2A	1	0	0.001	-8.6	1
135112	NCOA7	1	0	0.001	2.97	1
9175	MAP3K13	1	0	0.026	2.24	1
3229	HOXC13	1	0	0.106	1.81	1
100289678	ZNF783	1	0	0.023	-2.28	1
8289	ARID1A	1	0	0.001	-7.05	1
7555	CNBP	1	0	0.004	2.75	1
56943	ENY2	1	0	0.001	3.18	1
4150	MAZ	1	0	0.001	-6.74	1
79740	ZBBX	1	0	0.013	2.25	1
79723	SUV39H2	1	0	0.004	-4.21	1
93166	PRDM6	1	0	0.001	-3.23	1
7554	ZNF8	1	0	0.036	2.17	1
2078	ERG	1	0	0.001	-6.23	1
1316	KLF6	1	0	0.001	-4.64	1
5932	RBBP8	1	0	0.026	2.18	1
3237	HOXD11	1	0	0.001	-5.19	1
8193	DPF1	1	0	0.065	2	1
9913	SUPT7L	1	0	0.138	1.71	1
7013	TERF1	1	0	0.015	2.3	1
23567	ZNF346	1	0	0.05	2.09	1
3757	KCNH2	1	0	0.016	-3.24	1
55269	PSPC1	1	0	0.062	2.04	1
6618	SNAPC2	1	0	0.001	-5.97	1
22834	ZNF652	1	0	0.021	-3.05	1
5241	PGR	1	0	0.001	-7.11	1
11278	KLF12	1	0	0.009	2.46	1
29063	ZCCHC4	1	0	0.301	1.35	1
9821	RB1CC1	1	0	0.042	2.09	1
2186	BPTF	1	0	0.047	2.04	1
905	CCNT2	1	0	0.026	2.26	1
5458	POU4F2	1	0	0.015	-3.19	1
25792	CIZ1	1	0	0.049	-2.52	1
639	PRDM1	1	0	0.001	3.19	1
169792	GLIS3	1	0	0.021	2.88	1
3146	HMGB1	1	0	0.147	1.72	1
1756	DMD	1	0	0.012	-3.18	1
5201	PFDN1	1	0	0.062	2.02	1
3720	JARID2	1	0	0.028	-3.01	1
9321	TRIP11	1	0	0.003	2.54	1
51684	SUFU	1	0	0.03	-2.58	1
11107	PRDM5	1	0	0.037	-2.92	1
2070	EYA4	1	0	0.001	-5.48	1
197358	NLRC3	1	0	0.001	4.48	1
1501	CTNND2	1	0	0.107	-1.79	1
25833	POU2F3	1	0	0.014	2.98	1
1022	CDK7	1	0	0.063	-1.89	1
2056	EPO	1	0	0.021	-3.07	1
6875	TAF4B	1	0	0.196	1.69	1
23085	ERC1	1	0	0.081	1.92	1
7182	NR2C2	1	0	0.182	1.58	1
22806	IKZF3	1	0	0.01	2.42	1
9658	ZNF516	1	0	0.001	-6.06	1
153527	ZMAT2	1	0	0.206	1.52	1
5978	REST	1	0	0.269	1.41	1
11063	SOX30	1	0	0.038	-2.56	1
864	RUNX3	1	0	0.029	2.24	1
3630	INS	1	0	0.053	-2.62	1
93986	FOXP2	1	0	0.037	-2.84	1
1745	DLX1	1	0	0.086	-2.24	1
10522	DEAF1	1	0	0.001	-5.55	1
466	ATF1	1	0	0.1	1.82	1
84614	ZBTB37	1	0	0.287	-1.42	1
5966	REL	1	0	0.199	1.58	1
4520	MTF1	1	0	0.417	1.11	1
2074	ERCC6	1	0	0.254	1.41	1
91133	L3MBTL4	1	0	0.048	2.49	1
1788	DNMT3A	1	0	0.225	1.45	1
5092	PCBD1	1	0	0.001	-6.59	1
219749	ZNF25	1	0	0.326	1.27	1
84515	MCM8	1	0	0.022	-2.2	1
4654	MYOD1	1	0	0.19	-1.76	1
4762	NEUROG1	1	0	0.087	-2.23	1
6777	STAT5B	1	0	0.001	-4.62	1
5077	PAX3	1	0	0.169	-1.79	1
254887	ZDHHC23	1	0	0.094	-2.16	1
51085	MLXIPL	1	0	0.012	-3.09	1
57496	MKL2	1	0	0.403	1.13	1
9849	ZNF518A	1	0	0.271	1.4	1
7849	PAX8	1	0	0.037	-2.81	1
4092	SMAD7	1	0	0.388	1.15	1
5325	PLAGL1	1	0	0.034	-2.98	1
7770	ZNF227	1	0	0.182	-1.7	1
114548	NLRP3	1	0	0.09	1.89	1
2729	GCLC	1	0	0.441	1.06	1
5079	PAX5	1	0	0.386	1.18	1
10957	PNRC1	1	0	0.001	-3.94	1
57472	CNOT6	1	0	0.12	1.78	1
390010	NKX1-2	1	0	0.244	-1.46	1
4617	MYF5	1	0	0.128	-1.95	1
57547	ZNF624	1	0	0.152	1.84	1
2290	FOXG1	1	0	0.08	-2.45	1
150921	TCF23	1	0	0.069	-2.55	1
4303	FOXO4	1	0	0.057	-2.7	1
7712	ZNF157	1	0	0.115	-2.15	1
10716	TBR1	1	0	0.188	-1.81	1
138715	ARID3C	1	0	0.432	1.08	1
7727	ZNF174	1	0	0.485	0.972	1
340784	HMX3	1	0	0.275	-1.37	1
11279	KLF8	1	0	0.011	-2.84	1
10848	PPP1R13L	1	0	0.285	-1.35	1
84632	AFAP1L2	1	0	0.055	-3.1	1
7545	ZIC1	1	0	0.389	1.11	1
51317	PHF21A	1	0	0.535	0.886	1
159119	HSFY2	1	0	0.126	-2.07	1
23619	ZIM2	1	0	0.319	-1.26	1
4302	MLLT6	1	0	0.083	-2.4	1
64376	IKZF5	1	0	0.486	0.951	1
135	ADORA2A	1	0	0.228	-1.52	1
167465	ZNF366	1	0	0.363	1.21	1
8431	NR0B2	1	0	0.383	-1.05	1
3605	IL17A	1	0	0.197	-1.74	1
283576	ZDHHC22	1	0	0.097	-2.16	1
8928	FOXH1	1	0	0.465	1.04	1
390259	BSX	1	0	0.196	-1.68	1
5015	OTX2	1	0	0.114	-2.03	1
2002	ELK1	1	0	0.576	0.83	1
51442	VGLL1	1	0	0.19	-1.64	1
347853	TBX10	1	0	0.107	-2.29	1
2735	GLI1	1	0	0.323	-1.29	1
6862	T	1	0	0.13	-1.8	1
3569	IL6	1	0	0.148	-1.89	1
10438	C1D	1	0	0.444	1.03	1
7551	ZNF3	1	0	0.569	0.853	1
11281	POU6F2	1	0	0.304	1.29	1
203447	NRK	1	0	0.13	-1.91	1
5080	PAX6	1	0	0.067	-2.59	1
6910	TBX5	1	0	0.147	-1.85	1
7528	YY1	1	0	0.159	-1.81	1
56980	PRDM10	1	0	0.364	-1.23	1
121643	FOXN4	1	0	0.344	-1.15	1
8535	CBX4	1	0	0.313	-1.3	1
9496	TBX4	1	0	0.458	1.03	1
55588	MED29	1	0	0.466	-0.94	1
30851	TAX1BP3	1	0	0.196	-1.6	1
30009	TBX21	1	0	0.294	-1.38	1
6128	RPL6	1	0	0.062	-2.48	1
5245	PHB	1	0	0.329	1.29	1
116448	OLIG1	1	0	0.659	0.685	1
131540	ZDHHC19	1	0	0.221	-1.51	1
7003	TEAD1	1	0	0.209	-1.75	1
7071	KLF10	1	0	0.535	0.878	1
8521	GCM1	1	0	0.601	0.756	1
4838	NODAL	1	0	0.635	0.734	1
114803	MYSM1	1	0	0.153	-1.69	1
2623	GATA1	1	0	0.095	-2.42	1
3195	TLX1	1	0	0.35	-1.13	1
1630	DCC	1	0	0.075	-1.94	1
85463	ZC3H12C	1	0	0.751	0.479	1
2068	ERCC2	1	0	0.087	-1.81	1
5977	DPF2	1	0	0.633	-0.72	1
2294	FOXF1	1	0	0.011	-2.32	1
5324	PLAG1	1	0	0.622	0.603	1
85403	EAF1	1	0	0.256	-1.44	1
245806	VGLL2	1	0	0.432	-1.01	1
1045	CDX2	1	0	0.64	0.697	1
83741	TFAP2D	1	0	0.055	-2.88	1
90317	ZNF616	1	0	0.333	1.3	1
54971	BANP	1	0	0.005	2.86	1
63946	DMRTC2	1	0	0.219	-1.42	1
84944	MAEL	1	0	0.396	-1.14	1
5076	PAX2	1	0	0.148	-1.85	1
63948	DMRTB1	1	0	0.264	-1.39	1
8929	PHOX2B	1	0	0.295	-1.35	1
83482	SCRT1	1	0	0.712	0.591	1
91752	ZNF804A	1	0	0.767	-0.483	1
10002	NR2E3	1	0	0.722	0.557	1
116225	ZMYND19	1	0	0.739	0.575	1
139628	FOXR2	1	0	0.356	-1.06	1
2130	EWSR1	1	0	0.686	0.552	1
387332	TBPL2	1	0	0.353	-1.12	1
8328	GFI1B	1	0	0.701	0.626	1
79190	IRX6	1	0	0.737	0.579	1
8013	NR4A3	1	0	0.309	-1.23	1
112744	IL17F	1	0	0.703	0.614	1
9247	GCM2	1	0	0.39	-1.1	1
6492	SIM1	1	0	0.549	-0.714	1
283248	RCOR2	1	0	0.646	-0.557	1
1406	CRX	1	0	0.825	0.348	1
57491	AHRR	1	0	0.769	-0.383	1
63978	PRDM14	1	0	0.488	-0.851	1
170825	GSX2	1	0	0.704	-0.471	1
402381	SOHLH1	1	0	0.682	-0.478	1
5319	PLA2G1B	1	0	0.817	0.356	1
58524	DMRT3	1	0	0.678	-0.526	1
3458	IFNG	1	0	0.322	-1.31	1
50616	IL22	1	0	0.791	0.435	1
83714	NRIP2	1	0	0.101	-1.92	1
27136	MORC1	1	0	0.79	0.49	1
64127	NOD2	1	0	0.855	0.329	1
23415	KCNH4	1	0	0.55	-0.625	1
1500	CTNND1	1	0	0.856	0.277	1
2908	NR3C1	1	0	0.001	-3.22	1
30062	RAX	1	0	0.779	-0.329	1
51364	ZMYND10	1	0	0.733	-0.373	1
25	ABL1	1	0	0.268	-1.45	1
79923	NANOG	1	0	0.873	0.245	1
2069	EREG	1	0	0.543	-0.938	1
340260	UNCX	1	0	0.931	0.121	1
678	ZFP36L2	1	0	0.688	-0.466	1
815	CAMK2A	1	0	0.459	-0.849	1
54626	HES2	1	0	0.573	-0.828	1
84215	ZNF541	1	0	0.93	0.174	1
158399	ZNF483	1	0	0.355	-1.25	1
55079	FEZF2	1	0	0.929	0.141	1
10284	SAP18	1	0	0.944	0.151	1
431707	LHX8	1	0	0.961	0.121	1
9210	BMP15	1	0	0.801	-0.244	1
4009	LMX1A	1	0	0.938	0.205	1
7799	PRDM2	1	0	0.883	-0.143	1
90134	KCNH7	1	0	0.947	0.144	1
440097	DBX2	1	0	0.951	0.183	1
203430	ZCCHC5	1	0	0.811	-0.198	1
5078	PAX4	1	0	0.809	-0.302	1
388558	ZNF808	1	0	0.957	-0.0878	1
5741	PTH	1	0	0.961	0.0751	1
57178	ZMIZ1	1	0	0.978	0.0469	1
285971	ZNF775	1	0	0.984	-0.0407	1
124535	HSF5	1	0	0.978	0.0455	1
225689	MAPK15	1	0	0.94	-0.0573	1
63974	NEUROD6	1	0	0.991	0.0347	1
4861	NPAS1	1	0	0.993	0.0196	1
118738	ZNF488	1	0	0.999	0.00298	1
84654	SPZ1	1	0	0.996	0.00887	1
6617	SNAPC1	0.363	-1.24	1	0	1
9975	NR1D2	0.49	-0.975	1	0	1
3216	HOXB6	0.02	-2.19	1	0	1
57567	ZNF319	1	0	1	0	1
406	ARNTL	1	0	0.032	1.98	1
7561	ZNF14	0.489	-0.964	1	0	1
222546	RFX6	0.45	-1.05	1	0	1
22890	ZBTB1	1	0	0.758	0.479	1
91603	ZNF830	1	0	0.093	1.88	1
1746	DLX2	0.014	-2.07	1	0	1
147741	ZNF560	1	0	1	0	1
9325	TRIP4	1	0	0.476	0.992	1
8939	FUBP3	0.332	-1.35	1	0	1
5457	POU4F1	1	0	0.885	-0.14	1
158866	ZDHHC15	1	0	0.043	-2.3	1
183	AGT	0.001	-2.94	1	0	1
7733	ZNF180	1	0	1	0	1
201181	ZNF385C	0.014	2.48	1	0	1
55778	ZNF839	1	0	0.623	0.775	1
51176	LEF1	1	0	0.685	0.574	1
63035	BCORL1	0.622	-0.67	1	0	1
60436	TGIF2	1	0	0.223	1.56	1
64843	ISL2	1	0	0.405	-0.998	1
3166	HMX1	1	0	0.191	-1.75	1
169841	ZNF169	1	0	0.351	-1.25	1
5013	OTX1	1	0	0.13	-1.85	1
3097	HIVEP2	1	0	0.135	-1.87	1
147686	ZNF418	1	0	0.195	1.59	1
390874	ONECUT3	1	0	0.36	-1.21	1
7743	ZNF189	1	0	0.913	-0.0949	1
6658	SOX3	1	0	0.704	-0.471	1
8544	PIR	1	0	0.001	2.79	1
57336	ZNF287	1	0	0.433	1.11	1
6689	SPIB	1	0	0.581	-0.766	1
220359	TIGD3	0.261	1.46	1	0	1
84289	ING5	1	0	0.072	-2.14	1
5075	PAX1	1	0	0.963	0.0834	1
7547	ZIC3	0.724	-0.581	1	0	1
4821	NKX2-2	0.077	1.98	1	0	1
79698	ZMAT4	1	0	1	0	1
159296	NKX2-3	1	0	0.351	1.29	1
4435	CITED1	1	0	0.159	-1.77	1
147929	ZNF565	1	0	0.08	-2.06	1
2691	GHRH	1	0	0.897	0.194	1
89884	LHX4	1	0	0.217	-1.65	1
26747	NUFIP1	1	0	0.345	1.23	1
2494	NR5A2	1	0	0.119	-1.72	1
79192	IRX1	1	0	0.133	-1.73	1
3211	HOXB1	1	0	0.557	0.881	1
10773	ZBTB6	1	0	0.649	0.661	1
56676	ASCL3	1	0	1	0	1
57683	ZDBF2	1	0	0.1	-2.08	1
84911	ZNF382	1	0	0.165	1.74	1
3565	IL4	1	0	0.568	-0.739	1
57167	SALL4	1	0	0.179	1.66	1
145258	GSC	1	0	0.756	-0.364	1
147808	ZNF784	1	0	0.814	0.322	1
2300	FOXL1	1	0	1	0	1
7471	WNT1	1	0	0.375	1.2	1
6756	SSX1	1	0	0.403	1.14	1
6299	SALL1	1	0	0.641	-0.632	1
3201	HOXA4	1	0	1	0	1
3567	IL5	1	0	0.47	-0.896	1
9915	ARNT2	1	0	0.283	-1.39	1
25806	VAX2	1	0	0.263	1.43	1
3228	HOXC12	1	0	1	0	1
257	ALX3	1	0	0.94	-0.092	1
403341	ZBTB34	1	0	1	0	1
9139	CBFA2T2	1	0	0.003	-3.05	1
3586	IL10	1	0	0.836	-0.256	1
201798	TIGD4	1	0	0.892	0.222	1
202559	KHDRBS2	0.435	1.1	1	0	1
8320	EOMES	1	0	0.962	-0.0571	1
84858	ZNF503	1	0	0.23	-1.64	1
4306	NR3C2	1	0	0.783	0.44	1
3174	HNF4G	1	0	0.001	2.75	1
3050	HBZ	1	0	1	0	1
55552	ZNF823	1	0	0.111	1.75	1
79618	HMBOX1	1	0	0.756	-0.431	1
85474	LBX2	1	0	0.525	-0.803	1
7161	TP73	1	0	0.366	-1.2	1
30012	TLX3	0.203	1.6	1	0	1
7942	TFEB	1	0	0.465	-0.959	1
85508	SCRT2	1	0	0.891	-0.142	1
1960	EGR3	1	0	0.001	-3.41	1
4760	NEUROD1	1	0	1	0	1
390992	HES3	1	0	0.77	-0.404	1
59336	PRDM13	1	0	0.003	-3.2	1
4004	LMO1	1	0	1	0	1
129685	TAF8	1	0	0.552	-0.763	1
64864	RFX7	1	0	0.686	0.641	1
128209	KLF17	1	0	0.235	-1.56	1
8110	DPF3	1	0	0.904	0.208	1
389549	FEZF1	1	0	0.578	-0.694	1
1749	DLX5	1	0	1	0	1
5081	PAX7	1	0	0.94	0.135	1
1482	NKX2-5	1	0	0.86	-0.211	1
5308	PITX2	1	0	1	0	1
284307	ZIK1	1	0	1	0	1
653082	ZDHHC11B	1	0	0.553	0.91	1
1750	DLX6	1	0	0.404	-1.08	1
59335	PRDM12	1	0	0.773	-0.355	1
8456	FOXN1	1	0	0.742	-0.391	1
10389	SCML2	1	0	0.001	2.9	1
23314	SATB2	1	0	1	0	1
650	BMP2	1	0	0.303	1.31	1
389692	MAFA	1	0	0.851	0.29	1
2020	EN2	1	0	0.396	1.18	1
1811	SLC26A3	1	0	0.634	-0.582	1
59269	HIVEP3	1	0	0.001	-3.63	1
50674	NEUROG3	1	0	1	0	1
5083	PAX9	1	0	0.006	-2.97	1
2018	EMX2	1	0	1	0	1
30832	ZNF354C	1	0	1	0	1
83881	MIXL1	1	0	0.644	0.707	1
8690	JRKL	1	0	0.16	1.65	1
5456	POU3F4	0.348	1.28	1	0	1
55553	SOX6	1	0	0.629	-0.746	1
9014	TAF1B	1	0	0.073	1.94	1
8462	KLF11	1	0	0.078	1.93	1
399823	FOXI2	1	0	0.767	-0.366	1
2167	FABP4	1	0	1	0	1
10655	DMRT2	1	0	0.094	1.84	1
353274	ZNF445	1	0	0.995	0.00224	1
3198	HOXA1	1	0	1	0	1
56832	IFNK	1	0	0.875	-0.176	1
4613	MYCN	1	0	0.283	-1.36	1
342357	ZKSCAN2	1	0	0.987	-0.0254	1
84667	HES7	1	0	0.725	0.543	1
199692	ZNF627	1	0	0.88	-0.206	1
9355	LHX2	1	0	0.979	0.0596	1
9457	FHL5	1	0	0.001	2.6	1
5459	POU4F3	1	0	0.075	1.87	1
340595	ZCCHC16	1	0	0.256	-1.45	1
219409	GSX1	1	0	0.038	-2.76	1
344022	NOTO	1	0	0.084	-2.3	1
4990	SIX6	1	0	1	0	1
84684	INSM2	1	0	0.825	0.365	1
90316	TGIF2LX	1	0	0.37	-1.11	1
5455	POU3F3	1	0	0.394	-1.21	1
167826	OLIG3	1	0	1	0	1
5460	POU5F1	1	0	0.711	0.477	1
3170	FOXA2	1	0	0.228	-1.53	1
3200	HOXA3	1	0	0.855	0.31	1
4807	NHLH1	1	0	0.042	-2.49	1
117608	ZNF354B	1	0	0.745	0.515	1
147837	ZNF563	1	0	0.041	-2.47	1
117154	DACH2	1	0	0.65	-0.609	1
3231	HOXD1	1	0	1	0	1
654	BMP6	1	0	0.041	1.99	1
7080	NKX2-1	1	0	0.632	0.721	1
4761	NEUROD2	1	0	0.406	-1.04	1
5626	PROP1	1	0	0.256	1.45	1
2658	GDF2	1	0	0.953	0.0852	1
1046	CDX4	1	0	0.849	0.329	1
442425	FOXB2	1	0	1	0	1
134728	IRAK1BP1	1	0	0.374	-1.16	1
151126	ZNF385B	1	0	0.599	-0.679	1
3218	HOXB8	1	0	1	0	1
3203	HOXA6	1	0	1	0	1
668	FOXL2	1	0	0.433	-1.11	1
2297	FOXD1	1	0	1	0	1
8403	SOX14	1	0	0.001	-2.96	1
401265	KLHL31	1	0	0.587	-0.819	1
340554	ZC3H12B	1	0	0.348	1.26	1
4603	MYBL1	1	0	0.001	3.59	1
26468	LHX6	1	0	0.802	-0.285	1
7546	ZIC2	1	0	0.368	1.2	1
6736	SRY	1	0	1	0	1
27133	KCNH5	1	0	0.821	0.367	1
64211	LHX5	1	0	0.885	0.252	1
1407	CRY1	1	0	0.588	0.799	1
3167	HMX2	1	0	0.885	-0.132	1
9096	TBX18	1	0	1	0	1
256297	PTF1A	1	0	0.05	-2.42	1
9421	HAND1	1	0	0.448	-0.955	1
391723	HELT	1	0	1	0	1
474	ATOH1	1	0	0.465	-1.04	1
8820	HESX1	1	0	0.43	-0.979	1
1748	DLX4	1	0	0.719	0.587	1
2016	EMX1	1	0	0.968	-0.0592	1
493861	EID3	1	0	0.203	1.66	1
3222	HOXC5	1	0	0.014	2.98	1
7068	THRB	1	0	0.001	-3.42	1
57713	SFMBT2	1	0	0.158	-1.83	1
55213	RCBTB1	1	0	1	0	1
10215	OLIG2	1	0	1	0	1
163115	ZNF781	1	0	0.713	-0.538	1
9095	TBX19	1	0	0.799	-0.33	1
91975	ZNF300	1	0	1	0	1
50805	IRX4	1	0	0.039	-2.43	1
54937	SOHLH2	1	0	1	0	1
139324	HDX	1	0	0.281	1.39	1
10793	ZNF273	1	0	0.742	-0.408	1
338917	VSX2	1	0	0.969	0.091	1
8092	ALX1	1	0	1	0	1
57677	ZFP14	1	0	0.803	0.386	1
9923	ZBTB40	1	0	0.074	-2.13	1
10660	LBX1	1	0	1	0	1
11036	GTF2A1L	1	0	1	0	1
23440	OTP	1	0	1	0	1
2306	FOXD2	1	0	0.933	0.136	1
84891	ZSCAN10	1	0	0.733	-0.45	1
84699	CREB3L3	1	0	1	0	1
27302	BMP10	1	0	0.946	-0.0771	1
54819	ZCCHC10	1	0	1	0	1
2636	GBX1	1	0	0.975	0.0625	1
6758	SSX5	1	0	0.075	2.23	1
1761	DMRT1	1	0	0.924	-0.131	1
392255	GDF6	1	0	0.476	-0.921	1
4808	NHLH2	1	0	1	0	1
389874	ZCCHC13	1	0	1	0	1
2298	FOXD4	1	0	0.451	1.08	1
430	ASCL2	1	0	1	0	1
151112	ZSWIM2	1	0	0.687	-0.547	1
54585	LZTFL1	1	0	1	0	1
54738	FEV	1	0	0.001	-2.65	1
8433	UTF1	1	0	0.834	0.323	1
6887	TAL2	1	0	1	0	1
220929	ZNF438	1	0	0.001	2.93	1
1961	EGR4	1	0	0.77	0.494	1
60529	ALX4	1	0	0.629	0.7	1
79088	ZNF426	1	0	0.103	-2.13	1
221302	ZUFSP	1	0	0.014	2.22	1
27022	FOXD3	1	0	0.129	-1.84	1

## Sheet: Epigenomic Master regulators 
Dataset 3D: List of conserved master regulators in the epigenetic category
MR	NPKlung vs NKP pre-met p-value	NPKlung vs NPK pre-met NES		Balk bonemet vs primary p-value	Balk bonemet vs primary NES	Stouffer integrated p-value
DNMT1	0.001	6.378		0.001	2.858	4.34e-08
RUVBL1	0.001	4.13		0.001	-9.427	4.34e-08
MYOCD	0.001	4.804		0.008	2.542	4.34e-08
DNMT3B	0.001	3.757		0.059	2.016	4.34e-08
CDK2	0.001	4.139		0.001	3.173	4.34e-08
SATB1	0.001	5.78		0.084	-2.23	4.34e-08
TGFB1	0.001	4.199		0.088	1.942	4.34e-08
SUPT5H	0.001	4.82		0.001	3.129	4.34e-08
BRCA2	0.001	4.37		0.12	-2.028	4.34e-08
ASF1B	0.001	4.294		0.048	1.999	4.34e-08
SMARCD2	0.001	-4.255		0.012	-2.554	4.34e-08
RBL1	0.001	3.467		0.001	-3.978	4.34e-08
EYA1	0.001	5.219		0.044	1.946	4.34e-08
UHRF1	0.001	9.605		0.189	-1.588	4.34e-08
WHSC1	0.001	4.053		0.199	-1.666	4.34e-08
SUZ12	0.001	4.622		0.214	-1.574	4.34e-08
CHAF1B	0.001	3.659		0.252	-1.442	4.34e-08
MORF4L2	0.001	4.197		0.006	-2.667	5.08e-08
HMGA1	0.001	4.351		0.113	1.856	6.19e-08
SUV39H1	0.002	2.796		0.276	-1.437	9.79e-08
BRCA1	0.002	3.131		0.283	1.387	1.01e-07
PML	0.001	-5.675		0.001	-8.352	2.03e-07
E2F6	0.001	5.685		0.303	1.306	2.23e-07
IKBKAP	0.001	3.821		0.001	-3.932	2.34e-07
RBBP4	0.001	3.227		0.001	2.939	2.5e-07
SIRT5	0.001	-7.864		0.205	1.574	2.74e-07
SOX9	0.001	-6.006		0.001	-5.159	5.12e-07
CHD3	0.001	-3.541		0.035	-2.551	5.39e-07
SETDB1	0.013	3.111		0.358	-1.178	6.47e-07
EYA2	0.001	-4.386		0.081	1.811	9.11e-07
SETD2	0.005	-3.054		0.382	1.173	9.13e-07
SUDS3	0.001	-4.764		0.161	1.631	9.54e-07
BAZ1A	0.001	-3.422		0.031	2.218	1.2e-06
RUNX1T1	0.001	2.842		0.026	-2.856	1.22e-06
PHF19	0.006	2.904		0.128	1.712	1.29e-06
AATF	0.001	3.459		0.452	-0.918	1.66e-06
SOX2	0.001	-4.178		0.47	0.967	1.7e-06
RING1	0.001	-3.866		0.501	0.95	1.79e-06
VPS72	0.004	-2.89		0.515	-0.721	1.83e-06
ATXN7	0.001	-2.96		0.558	-0.82	2.12e-06
CBX7	0.01	-2.778		0.503	0.81	2.23e-06
MORF4L1	0.035	2.729		0.007	2.545	2.32e-06
HSF4	0.001	3.419		0.576	-0.786	2.64e-06
PHF20	0.001	4.665		0.001	-4.647	2.66e-06
SMARCAD1	0.047	2.364		0.574	-0.676	3.18e-06
HMG20B	0.01	2.36		0.165	1.686	3.78e-06
MTF2	0.001	2.888		0.647	0.682	3.88e-06
DEK	0.001	3.786		0.001	3.123	3.88e-06
WDR77	0.003	2.722		0.008	-3.288	5.56e-06
SMARCA2	0.001	5.12		0.653	0.676	6.38e-06
ASH2L	0.001	4.471		0.001	-5.108	6.77e-06
ZZZ3	0.001	3.408		0.714	0.649	8.32e-06
ARID1B	0.001	-5.166		0.144	-1.905	1.08e-05
PRMT5	0.005	3.572		0.001	-3.842	1.33e-05
TCF7L1	0.001	3.413		0.02	2.571	1.41e-05
SETD8	0.105	2.146		0.404	-0.985	2.02e-05
TAF5	0.01	2.867		0.001	3.139	2.03e-05
HDAC11	0.001	-3.748		0.782	0.481	2.28e-05
SIRT6	0.001	-3.483		0.001	-5.448	2.5e-05
KAT2A	0.001	5.283		0.001	2.969	2.84e-05
APBB1	0.001	3.79		0.001	-6.498	3.85e-05
L3MBTL3	0.001	-4.028		0.357	1.251	4.24e-05
C11orf30	0.006	2.845		0.001	-5.202	4.38e-05
IL1B	0.001	-4.487		0.434	1.08	4.59e-05
SMARCD3	0.001	4.8		0.005	-4.254	4.81e-05
SMARCA4	0.08	-2.072		0.422	1.089	5.17e-05
HDAC2	0.001	3.734		0.024	2.185	5.54e-05
BCOR	0.004	-2.802		0.864	0.256	5.91e-05
ASF1A	0.122	1.742		0.904	0.18	6.54e-05
CBX8	0.003	-2.748		0.074	2.024	6.78e-05
FOS	0.055	2.105		0.605	0.772	7.33e-05
ING4	0.047	-2.534		0.72	-0.603	7.41e-05
SMARCA1	0.001	5.556		0.001	2.496	7.9e-05
MTA2	0.001	-3.237		0.03	2.197	9e-05
CSDC2	0.001	3.425		0.001	-5.436	9.13e-05
JAK2	0.006	2.893		0.306	1.322	9.43e-05
NCOR1	0.082	2.07		0.929	-0.103	0.000124
C17orf79	0.083	-2.089		0.275	1.427	0.000135
TP53	0.018	2.641		0.022	2.265	0.000135
CHD6	0.001	-4.826		0.84	0.352	0.000137
IKZF1	0.001	-5.983		0.001	2.918	0.000152
ZNF473	0.001	3.098		0.011	2.328	0.00018
SKI	0.001	4.616		0.421	1.078	0.000195
TWIST1	0.001	5.194		0.903	0.245	0.000248
HDAC4	0.001	2.963		0.001	-5.196	0.000255
SIRT1	0.03	1.995		0.375	1.209	0.000264
CHAF1A	0.001	7.454		0.754	-0.42	0.000273
BAZ2A	0.189	1.644		0.019	2.293	0.000358
PRMT7	0.001	2.932		0.003	2.618	0.000366
TAF9	0.003	-3.479		0.417	1.074	0.000374
SOX15	0.001	-3.465		0.129	1.735	0.000402
UIMC1	0.091	-2.171		0.001	2.724	0.000411
PAF1	0.047	-2.107		0.001	2.858	0.000411
DNMT3L	0.001	8.22		0.001	-9.427	0.000418
EHMT1	0.154	1.7		0.008	2.542	0.000493
RUVBL2	0.001	4.193		0.059	2.016	0.000592
ACTL6B	0.001	4.458		0.001	3.173	0.000688
PCGF2	0.097	-1.898		0.084	-2.23	0.000715
VDR	0.045	2.105		0.088	1.942	0.000738
ASXL1	0.016	2.568		0.001	3.129	0.000781
SMARCA5	0.11	-1.797		0.12	-2.028	0.000824
SIRT7	0.001	-4.093		0.048	1.999	0.000908
RERE	0.043	-2.17		0.012	-2.554	0.000914
HLTF	0.167	1.727		0.001	-3.978	0.00095
KAT5	0.135	-1.912		0.044	1.946	0.001042
EYA3	0.007	-2.925		0.189	-1.588	0.001054
HDAC6	0.431	1.03		0.199	-1.666	0.001198
SUPT3H	0.001	-2.991		0.214	-1.574	0.00131
KAT2B	0.058	-2.151		0.252	-1.442	0.001335
HIRA	0.021	2.375		0.006	-2.667	0.001409
LEO1	0.03	-2.376		0.113	1.856	0.001658
CDKN2A	0.001	5.357		0.276	-1.437	0.001669
SIRT3	0.001	-4.753		0.283	1.387	0.002442
CHD8	0.013	-2.685		0.001	-8.352	0.002463
MLL	0.006	2.88		0.303	1.306	0.002505
MBD3	0.003	2.778		0.001	-3.932	0.002604
C20orf20	0.161	-1.647		0.001	2.939	0.002721
UBE2N	0.064	-2.116		0.205	1.574	0.002821
TSPYL2	0.096	1.979		0.001	-5.159	0.003142
SMARCC1	0.001	-3.033		0.035	-2.551	0.003157
TAL1	0.001	4.636		0.358	-1.178	0.003269
TRIM16	0.008	-2.669		0.081	1.811	0.003343
AEBP2	0.305	1.263		0.382	1.173	0.003511
TAF5L	0.001	-2.736		0.161	1.631	0.003572
APEX1	0.192	1.646		0.031	2.218	0.003714
HDAC8	0.166	1.691		0.026	-2.856	0.004181
SUV420H2	0.003	-2.965		0.128	1.712	0.004353
RB1	0.002	4.077		0.452	-0.918	0.004363
PHF12	0.073	-2.15		0.47	0.967	0.004563
RPS6KA5	0.015	2.391		0.501	0.95	0.004794
ZFP57	0.001	3.182		0.515	-0.721	0.00502
MLL3	0.047	-2.254		0.558	-0.82	0.0065
BRD8	0.315	-1.31		0.503	0.81	0.007672
RCOR1	0.04	2.35		0.007	2.545	0.007775
WHSC1L1	0.007	2.785		0.576	-0.786	0.009162
